# Supplementary material for: Petroleum pollution changes microbial diversity and network complexity of soil profile in an oil refinery
Source: Front Microbiol. 2023 May 23;14:1193189. doi: 10.3389/fmicb.2023.1193189 (PMC10242060; doi:10.3389/fmicb.2023.1193189)
Supplement: Supplementary file 2 [file Data_Sheet_1.CSV]

	C1D0_0.5	C1D0_1.5	C1D0_3	C1D0_4	C1D0_4.5	C1D1_0.5	C1D1_1.5	C1D1_3	C1D1_4	C1D1_5	C1D2_0.5	C1D2_1.5	C1D2_2.5	C1D2_4	C1D2_5	C1D3_0.5	C1D3_1.5	C1D3_3	C1D3_4	C1D3_4.5	C2D0_0.5	C2D0_1.5	C2D0_2.5	C2D0_3.5	C2D0_4.5	C2D1_0.5	C2D1_1.5	C2D1_3	C2D1_4	C2D1_4.5	C2D2_0.5	C2D2_1.5	C2D2_3	C2D2_3.5	C2D2_4.5	C2D3_0.5	C2D3_2	C2D3_3	C2D3_4	C2D3_4.5	C3D1_0.5	C3D1_2	C3D1_2.5	C3D1_4.5	C3D2_0.5	C3D2_1.5	C3D2_3.5	C3D3_0.5	C3D3_2
Zotu111	43	20	19	21	29	161	6	5	8	49	423	36	12	12	18	285	26	20	18	10	2	28	5	1	0	0	18	0	48	0	0	1	1	103	14	107	5	2	80	4	27	6	5	26	128	29	29	381	15
Zotu1	1437	1654	9791	3912	9161	897	1707	13136	14671	9926	3401	2340	12592	18288	13060	1556	4399	15805	18803	19796	12253	5925	2189	3388	5869	3924	2500	2554	1928	3074	3345	5574	1922	3010	1286	119	1308	128	140	259	60	36	61	481	573	376	359	16	53
Zotu98	237	15	10	10	25	136	12	7	5	32	1	0	0	0	3	33	0	0	0	0	11	1	1	1	2	13	28	1	47	1	1	0	52	1	7	7	14	0	53	79	88	6	7	47	835	68	86	179	272
Zotu3	7792	1479	828	1290	1334	846	758	496	212	691	205	622	270	152	742	753	399	222	160	54	629	431	3808	1834	727	945	1816	4207	1236	1083	1902	456	2473	810	756	553	823	815	527	1576	1002	560	17766	18734	2442	1087	1430	902	3639
Zotu430	4	27	14	1	14	33	16	6	4	8	5	24	14	5	6	7	13	13	12	1	2	3	19	17	13	12	11	10	59	14	3	8	9	7	4	0	3	0	1	0	0	0	0	0	4	0	5	0	0
Zotu5	573	3054	1431	1036	609	495	1067	2301	844	442	629	874	3423	536	330	704	1229	879	523	716	302	1289	1277	1184	924	669	4363	1279	414	723	729	2617	574	2027	1019	243	2218	473	282	341	67	92	76	93	203	355	457	92	76
Zotu246	34	18	13	20	20	2	2	0	63	1	8	1	0	0	0	43	0	0	0	34	6	14	3	3	9	9	13	5	11	9	10	118	9	37	11	4	3	2	4	25	0	3	0	0	0	2	2	2	7
Zotu6448	11	0	0	0	0	0	0	0	0	0	0	0	0	0	0	0	0	0	0	0	0	0	0	0	0	0	0	0	0	0	0	0	2	0	0	0	0	0	0	0	0	0	0	0	0	0	0	0	0
Zotu9780	4	0	0	0	1	0	0	0	0	0	0	0	0	0	0	0	0	0	0	0	0	0	0	0	0	0	0	0	0	0	0	0	1	0	0	0	0	0	0	0	1	0	0	0	1	2	0	0	0
Zotu71	223	50	31	16	35	963	68	55	31	9	4	2	1	0	0	52	0	0	6	0	8	0	2	1	1	0	119	0	293	2	12	12	26	1	15	11	8	9	15	13	175	5	17	29	32	23	21	48	86
Zotu238	280	15	17	17	28	10	5	0	0	43	62	3	2	0	3	57	6	6	2	4	21	0	0	0	0	0	7	0	4	0	0	0	53	17	4	71	10	2	6	1	4	1	1	3	15	4	5	1	9
Zotu35	272	52	50	47	17	60	72	45	34	259	49	40	57	25	15	66	27	22	17	6	285	45	65	73	107	58	111	105	63	111	67	52	1420	275	88	14	90	8	3	6	1	3	3	30	56	107	333	33	24
Zotu127	299	47	35	35	33	3	1	0	0	57	366	16	11	6	16	392	17	13	8	5	16	36	0	0	0	0	2	0	1	0	0	0	61	97	3	44	1	2	13	3	14	16	4	2	20	3	4	31	1
Zotu1173	76	5	2	3	5	9	2	0	1	5	0	0	0	0	0	0	1	0	0	0	4	0	0	0	0	3	2	0	6	0	0	0	11	0	0	0	1	0	2	0	1	1	0	0	3	0	1	3	2
Zotu2248	32	2	0	3	3	0	0	0	0	7	0	0	0	0	0	4	0	0	0	0	0	0	0	0	0	0	0	0	0	0	0	0	7	0	0	0	0	0	1	0	0	0	0	0	4	1	0	2	1
Zotu181	57	30	17	26	26	23	0	1	1	5	121	8	1	8	3	476	4	3	1	4	1	32	4	2	1	4	2	2	10	2	1	0	1	85	1	38	12	2	7	14	4	6	4	2	8	7	9	15	47
Zotu9309	0	0	1	0	0	2	0	0	0	0	0	0	0	0	0	0	0	0	0	0	0	0	0	0	0	0	0	0	0	0	0	0	0	0	0	0	0	0	0	0	1	0	0	0	2	0	0	1	0
Zotu2937	1	6	0	4	3	1	0	0	0	0	0	0	0	0	0	2	0	0	1	0	0	0	3	0	1	0	0	2	0	0	5	1	0	0	0	0	0	0	0	0	0	0	0	0	0	2	0	0	0
Zotu5200	6	0	0	0	7	0	0	0	0	0	0	0	0	0	0	4	0	0	0	0	2	0	0	0	0	0	0	0	0	0	0	0	2	0	0	0	0	0	0	0	0	0	0	0	0	0	0	0	0
Zotu23	153	500	461	34	51	42	151	463	34	1266	83	97	510	45	422	70	134	511	43	37	703	165	119	150	93	104	102	108	126	280	129	224	186	111	238	69	102	16	1	38	8	11	1	151	14	42	23	0	7
Zotu1028	2	4	0	3	2	0	0	6	0	0	0	0	0	0	0	3	3	0	5	0	1	4	7	8	6	7	4	22	5	1	10	2	2	4	1	4	0	0	1	1	1	0	0	0	0	0	0	3	0
Zotu2	743	2782	1250	1871	1351	2334	5231	499	459	565	787	4911	710	493	419	1075	4281	785	287	341	1468	3033	4227	2793	2007	1488	3194	1875	4940	3731	963	968	1007	3336	1371	309	1192	4832	3947	1981	198	291	202	338	947	845	476	977	442
Zotu797	14	0	0	1	0	71	32	2	4	2	0	5	0	2	0	2	0	2	0	0	2	0	2	2	0	0	1	0	17	9	1	0	2	0	4	0	0	0	0	0	2	0	1	3	3	0	5	3	0
Zotu2476	8	0	2	0	0	14	1	0	0	4	0	0	0	0	0	0	0	0	0	0	0	0	0	0	0	0	2	0	2	0	0	0	3	0	1	0	0	0	1	0	0	0	0	2	0	2	0	2	1
Zotu14	239	303	147	166	183	3	2	3	4	112	3031	131	70	65	83	8097	103	73	47	42	0	264	12	0	0	15	11	2	1	3	5	2	8	916	0	0	1	0	0	0	0	0	0	0	0	0	0	0	0
Zotu50	56	161	149	265	36	26	67	70	146	115	147	166	70	263	54	66	114	108	169	113	24	48	116	97	196	32	34	56	36	62	101	158	15	18	25	127	4	1	22	24	4	2	2	1	12	7	1	12	6
Zotu352	4	7	2	5	8	19	28	2	2	18	20	15	7	7	28	7	49	16	2	4	4	7	14	5	17	14	23	17	6	20	3	5	16	41	4	29	0	0	1	2	0	0	25	4	11	9	6	3	7
Zotu273	91	5	4	4	7	54	23	4	6	14	0	5	1	1	1	5	8	2	2	0	11	0	0	0	2	1	5	0	9	5	0	1	26	4	8	7	1	0	27	19	25	3	10	9	154	30	27	118	83
Zotu189	16	30	3	23	3	15	55	11	17	17	9	43	6	16	6	15	19	17	1	5	8	10	28	10	48	25	19	24	18	65	10	26	18	25	15	1	11	2	0	7	1	25	24	5	17	21	23	18	11
Zotu304	28	47	2	10	11	2	13	1	2	69	13	66	13	18	54	9	15	24	4	8	8	3	27	1	29	20	8	9	2	27	3	5	40	6	0	29	2	2	0	7	0	1	28	0	10	8	1	3	5
Zotu704	10	2	0	6	11	6	5	4	5	2	1	0	0	6	5	1	0	0	1	1	4	1	0	1	9	12	0	6	0	2	1	7	3	3	3	0	15	1	0	9	2	0	0	1	15	0	4	0	1
Zotu5232	3	0	0	0	0	0	0	0	0	1	0	0	0	0	0	0	0	0	0	0	4	0	0	0	1	0	0	0	0	1	0	0	11	1	0	0	0	0	0	0	0	0	0	0	0	0	3	0	0
Zotu665	113	9	2	3	7	23	2	5	0	14	2	0	0	0	0	15	0	0	0	0	9	0	0	0	0	0	1	0	11	0	0	0	8	2	1	3	3	1	1	1	6	0	1	2	5	0	3	4	0
Zotu11	271	371	236	6190	560	104	427	64	155	41	85	108	72	417	62	287	160	181	72	48	26	25	69	523	853	118	183	55	74	459	60	168	111	71	147	8	100	83	16	13	9	56	5	85	162	90	39	8	14
Zotu15952	7	0	0	0	0	0	0	0	0	0	0	0	0	0	0	0	0	0	0	0	0	0	0	0	0	0	0	0	0	0	0	0	0	0	0	0	0	0	0	0	0	0	0	0	0	0	0	0	0
Zotu3280	14	2	1	0	0	0	0	0	0	3	0	0	0	0	0	0	0	0	0	0	0	0	0	0	0	0	0	0	0	0	0	0	7	0	0	0	0	0	0	0	0	0	0	0	0	0	0	0	0
Zotu2612	46	1	0	5	0	0	0	0	0	2	0	0	0	1	0	1	0	0	0	0	1	0	0	0	0	0	0	0	0	0	0	0	9	0	0	0	0	0	0	1	0	0	0	0	0	0	0	0	1
Zotu1098	8	0	1	4	5	1	5	6	1	9	0	4	2	5	0	4	1	1	2	0	7	0	2	2	8	2	7	3	3	3	6	1	19	2	0	4	1	0	0	2	0	0	1	0	0	2	7	3	1
Zotu1332	81	0	1	0	2	32	6	0	0	1	1	0	1	2	3	0	6	0	0	0	0	0	0	0	0	0	0	0	0	0	0	0	5	0	0	0	0	0	0	7	0	0	0	0	0	3	2	0	1
Zotu5870	8	0	1	0	1	0	0	0	0	1	0	0	0	0	0	0	0	0	0	0	0	0	0	0	0	0	0	0	0	0	0	0	4	0	0	0	0	0	0	1	1	0	0	0	0	0	0	0	0
Zotu172	124	1	0	0	0	68	35	26	34	87	10	2	3	1	0	4	0	0	2	0	38	0	0	0	0	0	0	0	0	0	0	0	125	1	0	0	1	0	0	1	0	0	0	0	0	0	0	0	3
Zotu213	38	25	27	26	17	0	0	0	68	1	0	0	0	1	1	28	0	0	0	41	1	0	0	0	0	2	1	1	3	1	0	142	1	0	1	10	3	1	4	44	2	2	1	0	0	1	3	1	16
Zotu7	325	905	1505	557	699	248	541	934	585	304	295	333	420	996	204	278	152	1498	226	125	4314	2344	995	806	1240	577	771	477	1184	1270	612	680	522	1596	815	61	305	175	613	399	30	40	20	125	132	150	485	129	83
Zotu817	140	6	0	3	5	0	0	0	0	9	0	0	0	0	0	3	0	0	0	0	9	0	0	0	1	0	0	0	2	0	0	0	10	0	0	0	0	0	0	4	3	0	0	0	6	1	0	1	7
Zotu150	129	0	0	3	0	1	0	0	1	112	0	0	0	0	2	0	0	2	0	0	209	8	21	8	40	25	25	40	20	28	20	18	977	35	1	1	1	0	0	0	0	0	0	0	0	0	4	0	0
Zotu6	196	1078	568	785	938	1185	706	340	323	173	257	608	362	307	1225	390	187	560	143	128	230	1079	2508	1226	887	1149	605	544	2144	872	383	505	216	466	803	207	952	1950	757	1194	51	119	126	71	189	402	1281	220	285
Zotu324	14	8	1	12	14	4	0	0	1	0	0	0	0	0	0	8	0	0	0	0	0	0	0	0	1	0	35	1	1	3	0	0	2	2	7	72	3	0	39	0	44	2	4	17	33	18	12	147	23
Zotu675	5	0	0	0	0	25	2	3	2	0	0	0	0	0	0	0	0	0	0	0	0	0	0	0	0	0	2	0	5	0	0	0	0	0	5	19	0	0	13	6	5	0	2	9	90	20	10	45	18
Zotu1900	7	1	1	3	0	26	2	3	1	1	0	0	0	0	0	2	0	0	0	0	1	0	0	0	0	0	4	0	10	0	0	0	1	0	0	0	0	0	0	0	0	0	0	1	0	0	0	0	2
Zotu6225	2	8	0	0	0	0	2	0	0	0	0	3	0	0	0	4	0	0	0	0	0	0	0	0	0	0	0	0	0	0	0	0	0	0	0	0	0	0	0	0	0	0	2	0	0	0	2	0	0
Zotu15316	1	0	0	0	0	3	0	0	0	0	1	0	0	0	0	0	0	0	0	0	0	0	0	0	0	0	0	0	0	0	0	0	0	0	0	0	0	1	0	2	0	0	0	0	2	0	0	0	1
Zotu24	144	189	25	274	45	161	67	48	36	448	94	105	29	78	29	114	49	35	40	51	64	309	242	105	232	108	111	215	464	141	148	149	170	143	158	193	167	72	2746	1007	86	66	87	10	127	12	5	814	254
Zotu4303	8	2	2	2	0	8	2	0	0	1	1	0	0	0	0	3	0	0	0	0	1	0	0	0	0	0	0	0	0	0	0	0	8	0	0	0	0	0	0	0	0	0	0	0	0	0	0	0	0
Zotu2001	35	4	3	4	4	0	0	0	0	7	0	0	0	0	0	8	0	0	0	0	1	0	0	0	0	0	0	0	0	0	0	0	10	1	0	0	0	0	1	0	0	0	0	0	3	1	2	5	0
Zotu3630	8	1	0	1	1	0	0	0	0	1	0	0	0	0	0	2	0	0	0	0	1	0	0	0	0	0	0	0	0	0	0	0	2	0	0	0	0	0	0	0	0	0	0	0	0	0	1	1	0
Zotu421	143	7	10	13	8	20	3	0	0	16	0	0	0	0	0	11	0	0	0	0	9	0	0	0	0	1	4	0	8	0	0	0	28	1	1	4	1	0	1	27	7	2	0	4	25	12	7	10	107
Zotu10	53	334	182	197	203	420	132	84	69	32	52	210	115	56	80	88	24	74	37	58	194	501	1625	1870	608	411	330	404	2386	854	289	258	275	326	434	274	618	8635	1333	2023	135	84	139	142	162	56	133	263	379
Zotu122	34	25	13	27	18	40	3	0	1	2	0	0	0	0	0	20	0	0	0	0	0	1	0	0	0	0	107	0	11	0	0	0	3	0	15	53	7	6	72	9	40	1	2	26	441	50	51	376	52
Zotu55	33	67	135	44	27	165	101	63	51	3	5	11	68	7	3	35	11	17	1	0	3	9	45	151	30	19	55	33	97	40	13	14	11	11	130	10	21	0	40	11	6	13	8	16	85	111	90	23	26
Zotu3097	1	0	2	0	0	0	1	2	0	0	1	0	0	2	0	0	0	1	0	0	0	1	2	10	4	0	10	4	1	3	3	0	1	2	0	0	2	0	2	0	0	0	0	0	1	1	0	1	0
Zotu4	418	1446	367	934	862	368	1185	701	2253	2118	573	4374	1091	1411	3360	397	323	525	1360	2226	2215	4162	1888	1674	1754	988	1515	385	1422	2178	552	1233	1288	2169	1706	407	1705	2046	1956	2725	73	116	78	19	117	397	202	289	340
Zotu8671	2	0	0	0	0	0	0	0	0	0	0	0	0	0	0	0	0	0	0	0	0	0	0	0	0	0	0	0	0	0	0	1	0	2	0	3	2	0	0	0	0	0	0	0	0	0	4	0	0
Zotu484	13	14	11	17	4	38	12	13	4	2	1	3	1	4	4	5	10	4	1	3	1	2	3	0	13	4	10	7	15	12	22	7	14	3	1	9	4	5	1	2	0	0	7	5	16	3	6	2	4
Zotu130	21	318	48	29	32	15	55	21	18	9	8	58	26	10	12	32	28	17	7	9	2	0	86	26	21	11	41	17	4	15	18	19	3	8	38	0	58	27	4	6	0	21	0	17	3	35	28	0	3
Zotu4374	14	0	1	4	0	0	0	0	0	3	0	0	0	0	0	0	0	0	0	0	1	0	0	0	0	0	0	0	0	0	0	0	9	0	0	0	0	0	0	0	0	0	0	0	0	0	0	0	0
Zotu197	36	0	0	5	32	21	9	2	1	116	32	28	10	24	153	2	35	20	20	10	23	4	11	4	32	53	13	8	12	37	4	11	116	14	2	18	3	0	0	7	0	0	81	6	21	21	15	22	10
Zotu3669	1	0	0	2	1	0	0	0	0	0	0	0	0	0	0	0	0	0	0	4	1	0	0	0	1	0	0	0	0	0	0	5	0	0	0	0	0	0	0	0	0	0	0	0	0	0	0	0	0
Zotu2076	53	3	0	3	0	4	0	0	0	9	0	0	0	0	0	6	0	0	0	0	10	0	0	0	0	0	0	0	0	0	0	0	4	1	1	5	0	0	0	0	0	0	0	0	0	0	0	0	0
Zotu2883	28	1	0	3	2	0	0	0	0	4	0	0	2	0	0	0	2	0	0	1	2	0	0	0	0	1	0	1	0	0	0	0	4	0	0	5	0	0	1	0	0	0	0	0	0	0	0	0	0
Zotu107	657	41	17	29	49	45	6	13	4	69	2	0	0	0	0	54	0	0	5	0	42	0	0	2	1	9	43	2	13	2	40	2	145	1	10	21	15	0	14	7	109	4	20	16	113	18	22	43	35
Zotu160	162	19	14	9	24	174	8	10	6	24	4	0	1	0	0	28	0	4	0	6	18	2	1	3	1	1	21	0	38	2	2	4	28	4	3	2	3	2	3	5	34	1	5	11	31	22	35	24	34
Zotu3729	20	1	0	2	1	1	0	0	0	2	0	0	0	0	0	1	0	0	0	0	1	0	0	0	0	0	0	0	3	0	0	0	2	0	0	0	0	0	0	0	0	0	0	0	0	0	0	0	0
Zotu585	80	8	5	13	7	13	3	0	0	13	0	0	0	0	0	11	0	0	0	0	9	0	0	0	0	0	9	0	5	0	0	0	12	0	2	0	0	0	3	2	1	0	0	8	20	7	5	22	10
Zotu3080	24	0	0	1	1	2	0	0	0	5	0	0	0	0	0	1	0	0	0	0	0	0	0	0	0	0	0	0	0	0	0	0	4	0	3	0	0	0	0	0	0	0	0	1	1	4	0	1	0
Zotu139	66	24	24	11	8	9	12	11	7	60	18	41	22	9	23	18	5	3	8	4	60	14	47	32	20	28	34	41	15	18	15	10	271	55	15	0	52	0	1	0	0	0	0	8	38	32	240	23	16
Zotu12307	2	0	0	0	1	0	0	0	0	0	0	0	0	0	0	0	0	0	0	0	0	0	0	0	0	0	0	0	0	0	0	0	1	0	0	0	0	0	0	0	0	0	0	0	0	0	0	0	0
Zotu1000	39	11	7	5	9	0	0	0	0	4	0	0	0	0	0	8	0	0	0	0	3	0	0	0	0	0	13	0	0	0	0	0	10	0	0	0	0	0	0	0	0	0	0	1	1	0	4	4	1
Zotu5156	16	1	0	3	0	1	0	0	0	1	0	0	0	0	0	1	0	0	0	0	0	0	0	0	0	0	0	0	2	0	0	0	1	0	0	0	0	0	0	0	0	0	0	0	0	0	0	0	0
Zotu1183	83	7	3	4	7	3	0	0	0	14	0	0	0	0	0	11	0	0	0	0	2	0	0	0	0	0	0	0	7	0	0	0	12	0	0	0	0	0	0	0	0	0	0	0	0	0	0	0	0
Zotu8	133	1256	2099	3885	3974	68	206	708	2276	1454	132	369	1123	135	2496	108	159	251	662	400	568	2920	876	228	241	444	123	81	322	129	168	345	103	638	260	30	81	1704	52	54	2	6	7	0	13	23	7	1	2
Zotu4413	21	0	1	0	0	0	0	0	0	5	0	0	0	0	0	0	0	0	0	0	0	0	0	0	0	0	0	0	0	0	0	0	3	0	0	0	0	0	0	0	0	0	0	0	0	0	0	0	0
Zotu80	78	78	47	52	81	0	1	210	0	0	0	1	1	0	0	100	0	0	99	0	0	0	0	0	0	0	5	0	0	1	277	2	0	0	0	0	0	0	0	0	0	0	0	0	1	0	0	0	0
Zotu2824	10	0	0	0	1	2	0	1	0	1	0	0	0	0	0	1	1	0	0	0	0	0	0	0	0	2	1	0	1	0	0	0	0	0	0	0	0	0	0	2	4	0	0	0	14	0	0	1	1
Zotu1906	5	1	2	2	1	11	0	1	0	1	1	0	0	0	0	1	0	1	0	0	0	0	0	0	0	0	6	0	4	0	2	2	1	0	0	0	0	0	1	0	3	0	0	2	3	1	0	8	3
Zotu2082	6	2	0	0	2	2	0	0	0	0	0	6	0	0	0	1	2	0	2	0	1	0	3	0	0	0	0	0	0	0	0	0	0	0	1	0	1	0	1	0	5	0	0	5	10	2	3	4	5
Zotu1806	1	2	0	0	0	6	1	1	0	1	0	0	0	0	0	0	0	0	0	0	1	0	0	0	0	0	3	0	4	0	0	0	1	0	3	0	5	0	6	0	2	0	1	3	3	8	5	25	1
Zotu108	66	26	19	23	15	17	37	9	16	26	14	17	5	14	17	42	18	22	5	7	22	9	31	10	89	25	41	20	32	84	22	23	100	48	22	184	27	3	15	58	15	6	86	19	46	36	47	36	53
Zotu2129	4	1	0	0	1	1	2	2	2	0	0	0	0	0	0	0	0	0	0	0	1	0	0	0	0	0	5	2	0	1	0	8	0	0	1	0	1	1	0	0	0	0	1	0	0	0	0	1	0
Zotu1320	11	3	0	1	4	3	1	0	5	14	1	2	0	0	0	0	6	0	1	0	14	1	6	7	0	1	1	0	3	1	6	5	42	4	0	2	3	0	4	0	9	1	0	0	1	0	0	0	0
Zotu945	6	5	3	2	1	0	0	15	0	0	0	0	0	0	0	6	0	1	14	0	0	1	2	1	2	2	1	1	8	3	21	2	0	7	1	0	0	0	3	0	0	0	0	1	4	14	1	11	4
Zotu53	84	71	18	11	4	54	26	32	29	107	22	42	11	11	6	11	62	8	10	7	185	10	83	40	30	26	43	94	33	28	42	39	970	50	7	110	4	5	3	2	2	3	90	17	25	32	26	30	21
Zotu467	44	1	0	12	1	0	0	2	1	29	6	0	0	6	0	14	0	0	2	0	35	2	6	6	19	6	16	19	12	12	13	4	183	24	7	1	0	0	0	0	0	0	0	0	0	2	0	0	0
Zotu7368	0	1	0	0	0	2	0	0	1	3	2	0	0	0	0	1	0	0	2	0	0	0	0	0	0	0	0	0	1	0	0	0	0	0	0	0	0	0	0	0	0	0	0	0	0	0	0	0	0
Zotu463	195	17	10	17	17	1	2	0	1	37	2	1	0	0	0	13	0	0	0	0	17	0	0	0	0	1	1	2	0	1	0	0	56	0	0	0	0	0	0	0	0	0	0	0	0	0	0	0	0
Zotu302	14	6	4	11	10	0	0	23	37	0	0	2	0	0	0	9	1	0	11	16	3	1	8	11	9	4	6	5	21	9	37	182	10	7	0	0	0	0	1	2	12	0	0	0	4	8	3	2	1
Zotu148	83	12	4	8	16	90	52	10	5	12	5	8	0	1	0	19	1	7	0	2	12	2	4	2	4	3	67	8	31	14	5	7	41	8	6	44	10	2	67	68	51	7	3	23	175	55	49	279	210
Zotu11607	1	0	0	1	0	0	0	0	0	0	0	0	0	0	0	0	0	0	0	0	0	0	1	0	0	0	1	0	0	0	0	1	0	0	0	0	0	0	0	0	0	0	0	0	0	0	0	0	0
Zotu580	8	0	0	0	0	1	0	5	6	17	0	1	5	0	0	0	0	0	0	0	3	0	0	1	0	0	0	0	0	1	0	0	3	0	0	0	0	0	0	0	0	0	0	0	0	0	0	0	0
Zotu1041	16	4	1	7	0	6	1	1	0	13	26	4	2	6	0	13	9	5	1	4	2	4	0	0	0	0	2	2	1	0	1	0	13	18	1	11	1	0	3	0	9	1	2	0	0	1	2	4	4
Zotu473	220	8	7	10	11	5	0	0	0	17	6	0	1	0	0	27	1	0	0	0	16	0	0	0	0	0	2	0	1	0	0	0	26	1	0	1	2	1	2	0	1	0	0	0	0	0	8	2	1
Zotu20	94	262	143	80	72	89	81	116	102	232	60	80	70	83	128	69	38	104	31	53	133	281	238	215	230	93	222	86	293	262	88	822	131	415	287	91	244	60	63	282	10	48	26	61	111	103	784	64	71
Zotu1146	22	5	4	3	1	1	0	0	0	4	0	0	0	0	0	3	0	0	0	0	2	0	0	0	0	0	4	0	0	0	0	0	4	0	0	0	0	0	4	1	5	0	0	7	31	11	5	26	10
Zotu334	208	18	17	12	21	7	0	0	0	26	38	4	1	2	0	47	2	1	0	0	19	3	0	0	0	0	0	0	0	1	0	0	56	12	1	3	0	2	2	0	4	0	1	1	4	0	1	3	1
Zotu323	7	9	4	8	4	35	59	14	9	2	21	17	0	6	3	16	4	10	6	2	2	11	16	5	15	9	29	13	15	20	10	8	8	63	0	23	6	0	3	2	2	1	14	9	24	1	8	10	7
Zotu1666	13	0	1	1	0	2	0	0	1	0	4	0	0	1	0	0	0	1	0	1	1	2	0	0	0	0	0	0	0	0	0	0	3	1	0	25	18	0	3	3	4	0	0	3	3	1	13	11	3
Zotu13116	3	0	0	0	0	0	0	0	0	0	0	0	0	0	0	0	0	0	0	0	0	0	1	0	0	1	1	1	0	0	0	1	2	0	0	0	0	0	1	0	0	0	0	0	0	0	0	0	0
Zotu15	139	107	94	87	153	325	169	47	26	22	15	29	26	7	19	162	65	109	16	13	12	17	71	52	29	63	33	64	383	186	257	91	27	57	120	48	248	245	157	65	11	31	24	381	1018	100	142	86	28
Zotu286	10	7	3	2	2	26	0	0	1	23	264	27	23	25	28	54	20	26	13	11	3	24	3	0	1	2	1	1	7	0	0	0	5	76	1	47	3	1	10	4	11	1	2	4	4	6	3	15	7
Zotu73	22	20	32	24	16	95	47	41	36	47	345	37	19	34	14	171	28	25	20	15	1	22	8	36	30	6	141	19	22	30	8	11	5	97	97	11	18	16	1	0	2	0	0	10	51	90	29	2	2
Zotu3204	1	0	0	0	0	0	0	0	0	2	0	0	0	0	0	0	0	0	0	0	3	1	3	0	2	0	2	2	2	1	2	2	25	3	0	0	0	0	0	0	0	0	0	0	0	0	1	0	0
Zotu76	42	100	29	755	33	49	249	23	60	10	27	47	6	46	7	56	46	18	6	16	6	62	324	37	116	38	40	47	38	58	20	70	25	29	42	8	11	292	38	16	6	9	6	75	3	11	5	16	7
Zotu14501	3	0	0	0	0	0	1	0	0	0	0	0	0	0	0	0	0	0	0	0	1	0	1	0	0	0	0	0	0	0	0	0	1	0	0	0	0	0	0	0	0	0	0	1	0	0	0	0	0
Zotu466	15	0	0	0	1	0	0	0	0	11	0	1	0	0	0	0	0	0	0	0	66	6	33	34	27	47	36	29	48	51	28	22	25	0	0	0	2	0	0	0	0	0	0	0	0	0	0	0	0
Zotu4731	20	2	0	0	2	0	0	0	0	3	0	0	0	0	1	0	0	0	0	0	0	0	0	0	0	0	0	0	0	0	0	0	5	0	0	0	0	0	0	0	0	0	0	2	1	0	0	0	0
Zotu5333	14	0	0	0	0	9	0	0	0	0	0	0	0	0	0	0	1	0	0	0	0	0	0	0	0	0	0	0	0	0	0	0	1	0	0	0	0	0	0	0	0	0	0	0	0	0	0	0	0
Zotu265	32	16	11	16	15	38	1	0	4	0	0	0	0	0	5	31	0	0	0	0	1	0	2	0	0	5	90	1	12	1	0	0	2	0	1	2	0	0	2	0	2	2	0	4	16	13	4	23	5
Zotu328	2	29	2	4	1	1	66	5	5	1	3	33	20	2	0	3	8	3	1	0	0	8	4	2	0	0	11	1	2	1	7	0	2	24	0	0	0	0	0	0	0	0	0	54	0	0	0	0	0
Zotu374	8	5	25	13	8	23	15	9	8	0	0	0	10	2	1	4	0	8	0	0	0	0	0	19	13	0	9	5	9	16	5	0	3	1	10	0	0	2	1	0	0	0	0	36	13	5	0	3	1
Zotu15425	0	0	0	0	0	0	0	1	0	0	0	0	0	0	0	0	0	0	0	0	0	0	0	0	0	0	2	0	0	0	0	0	0	0	0	0	0	0	0	0	0	0	0	0	0	0	0	0	0
Zotu851	38	1	2	6	0	3	0	0	1	7	0	0	0	0	0	5	0	0	0	0	1	0	0	0	0	0	3	0	0	0	0	0	18	0	3	4	0	2	1	1	6	1	0	2	81	7	9	13	9
Zotu3840	23	0	0	0	2	1	0	0	0	4	1	0	0	0	0	0	0	0	0	0	2	0	0	0	0	0	0	0	0	0	0	0	3	0	0	0	0	0	0	0	0	0	0	0	0	0	0	0	0
Zotu3010	29	3	1	1	1	1	0	0	0	4	0	0	0	0	1	2	0	0	0	0	4	0	0	1	1	1	0	0	0	0	0	0	6	1	0	0	0	0	0	0	0	0	0	0	0	0	0	1	0
Zotu13	81	299	120	73	94	76	1070	111	93	423	58	252	153	122	216	70	176	231	74	91	123	219	140	309	547	79	513	112	221	386	131	172	110	186	329	609	210	138	77	274	3	56	2	151	57	66	46	15	43
Zotu1696	5	0	0	0	0	0	0	3	0	15	0	0	0	0	0	2	0	0	0	0	8	2	6	2	1	2	0	1	2	1	3	2	47	8	0	0	0	0	0	0	0	0	0	0	0	0	0	0	0
Zotu54	205	87	48	77	69	87	25	17	10	19	2	5	6	3	2	87	10	1	8	1	13	5	6	73	7	10	277	19	39	15	40	8	56	15	13	20	5	1	26	2	11	10	7	8	21	34	24	74	26
Zotu40	24	102	61	55	39	9	31	21	308	24	36	166	165	54	21	38	44	39	47	244	8	5	92	83	53	37	42	82	45	48	40	2291	46	49	1	5	9	0	1	0	0	1	0	1	0	7	1	0	0
Zotu3122	3	5	2	2	0	0	0	0	0	0	7	0	0	0	0	11	0	0	1	0	0	4	0	0	0	0	0	0	0	0	0	0	0	8	0	0	0	0	0	0	0	0	0	0	0	0	0	0	0
Zotu345	26	13	11	9	9	0	0	28	0	0	0	0	0	0	0	17	0	1	11	0	0	0	0	0	0	1	0	0	0	4	35	1	0	0	1	0	1	0	2	0	0	0	2	0	0	6	0	0	0
Zotu1901	52	1	1	4	1	0	0	0	0	11	0	1	0	0	0	1	0	0	0	0	0	0	0	0	0	0	0	0	0	0	0	0	7	0	0	0	0	0	0	0	0	0	0	0	0	0	0	0	0
Zotu11913	0	1	0	0	0	1	0	0	0	0	2	1	0	0	0	0	2	0	0	0	0	0	0	0	0	0	0	0	0	0	0	0	0	0	0	4	0	0	0	1	0	0	0	0	0	2	0	0	0
Zotu2663	52	2	0	2	2	0	0	0	0	2	0	0	0	0	0	3	0	0	0	0	0	0	0	0	0	0	0	0	0	0	0	0	0	0	0	0	0	0	0	0	0	0	0	0	0	0	0	0	0
Zotu3649	4	1	1	0	0	2	0	2	1	0	0	0	0	0	0	0	0	0	1	0	0	0	0	0	0	0	1	0	3	0	1	0	0	0	0	0	0	0	4	0	0	0	0	2	2	3	0	13	0
Zotu109	67	87	20	8	11	34	101	61	31	95	93	118	57	21	34	40	60	522	30	20	20	11	34	38	4	6	9	11	3	108	14	23	37	27	0	0	11	0	2	0	0	0	0	1	1	1	7	1	0
Zotu15108	1	0	0	0	0	0	0	0	0	0	0	0	0	0	0	0	0	0	0	0	0	0	0	0	0	0	0	0	0	0	0	0	0	0	0	0	0	0	0	0	0	0	0	0	0	0	0	0	0
Zotu728	85	3	3	0	4	76	3	4	5	6	3	4	0	0	1	7	0	1	0	1	5	2	0	0	0	0	0	3	18	0	0	0	17	1	0	0	0	0	0	0	0	0	0	1	0	0	0	0	0
Zotu1335	71	4	1	3	1	0	0	0	0	6	0	0	0	0	0	4	0	0	0	0	7	0	0	0	0	0	0	0	1	0	0	0	21	0	0	0	0	0	0	0	2	0	0	0	0	0	0	0	0
Zotu441	164	9	11	13	11	2	0	0	0	20	0	0	0	0	0	13	0	0	0	0	19	0	0	0	0	0	2	0	0	0	0	0	26	0	9	9	10	5	16	4	5	1	2	3	28	9	8	67	26
Zotu3742	2	0	0	0	2	5	0	3	0	0	1	0	0	0	0	1	0	0	0	0	0	0	0	0	0	0	1	0	3	0	0	3	1	0	2	1	1	0	0	0	5	0	0	0	1	0	0	0	1
Zotu229	32	15	9	10	6	2	0	0	0	45	443	26	18	13	21	195	17	19	12	9	2	37	1	0	0	1	0	0	5	0	0	0	9	65	0	0	0	0	0	0	0	0	0	0	0	0	0	2	2
Zotu3469	5	0	0	0	0	0	0	1	0	3	0	3	0	0	0	0	0	0	0	0	2	0	1	1	1	1	4	1	1	1	1	3	26	0	1	0	0	0	1	1	0	0	0	0	0	0	0	0	0
Zotu2434	4	6	2	2	0	1	2	0	1	5	1	4	2	1	0	0	1	2	0	1	0	0	2	3	0	0	1	1	2	2	3	1	4	1	5	1	0	1	0	4	0	0	0	0	0	2	0	0	0
Zotu423	72	0	4	5	5	139	10	10	16	17	0	0	0	0	0	8	0	0	0	0	7	0	0	0	0	2	6	0	56	0	1	0	19	0	0	0	0	0	0	0	0	0	0	0	1	1	0	4	3
Zotu2624	4	3	3	5	1	0	1	0	0	0	0	0	0	0	0	2	0	0	0	0	0	0	0	1	0	0	5	0	1	2	0	0	0	0	0	0	2	0	0	0	4	0	0	0	0	2	5	1	1
Zotu666	8	3	1	1	4	3	1	0	0	10	47	7	2	1	10	32	2	7	5	4	0	7	0	1	0	1	0	0	1	0	6	0	1	29	6	131	9	0	5	5	4	4	8	0	2	1	1	6	0
Zotu101	37	29	58	19	8	74	43	18	17	5	9	12	38	2	1	25	1	16	0	7	22	25	33	94	12	15	50	23	40	47	10	23	117	21	60	9	25	17	7	4	1	4	2	13	53	57	73	1	5
Zotu2102	17	2	0	1	0	0	0	0	0	2	24	0	0	0	2	4	2	0	0	0	6	1	0	1	2	0	0	0	0	0	0	1	3	1	0	32	8	0	4	0	0	3	0	0	0	0	2	0	0
Zotu6832	1	0	2	0	0	0	0	0	0	0	0	0	0	0	0	6	0	0	0	0	0	1	0	0	0	0	0	0	0	0	0	0	0	3	0	0	0	0	0	0	0	0	0	0	0	0	0	0	0
Zotu321	175	10	6	12	9	17	1	3	0	30	3	0	0	0	0	20	0	0	1	0	11	0	3	2	0	0	2	2	7	1	8	1	39	0	7	16	2	0	19	6	3	0	1	9	110	16	14	62	26
Zotu2643	43	1	0	2	1	0	0	0	0	3	0	0	0	0	0	1	0	0	0	0	3	0	0	0	0	2	0	0	0	0	0	0	5	0	0	0	0	0	0	0	0	0	0	0	0	0	1	0	0
Zotu2447	32	1	3	3	0	0	0	0	0	4	0	0	0	0	0	2	0	0	0	0	2	0	0	0	0	0	0	0	0	0	0	0	11	0	0	0	0	0	0	0	0	0	0	0	0	0	0	0	0
Zotu10186	5	0	0	1	0	1	0	0	0	1	0	0	0	0	0	0	0	0	0	0	0	0	0	0	0	0	0	0	0	0	0	0	1	0	0	0	0	0	0	0	0	0	0	0	0	0	0	0	0
Zotu13468	1	0	0	0	0	0	0	0	0	0	1	0	0	0	0	0	0	0	0	0	0	1	0	0	0	0	1	2	0	3	0	0	1	0	0	0	0	0	0	0	0	0	0	0	0	0	1	1	0
Zotu7255	11	0	0	0	0	1	0	0	0	0	0	0	0	0	0	0	0	0	0	0	0	0	0	0	0	0	0	0	0	0	0	0	0	0	0	0	0	0	0	0	0	0	0	0	0	0	0	0	0
Zotu482	11	20	13	6	3	10	5	2	13	2	1	8	1	0	0	5	5	0	1	3	3	2	14	14	11	7	15	60	10	4	10	9	45	14	3	5	6	0	6	1	0	3	0	2	3	16	26	2	2
Zotu15901	5	0	0	0	0	1	0	0	0	2	0	0	0	0	0	0	0	0	0	0	0	0	0	0	0	0	0	0	0	0	0	0	0	0	0	0	0	0	0	0	0	0	0	0	0	0	0	0	0
Zotu1239	3	4	0	0	0	1	5	2	3	6	3	0	2	3	1	2	0	2	0	2	1	0	2	12	13	1	5	3	2	3	1	2	8	8	0	3	4	0	3	0	0	0	1	0	0	0	4	0	0
Zotu5731	7	2	2	0	0	0	0	0	0	1	0	0	0	0	0	0	0	0	0	0	4	0	1	0	0	0	0	0	0	0	0	0	2	0	0	0	0	0	0	0	0	0	0	0	4	2	0	1	0
Zotu946	9	5	2	14	9	0	0	18	0	0	0	0	0	0	0	4	0	1	10	0	0	0	0	0	0	0	0	0	0	1	16	0	0	0	1	0	0	0	1	0	0	0	0	2	0	5	3	2	4
Zotu333	2	11	4	10	0	5	8	6	5	8	3	24	4	5	0	5	1	0	1	4	1	5	27	10	22	4	6	15	2	12	8	3	21	15	5	22	1	7	1	0	0	0	29	2	10	21	2	4	2
Zotu3112	3	2	0	0	1	0	0	0	0	3	3	0	0	0	0	5	1	0	0	0	0	0	0	0	0	0	8	0	0	0	0	0	0	1	0	6	0	0	0	0	1	1	0	0	0	1	0	2	0
Zotu5535	0	0	0	2	0	6	1	0	3	0	0	0	0	0	0	0	0	0	0	0	0	0	0	0	0	0	2	0	0	0	0	0	0	0	0	0	0	0	0	0	0	0	0	0	1	0	0	0	2
Zotu3448	0	0	0	2	0	0	0	0	0	0	0	0	0	0	0	0	0	0	0	0	0	0	0	0	0	0	0	0	0	0	0	0	0	0	2	0	3	0	1	1	0	0	0	4	2	4	21	3	0
Zotu1234	7	3	2	9	2	1	0	0	12	3	0	0	0	0	0	4	0	0	0	5	2	0	0	0	0	0	0	0	0	0	0	17	3	0	0	0	0	0	0	0	0	0	0	0	0	0	0	0	0
Zotu388	96	11	3	14	2	26	0	0	3	11	0	0	0	0	0	18	0	0	0	0	3	0	0	0	0	0	17	0	5	0	0	1	9	0	2	3	0	0	13	9	21	1	2	7	24	4	12	19	16
Zotu1463	37	0	0	2	0	13	0	0	1	1	0	0	0	0	0	0	0	0	0	0	0	0	0	0	0	1	0	0	0	0	0	0	0	0	0	0	0	0	0	1	0	0	0	0	47	0	1	0	70
Zotu3827	0	0	2	2	1	0	0	4	0	0	0	0	0	0	0	1	0	0	0	0	0	0	0	0	0	0	0	0	0	0	2	0	0	0	0	0	0	0	0	0	0	0	0	0	0	0	0	0	0
Zotu855	172	12	8	5	2	0	0	0	0	16	0	0	0	0	0	14	0	0	0	0	6	0	0	0	0	0	1	0	0	0	0	0	24	0	0	0	0	0	0	0	0	0	0	0	0	0	1	1	3
Zotu1152	3	0	0	0	0	0	0	0	0	0	0	0	0	0	0	0	0	0	0	0	0	0	0	0	0	0	0	0	0	0	0	0	0	0	0	0	0	0	0	3	3	0	0	0	13	0	1	8	179
Zotu235	5	14	4	38	5	20	47	4	8	2	9	12	5	23	2	8	6	14	2	9	4	10	31	42	122	24	12	22	42	74	15	20	21	21	48	20	23	32	1	11	2	1	9	0	3	29	17	1	5
Zotu33	50	138	133	30	33	128	97	46	28	22	44	112	93	30	30	38	56	28	11	9	31	34	300	320	61	92	112	83	98	101	64	33	88	83	79	47	62	398	60	41	18	272	32	106	99	143	91	89	81
Zotu2166	23	4	1	0	2	0	1	1	0	4	1	0	0	1	0	4	0	0	0	0	2	0	0	0	2	0	0	0	1	0	1	0	7	1	0	0	0	0	0	0	0	0	0	0	0	0	1	2	0
Zotu1254	4	8	2	9	0	1	2	0	0	1	3	7	0	1	1	3	4	0	0	2	4	1	7	0	9	1	10	2	0	1	4	1	6	6	0	9	0	0	0	0	1	1	1	0	0	0	1	1	0
Zotu417	14	3	0	2	0	12	2	1	3	33	191	25	9	16	16	46	13	11	3	5	1	4	1	2	0	4	6	1	6	0	0	0	5	43	1	5	2	0	1	1	1	0	0	0	2	2	0	0	4
Zotu85	108	99	71	90	90	0	0	0	0	5	253	3	0	6	0	1195	1	3	2	4	0	83	7	2	0	0	11	1	0	0	0	1	0	308	4	59	12	0	3	1	1	1	5	0	0	0	3	4	1
Zotu384	14	0	1	1	3	3	2	3	23	11	2	0	1	1	0	2	0	1	0	16	4	5	4	1	1	11	6	9	3	3	7	236	22	16	0	4	0	0	0	0	0	0	0	0	0	0	0	0	0
Zotu126	26	48	13	9	8	16	12	24	7	8	2	20	4	1	0	9	6	2	12	3	29	3	41	4	7	3	11	13	4	7	20	8	180	9	1	91	2	0	0	1	1	3	1	2	2	4	7	1	0
Zotu2197	34	2	1	1	2	0	0	0	0	7	0	0	0	0	0	2	1	0	0	0	3	0	0	0	0	0	0	0	0	0	0	0	10	0	1	0	0	0	0	0	0	0	0	0	0	0	0	1	0
Zotu409	3	16	7	4	2	5	37	9	6	0	8	3	6	1	0	9	4	6	4	0	9	13	25	22	17	15	22	15	11	32	15	8	0	7	9	3	26	1	28	4	0	0	0	8	3	3	44	20	5
Zotu5827	22	0	0	0	0	0	0	0	0	1	0	0	0	0	0	0	0	0	0	0	0	0	0	0	0	0	0	0	0	0	0	0	0	0	0	0	0	0	0	0	0	0	0	0	0	0	0	1	0
Zotu824	14	5	2	1	3	3	0	2	1	1	0	2	0	0	1	2	0	1	0	0	2	0	0	2	0	9	4	0	3	0	0	1	5	0	3	1	0	1	0	0	0	0	0	76	8	14	9	5	2
Zotu5500	17	2	0	0	2	0	0	0	0	2	0	0	0	0	0	0	0	0	0	0	3	0	0	0	0	0	0	0	0	0	0	0	7	0	0	0	0	0	0	0	0	0	0	0	0	0	0	1	0
Zotu3588	4	0	0	0	0	9	0	0	0	1	0	0	0	0	0	2	0	0	0	0	0	0	0	0	0	1	0	0	0	0	0	0	4	0	0	0	0	0	0	2	1	0	0	0	0	0	1	0	0
Zotu437	8	3	3	7	17	0	0	0	17	90	9	7	7	4	96	8	7	6	11	21	2	2	0	1	11	20	0	0	0	3	0	19	8	0	2	3	0	2	0	15	4	2	4	0	2	0	9	5	15
Zotu589	17	20	2	5	2	5	2	5	12	11	3	13	13	6	2	3	46	13	0	14	1	1	5	4	5	1	2	11	1	7	0	11	6	1	0	0	0	0	2	1	0	4	0	6	2	3	2	3	0
Zotu1794	36	1	1	0	4	0	0	0	0	7	0	0	0	0	0	4	0	0	0	0	4	0	0	0	0	0	0	0	0	1	0	0	12	0	0	0	0	0	12	0	0	0	0	0	2	1	2	16	1
Zotu2036	1	1	2	1	1	0	0	0	3	0	1	0	0	0	0	1	0	0	0	1	0	0	0	0	2	1	0	0	1	0	1	15	0	4	0	2	33	1	2	2	2	0	0	0	0	0	12	1	0
Zotu251	19	14	14	30	23	7	0	2	2	6	146	8	3	2	2	284	4	6	7	5	0	28	0	4	2	4	4	3	3	1	21	3	3	82	5	10	10	2	5	3	9	34	2	0	6	4	3	8	0
Zotu91	9	17	14	208	11	4	10	24	8	5	1	4	1	110	1	6	3	4	11	1	14	18	56	43	1015	63	35	61	54	62	88	48	76	85	345	60	39	17	18	22	8	15	15	2	1	171	23	4	1
Zotu1023	9	2	4	3	6	0	0	0	0	0	0	0	0	0	0	5	0	0	0	0	0	0	0	0	0	0	33	0	0	0	1	0	0	0	0	0	0	0	4	0	0	0	0	6	2	3	2	8	3
Zotu1953	48	7	1	1	1	0	0	0	0	9	0	0	0	0	0	2	0	0	0	0	4	0	0	0	0	0	0	0	1	0	0	0	8	0	0	0	0	0	1	0	4	0	0	0	1	1	0	0	1
Zotu2779	2	0	0	0	1	16	1	2	0	1	0	0	0	0	0	1	0	0	0	0	0	0	0	0	0	0	0	0	3	0	0	0	2	0	1	4	1	1	1	4	9	2	0	0	0	2	1	2	0
Zotu123	60	86	9	8	35	33	53	27	19	91	66	73	15	27	47	36	126	30	13	24	42	23	51	28	20	28	23	72	24	31	30	47	112	75	13	3	21	12	3	13	1	3	0	15	12	6	15	3	1
Zotu783	3	15	2	8	10	0	0	0	28	0	0	1	0	0	0	15	0	0	0	10	0	0	0	0	0	0	0	0	0	0	1	30	0	1	0	0	0	0	0	0	0	0	0	0	0	0	0	0	0
Zotu30	79	215	320	9	18	22	52	568	19	71	50	194	149	17	14	38	15	137	34	9	2170	265	197	184	165	111	202	157	144	181	169	163	174	157	78	53	604	4	12	28	6	7	12	0	2	18	88	0	7
Zotu81	24	63	23	30	47	51	56	27	13	271	65	71	29	59	476	31	80	63	19	24	75	100	73	45	223	133	60	70	115	137	50	58	61	132	49	13	90	54	18	5	5	3	5	0	25	11	31	1	8
Zotu43	15	40	26	241	44	73	85	58	66	14	12	9	9	125	15	43	14	25	28	6	3	4	4	3	170	43	90	10	5	26	62	8	3	3	150	6	10	21	4	1	0	1	2	86	11	116	8	1	1
Zotu2081	37	2	1	0	1	0	0	2	0	4	0	0	0	0	0	1	0	0	1	0	1	0	0	0	0	0	0	0	0	0	20	2	2	1	0	0	1	1	17	2	0	0	0	0	1	0	0	3	1
Zotu27	19	37	3	28	4	21	70	14	2	155	191	200	132	172	92	10	5103	166	74	64	8	58	39	25	76	27	22	600	31	312	12	22	29	124	1	0	26	10	10	6	0	3	1	18	3	2	16	5	2
Zotu132	45	13	78	139	187	5	28	38	54	60	43	33	74	67	57	32	32	81	66	45	3	2	7	85	69	58	3	3	1	25	28	42	6	4	3	1	2	0	21	11	2	0	3	0	0	0	0	8	3
Zotu145	48	2	0	6	1	26	23	4	9	32	50	17	7	6	4	53	119	5	3	0	15	133	21	16	60	7	18	26	22	28	17	7	116	530	5	4	94	8	2	6	1	3	1	0	0	0	45	0	0
Zotu2035	38	2	0	1	0	17	2	2	1	4	0	0	0	0	0	1	0	0	0	0	1	0	0	0	0	0	0	0	1	0	0	0	4	0	0	0	0	0	0	0	0	0	0	0	0	0	0	0	0
Zotu4004	23	0	0	0	1	3	2	0	0	4	0	0	0	0	0	1	0	0	0	0	4	0	0	0	0	0	0	0	1	0	0	0	5	0	0	1	0	0	0	0	1	0	0	0	0	0	0	0	0
Zotu82	28	162	15	24	15	54	31	16	9	12	35	64	3	4	0	44	1	9	2	1	41	259	196	85	126	81	111	131	227	145	93	93	62	114	10	5	24	1	11	34	1	1	4	0	134	6	7	0	9
Zotu776	3	11	3	5	1	15	6	3	5	1	1	2	3	1	0	3	9	0	0	0	3	0	2	4	4	2	18	3	2	5	7	2	25	1	7	3	0	0	0	0	1	0	0	0	3	5	1	0	0
Zotu4461	3	0	0	0	0	2	0	1	0	1	0	0	0	0	0	0	3	0	0	0	0	0	0	1	2	1	1	2	0	1	0	0	2	1	1	0	3	1	0	1	2	0	0	0	0	0	0	0	0
Zotu4453	24	0	0	0	2	0	0	0	0	2	0	0	0	0	0	1	0	0	0	0	1	0	0	0	0	0	0	0	0	0	0	0	2	0	0	0	0	0	0	0	0	0	0	0	0	0	0	2	0
Zotu953	40	2	4	1	7	18	0	0	4	11	0	0	0	1	1	5	0	0	0	2	7	1	0	0	1	0	2	0	1	0	2	1	16	5	1	2	3	0	1	1	12	1	2	0	10	1	2	3	6
Zotu1141	29	10	3	2	3	5	1	2	0	2	0	0	0	0	0	7	1	0	0	1	1	0	0	0	3	0	11	0	0	0	0	0	8	0	1	1	1	0	0	2	6	0	0	0	3	0	2	1	1
Zotu1608	36	2	0	4	7	2	0	0	0	4	0	0	0	0	0	4	0	0	0	0	2	0	0	0	0	0	3	0	2	0	0	0	7	0	0	1	0	0	0	0	0	0	0	2	4	0	0	2	0
Zotu879	119	4	4	10	4	0	0	0	0	19	0	0	0	0	0	3	0	0	0	0	12	0	0	0	0	0	0	0	0	0	0	0	17	0	0	0	0	0	0	0	0	0	0	0	0	0	0	0	0
Zotu6908	3	0	0	0	0	0	2	1	0	0	0	0	0	0	2	1	0	0	0	0	0	0	0	0	0	0	0	0	0	0	0	0	0	1	0	0	0	0	0	0	0	0	0	0	0	0	0	0	0
Zotu3237	19	1	0	1	0	12	0	0	0	4	0	1	0	0	0	1	0	0	0	0	0	0	0	0	0	0	0	0	0	0	0	0	4	0	0	1	0	0	0	0	0	0	0	0	0	0	0	0	0
Zotu315	10	1	2	0	2	5	7	2	7	10	6	0	0	4	0	5	3	0	0	0	3	18	2	0	2	2	2	8	0	3	2	50	15	25	0	0	34	1	0	0	0	0	0	0	0	0	3	0	0
Zotu257	17	43	5	2	0	4	7	1	3	10	9	23	4	0	1	3	12	3	3	2	64	28	137	59	46	33	24	57	33	45	18	27	24	14	7	9	13	256	2	22	1	3	1	0	0	4	36	3	1
Zotu2621	6	0	0	0	0	2	0	0	1	4	0	0	0	1	0	1	0	0	0	0	1	2	0	1	3	1	8	0	0	1	0	0	5	0	0	0	1	0	0	0	0	0	0	0	0	0	14	2	0
Zotu203	13	18	9	17	2	15	49	5	3	4	3	11	5	5	1	7	9	11	3	4	2	4	20	10	14	13	12	17	7	25	6	11	6	11	12	2	6	1	3	6	1	6	5	68	9	15	18	4	5
Zotu128	5	150	32	41	12	10	62	27	11	10	14	107	29	24	5	22	62	32	9	8	10	43	122	38	139	24	43	43	36	104	26	25	17	28	38	20	118	19	8	25	3	4	1	8	12	34	149	7	11
Zotu1287	12	0	2	3	5	29	1	0	0	3	1	0	0	0	0	0	0	0	1	1	5	0	0	0	1	0	0	0	19	0	0	0	15	1	1	12	0	0	0	0	1	1	0	1	4	1	3	6	1
Zotu933	84	8	6	6	6	0	0	0	0	16	2	0	0	0	0	6	0	0	0	0	5	0	0	0	1	0	6	0	2	0	0	0	15	2	0	0	0	0	0	0	0	0	0	0	0	1	0	0	0
Zotu1052	2	2	3	1	3	0	1	0	10	3	0	7	1	0	1	12	11	1	0	7	0	6	3	1	3	7	0	9	1	3	4	19	0	0	0	0	1	0	0	16	3	0	1	0	0	0	1	0	11
Zotu6544	0	2	0	0	0	0	3	0	0	0	0	2	0	0	0	0	0	0	0	0	0	0	2	0	0	0	1	2	0	1	1	0	0	0	1	0	0	0	0	0	0	0	0	0	0	0	1	0	0
Zotu3641	15	1	0	0	0	0	0	0	0	5	0	0	0	0	0	3	0	0	0	0	2	0	0	0	0	0	0	0	0	0	0	0	6	0	0	0	0	0	0	1	0	0	0	0	0	0	0	0	3
Zotu820	30	6	7	7	1	0	0	0	0	3	26	0	0	0	0	84	0	0	0	0	0	5	0	0	0	0	0	0	0	0	0	0	2	19	0	0	0	0	0	0	0	0	0	0	0	0	0	0	0
Zotu196	56	19	3	35	1	17	13	18	6	38	6	16	1	22	0	2	23	11	9	4	47	10	19	17	90	14	21	28	13	53	34	17	219	41	32	43	5	0	7	11	4	3	6	0	1	21	1	5	4
Zotu456	6	5	5	11	6	12	19	11	6	1	0	7	3	3	2	3	0	6	2	2	5	2	8	4	7	3	2	11	7	4	5	10	17	1	10	5	19	6	0	3	3	1	2	3	9	15	35	2	7
Zotu2438	1	3	2	0	1	4	24	2	0	0	0	1	0	0	2	1	0	5	0	0	0	0	0	2	0	0	0	0	1	4	2	1	0	0	0	2	3	0	0	0	0	2	1	0	0	0	4	0	0
Zotu396	35	11	6	19	11	0	1	0	0	2	37	2	0	1	0	221	0	0	1	0	0	10	0	0	0	0	0	0	0	0	0	0	7	55	0	0	0	0	2	0	0	0	0	0	0	0	0	0	0
Zotu3466	3	0	0	0	0	1	0	0	2	0	0	0	0	0	0	0	0	0	0	0	0	0	0	0	0	0	0	0	0	0	0	0	2	0	0	0	0	0	0	0	2	0	1	0	6	2	0	1	3
Zotu6613	14	0	0	0	0	0	0	0	0	1	0	0	0	0	0	0	0	0	0	0	0	0	0	0	0	0	0	0	0	0	0	0	2	0	0	0	0	0	0	0	0	0	0	0	0	0	0	0	0
Zotu1686	5	9	1	3	0	7	2	2	5	0	0	6	0	0	0	0	0	0	0	0	0	0	7	0	3	0	0	0	0	0	0	1	0	0	0	0	0	0	0	0	0	1	0	0	2	2	2	1	3
Zotu112	43	65	11	24	15	51	25	27	31	37	24	59	6	14	12	20	107	13	19	26	30	1	91	13	43	16	55	60	23	23	27	54	130	16	11	49	20	25	3	1	5	5	12	18	48	16	36	11	10
Zotu16	103	232	261	351	278	82	149	422	242	396	139	123	587	411	493	75	134	381	303	333	744	351	219	213	423	220	149	181	201	232	213	281	128	177	144	56	130	403	328	154	28	64	27	156	121	58	51	88	57
Zotu4891	16	1	3	2	0	0	1	0	0	2	0	0	0	0	0	1	0	0	0	0	1	0	0	0	0	0	0	0	0	0	0	0	2	0	0	0	0	0	0	0	0	1	0	0	0	0	0	0	0
Zotu4144	20	0	1	0	0	0	0	0	0	3	0	0	0	0	0	3	0	0	0	0	0	0	0	0	0	0	0	0	0	0	0	0	2	0	0	0	0	0	0	0	0	0	0	0	0	0	0	0	0
Zotu2147	38	3	2	1	3	0	0	0	0	11	0	0	0	0	0	7	0	0	0	0	4	0	0	0	0	0	0	0	0	0	0	0	13	0	0	3	0	0	2	1	1	1	1	0	2	0	0	0	1
Zotu1998	5	4	5	9	3	0	0	0	0	0	12	0	0	0	0	13	0	0	0	0	0	1	1	0	0	0	0	0	0	0	0	0	0	10	0	0	0	0	0	0	1	0	0	0	0	0	0	0	0
Zotu106	49	71	20	14	35	14	12	87	10	375	47	52	50	21	352	22	44	16	22	22	114	50	61	27	28	83	110	33	20	33	58	42	75	34	6	2	9	0	0	0	0	0	0	19	2	1	6	0	0
Zotu349	19	322	12	13	24	0	4	1	0	1	0	28	2	0	0	23	2	0	0	0	0	0	59	0	0	12	4	0	1	1	1	0	0	3	1	0	2	0	0	0	0	0	0	0	0	0	0	0	0
Zotu743	10	5	4	5	5	8	14	11	3	8	7	8	3	0	0	6	7	3	0	4	0	2	9	3	5	4	11	14	6	6	2	9	8	10	4	0	3	9	3	1	0	1	0	0	1	2	6	0	1
Zotu45	68	107	27	66	30	39	26	20	6	73	54	106	31	10	21	119	75	22	8	6	40	393	160	108	140	118	147	313	231	170	108	108	45	108	57	60	73	26	544	300	23	18	28	45	0	9	15	174	88
Zotu769	28	0	0	0	0	0	0	0	0	13	0	0	0	0	0	0	0	0	0	0	35	1	5	0	1	9	3	9	2	9	2	1	176	11	0	0	0	0	0	0	0	0	0	0	0	0	0	0	0
Zotu5792	5	2	0	0	0	3	0	0	0	2	0	0	0	0	0	0	0	0	0	0	0	0	0	0	0	0	0	0	1	0	0	0	3	0	0	0	0	0	0	0	0	0	0	0	0	0	0	0	0
Zotu3866	5	0	1	0	2	0	0	0	0	2	0	0	0	0	0	2	0	0	0	0	0	0	0	0	0	0	1	0	0	0	0	0	3	0	3	0	0	0	0	1	0	0	2	0	5	3	1	4	0
Zotu3297	26	0	1	0	1	0	0	0	0	2	3	0	0	0	3	0	0	0	0	0	0	0	0	0	0	1	0	0	0	0	0	0	1	2	0	0	0	0	0	0	0	0	0	0	0	0	0	0	0
Zotu4792	0	0	2	0	0	8	0	1	0	0	0	0	0	0	0	0	0	0	0	0	0	0	0	0	0	0	0	0	1	0	0	0	0	0	0	0	0	0	5	1	0	0	0	1	10	3	2	4	1
Zotu1306	1	16	5	0	5	0	1	1	0	0	3	5	0	0	0	8	0	0	0	0	0	2	11	4	3	1	27	1	2	1	1	1	3	12	0	0	9	0	0	3	1	0	0	0	0	0	1	0	0
Zotu262	18	26	8	14	13	4	2	40	3	0	0	1	0	0	1	19	2	1	34	0	0	0	1	0	0	0	1	13	0	2	112	0	0	1	11	4	4	3	3	37	5	0	2	0	0	5	0	1	10
Zotu803	8	0	0	0	23	0	0	0	0	32	16	5	7	4	68	0	5	5	4	5	3	0	1	0	1	30	0	0	0	11	1	0	8	1	6	3	1	4	2	34	1	1	3	0	0	0	0	0	25
Zotu25	179	164	101	113	168	1	122	315	1	1	1	0	0	0	0	185	0	65	150	2	1	0	2	1	1	1	2	1	1	167	466	1	0	0	0	0	0	0	0	0	0	0	0	0	0	0	0	0	0
Zotu854	16	5	3	2	1	26	9	1	7	4	0	3	0	0	0	6	3	3	0	2	8	1	6	6	2	0	4	3	12	2	0	3	17	1	6	11	1	0	3	1	18	7	6	2	1	7	8	6	0
Zotu576	14	17	2	5	1	1	2	2	9	7	2	1	0	1	0	5	3	5	3	3	8	1	8	1	3	5	1	12	1	7	2	13	23	4	16	14	14	147	4	9	1	2	4	15	22	6	8	3	5
Zotu1384	51	8	3	3	1	1	0	0	1	12	0	0	1	0	3	8	1	0	0	0	1	0	0	0	0	0	0	0	0	0	0	0	11	0	0	0	0	0	0	0	0	0	0	1	2	0	0	3	0
Zotu11155	1	0	0	0	0	0	0	0	0	0	0	0	0	0	0	0	0	0	0	0	0	0	0	0	0	0	0	3	0	0	0	0	0	0	0	2	0	0	0	0	0	0	0	0	1	0	0	0	0
Zotu2423	1	0	0	1	0	4	0	6	0	1	0	0	0	0	0	0	0	0	0	0	0	0	0	0	0	0	4	0	3	0	0	0	1	0	2	1	0	0	1	0	4	0	1	4	7	3	2	4	1
Zotu911	97	3	1	3	6	0	0	0	0	14	0	1	0	0	0	4	0	0	0	0	6	0	1	0	0	0	0	0	2	0	0	0	31	0	0	0	0	0	0	0	0	0	0	0	0	0	0	0	0
Zotu819	1	47	5	5	6	0	4	4	3	3	5	22	8	3	1	2	5	10	6	3	0	1	14	7	0	0	5	4	0	1	3	0	1	1	0	11	0	0	1	0	0	1	0	0	0	0	0	0	0
Zotu8043	1	0	1	2	1	0	2	0	0	1	0	1	0	0	0	1	0	0	0	0	0	0	2	0	0	0	0	0	0	0	0	0	0	0	0	0	0	0	0	0	0	0	0	0	0	0	1	0	0
Zotu1485	47	7	2	0	3	0	0	0	0	10	1	0	0	0	0	3	0	0	0	0	8	0	0	0	0	0	0	0	0	0	0	0	9	0	0	0	0	0	0	0	0	0	0	0	0	0	0	0	0
Zotu12801	1	0	0	2	1	0	0	0	0	0	0	0	0	0	0	0	0	0	0	0	0	0	0	0	0	0	0	0	0	0	0	0	0	0	0	0	0	0	0	0	0	0	0	0	0	0	0	0	1
Zotu533	29	2	0	0	0	0	0	20	1	25	4	0	0	0	1	5	0	2	7	0	26	5	9	5	10	10	7	5	8	10	94	6	103	23	0	2	0	0	0	0	0	0	0	0	0	0	0	0	0
Zotu730	8	0	0	0	2	1	0	0	2	11	2	0	1	0	6	0	6	0	0	0	10	1	2	5	2	10	5	45	2	5	4	2	43	6	7	0	16	0	0	1	0	0	5	3	6	6	80	8	2
Zotu19	137	63	57	201	66	277	136	69	37	28	31	8	29	80	22	127	2	49	0	0	59	21	62	301	244	111	512	36	189	107	43	27	355	115	204	39	27	1211	40	63	8	12	17	0	412	90	10	2	13
Zotu2327	18	2	1	1	2	0	0	0	0	5	0	0	0	0	0	1	0	0	0	0	1	0	0	0	0	0	0	0	0	0	0	0	10	1	0	0	0	0	0	0	0	0	0	0	2	0	2	2	2
Zotu1660	1	0	0	0	0	0	0	0	0	0	0	0	4	0	0	0	0	0	0	0	2	8	2	103	2	1	1	11	17	2	0	4	0	0	1	0	0	0	1	2	0	0	0	0	0	0	0	0	0
Zotu518	9	13	6	9	12	0	0	0	26	0	0	0	0	0	0	9	1	0	0	7	0	0	0	0	3	0	0	0	0	0	0	55	0	0	0	0	0	0	0	0	0	0	0	0	0	0	0	0	0
Zotu8303	0	0	0	0	0	0	0	0	0	0	0	0	0	0	0	0	0	0	0	0	0	0	0	1	0	0	0	0	1	0	0	0	0	0	0	0	0	0	0	0	0	0	0	0	0	0	0	0	0
Zotu1895	40	6	0	2	1	0	0	0	0	7	2	0	0	0	0	3	0	0	0	1	6	0	1	0	0	0	0	0	0	0	0	0	6	0	0	3	0	0	0	0	1	0	2	0	1	0	3	0	0
Zotu5699	2	0	0	0	0	0	0	0	0	1	3	0	2	0	0	0	0	0	0	0	0	0	0	0	0	0	0	0	0	0	0	0	2	0	0	1	3	0	0	0	0	0	0	0	1	0	1	3	1
Zotu3033	20	3	1	0	0	0	0	0	0	3	0	0	0	0	0	3	0	0	0	0	0	0	0	0	0	0	1	0	0	0	0	0	8	0	0	0	0	0	0	0	1	0	0	0	0	0	0	0	0
Zotu713	18	12	0	1	0	7	46	7	3	13	0	16	5	1	3	2	1	4	3	5	24	3	15	6	1	6	1	2	2	3	2	1	66	4	0	0	0	0	0	0	0	0	0	0	0	0	0	0	0
Zotu1820	41	8	0	1	1	2	8	0	0	1	0	2	0	0	0	0	4	0	0	0	2	0	0	0	1	0	0	0	0	0	1	0	6	1	0	0	0	0	0	0	0	0	0	0	0	1	7	0	1
Zotu4451	1	0	0	0	0	1	0	0	0	0	0	0	0	0	0	0	0	0	0	0	2	0	1	0	0	0	0	0	0	0	0	0	9	0	1	0	1	0	2	0	0	0	0	1	1	1	1	14	0
Zotu10585	1	0	0	0	0	0	0	0	0	0	0	0	0	0	0	0	0	0	0	0	2	0	0	0	0	1	1	0	0	0	0	0	2	0	0	0	0	0	0	0	0	0	0	0	0	0	0	0	0
Zotu1529	15	0	0	0	0	0	4	0	3	4	1	0	0	0	0	1	0	0	0	0	5	0	2	0	2	2	6	1	2	1	0	0	40	2	0	0	0	0	0	0	0	0	0	0	0	0	2	0	0
Zotu4614	20	1	0	1	0	0	0	0	0	0	0	0	0	0	0	0	0	0	0	0	0	0	0	0	0	0	0	0	0	0	0	0	2	0	0	0	0	0	0	0	2	0	0	0	1	0	0	0	0
Zotu16409	1	0	0	0	0	0	1	1	0	0	0	0	0	0	0	1	1	0	0	0	0	0	0	0	0	0	0	0	0	0	0	0	0	0	0	0	0	0	0	1	0	0	1	0	0	0	0	0	1
Zotu3399	24	3	0	0	0	6	1	0	0	1	0	0	0	0	0	0	0	0	0	0	0	0	0	0	0	0	0	0	0	1	0	0	0	1	0	0	0	0	0	0	0	0	0	0	0	0	8	1	0
Zotu3316	9	0	0	0	0	0	1	2	0	3	0	0	0	0	0	0	0	0	0	0	5	0	0	0	0	0	0	2	0	0	0	0	2	0	0	0	0	0	0	0	0	0	0	1	0	0	0	0	0
Zotu6199	4	0	2	0	0	0	4	0	0	2	0	0	0	0	0	0	0	0	0	0	0	0	0	0	0	0	0	0	0	0	0	0	0	0	0	0	0	0	0	0	0	0	0	0	0	2	2	1	3
Zotu243	9	5	6	1	2	298	13	17	17	0	0	0	2	0	0	6	0	0	0	0	0	1	0	0	0	0	11	0	76	0	0	0	0	0	3	21	2	2	10	1	14	3	2	7	61	13	9	39	12
Zotu103	27	26	21	39	20	35	45	29	27	20	21	30	5	16	9	26	13	3	6	5	16	17	41	38	89	49	296	51	53	40	19	56	73	59	36	27	110	12	16	21	4	9	8	19	44	18	43	2	7
Zotu424	18	3	3	2	0	4	2	0	5	24	3	1	6	1	0	4	6	0	2	3	35	2	0	18	3	7	6	14	12	7	8	6	182	7	3	15	2	2	4	1	0	0	1	0	1	5	22	2	0
Zotu508	19	11	0	2	1	6	2	5	2	53	5	7	2	2	6	2	6	6	3	11	5	0	7	0	2	2	2	2	2	6	8	1	66	3	0	49	0	0	0	0	3	0	2	0	1	1	0	4	0
Zotu4906	9	0	0	1	0	0	0	0	0	0	0	0	0	0	0	1	0	0	0	0	2	0	0	0	0	0	0	0	0	1	0	0	1	0	0	4	0	0	0	0	0	0	0	0	1	0	3	6	0
Zotu2429	62	0	2	0	0	9	0	0	0	0	0	0	0	0	0	0	0	0	0	0	0	0	0	0	0	0	0	0	0	0	0	0	0	0	0	0	0	0	0	0	0	0	0	0	0	0	0	0	0
Zotu5157	29	0	0	0	1	0	0	0	0	1	0	0	0	0	0	0	0	0	0	0	1	0	0	0	0	0	0	0	0	0	0	0	1	0	0	0	0	0	0	0	0	0	0	0	0	0	0	0	0
Zotu1470	35	3	1	4	0	4	0	3	1	5	22	1	0	1	1	10	2	1	3	1	4	0	1	0	0	0	1	4	1	1	19	2	10	3	1	0	5	0	0	0	0	0	0	0	0	0	1	0	0
Zotu1042	5	5	5	5	4	3	0	1	0	0	0	4	0	0	0	1	0	0	0	0	1	0	3	3	0	0	6	0	3	1	1	0	2	0	0	3	10	1	3	2	2	4	1	1	7	3	10	5	2
Zotu2912	9	2	2	1	0	0	0	0	0	2	3	0	0	0	0	8	0	0	0	0	0	1	0	0	0	0	0	0	0	0	0	0	5	3	0	4	0	0	0	0	0	1	0	0	0	0	2	1	0
Zotu297	21	4	0	12	2	13	18	9	2	12	1	1	1	12	0	2	5	7	3	3	16	9	9	10	54	9	53	31	6	22	6	10	61	40	29	32	15	6	10	19	36	1	34	0	5	27	24	14	10
Zotu714	3	7	0	1	1	4	2	0	3	3	0	8	2	2	2	1	4	2	0	0	1	0	2	1	2	0	12	3	0	0	0	0	3	10	0	0	1	0	0	0	0	0	0	15	0	1	0	0	1
Zotu178	17	9	6	38	24	15	17	6	4	38	13	8	10	17	51	14	21	11	7	6	17	7	8	15	46	65	11	35	22	30	10	13	44	18	34	118	17	9	7	40	12	1	51	8	13	32	38	19	37
Zotu138	5	18	12	4	3	46	20	0	0	1	9	10	3	0	1	6	0	13	0	1	4	7	36	19	10	12	14	10	125	24	11	7	19	19	105	3	1	35	5	6	1	14	3	435	38	109	16	30	12
Zotu3409	1	0	0	0	0	0	0	0	1	2	0	0	0	0	0	0	0	0	0	0	3	0	0	1	1	0	0	4	0	0	0	4	9	0	0	5	0	0	0	0	0	0	3	1	0	1	7	0	0
Zotu2422	2	0	1	3	3	0	1	5	0	0	0	0	0	0	0	0	0	0	0	0	0	0	0	0	0	0	3	0	0	0	8	0	2	0	0	0	0	0	0	0	0	0	1	0	1	0	0	1	3
Zotu39	28	256	157	66	79	45	225	160	57	40	79	481	300	54	103	46	169	256	45	57	19	60	151	95	82	64	98	62	52	110	54	125	24	51	45	10	136	16	41	64	11	8	12	43	17	20	67	12	15
Zotu11198	0	0	0	0	0	0	1	0	0	0	0	0	0	0	0	0	0	0	0	0	0	0	0	0	0	0	0	0	0	0	0	0	0	0	0	2	0	0	0	0	0	0	0	0	0	0	0	0	1
Zotu51	35	405	71	85	32	81	155	57	87	21	56	239	79	62	10	65	161	51	12	32	2	13	77	50	135	19	11	57	32	114	20	81	18	44	39	28	260	2	5	6	1	42	7	38	7	26	76	6	3
Zotu8877	4	0	3	0	0	0	0	0	0	0	0	0	0	0	0	2	0	0	0	0	0	0	0	0	0	0	0	0	0	0	0	0	0	0	0	0	0	0	0	0	0	0	0	0	0	0	1	0	0
Zotu1728	30	3	3	2	3	3	0	0	0	5	0	1	0	0	0	8	0	0	0	0	10	0	0	0	1	0	0	0	1	0	0	0	11	0	1	0	0	0	0	0	0	0	0	0	0	0	0	0	0
Zotu2854	22	0	0	0	0	0	2	1	1	0	0	0	0	0	0	0	0	0	0	0	0	0	0	0	0	0	0	0	0	0	0	0	1	0	0	0	0	0	0	0	0	0	0	0	0	0	3	0	0
Zotu3583	12	1	0	1	0	0	0	0	0	3	0	0	0	0	0	1	0	0	0	0	1	0	0	0	0	0	0	0	0	0	0	0	4	0	0	0	0	0	0	0	1	0	0	1	4	0	0	1	1
Zotu616	25	15	8	18	8	0	0	0	1	2	33	1	0	0	1	170	0	0	0	0	0	13	0	0	0	0	3	0	0	0	0	0	2	31	0	4	4	0	0	2	3	1	0	0	3	0	3	1	2
Zotu12635	1	2	0	0	0	0	0	0	0	0	0	0	0	0	0	0	0	0	0	0	0	0	0	0	0	0	0	0	0	0	0	0	0	0	0	0	0	0	0	0	0	0	0	0	0	0	0	0	0
Zotu3706	15	2	3	1	3	0	0	0	0	3	0	0	0	0	0	2	0	0	0	0	0	0	0	0	0	0	0	0	0	0	0	0	7	0	0	0	0	0	0	0	0	0	0	0	0	0	0	0	0
Zotu2637	1	1	1	1	1	0	2	0	1	0	1	0	0	0	0	0	0	0	0	0	0	0	0	0	0	0	2	0	0	0	0	0	0	0	0	0	0	0	1	0	0	0	0	2	6	6	0	48	2
Zotu10143	7	0	0	0	0	0	0	0	0	0	0	0	0	0	0	0	0	0	0	0	0	0	0	0	0	0	0	0	0	0	0	0	1	0	0	0	0	0	0	0	0	0	0	0	0	0	0	2	0
Zotu4957	11	3	0	0	5	0	0	0	0	2	0	0	0	0	0	3	0	0	0	0	0	0	0	0	0	0	0	0	0	0	0	0	1	0	0	0	0	0	0	0	0	0	0	0	1	0	0	0	1
Zotu8350	3	0	0	1	0	0	0	0	0	0	0	0	0	0	0	1	0	0	0	0	0	0	0	0	1	0	0	0	0	0	0	0	5	0	0	0	0	0	0	0	0	0	0	0	0	0	0	0	0
Zotu3809	16	0	0	0	3	0	0	0	0	1	0	0	0	0	0	1	1	0	0	0	0	0	0	0	0	0	0	11	0	0	0	0	4	1	1	1	2	0	1	0	3	1	0	2	1	0	1	0	0
Zotu13629	5	0	0	0	1	0	0	0	0	0	0	0	0	0	0	1	0	0	0	0	0	0	0	0	0	0	0	0	0	0	0	0	0	0	0	0	0	0	0	0	0	0	0	0	0	0	0	0	0
Zotu972	3	3	1	3	3	0	1	4	0	1	0	2	0	0	0	1	0	0	2	0	0	0	0	0	0	0	0	0	0	0	9	0	0	0	0	64	0	0	0	0	0	0	0	0	1	0	0	0	0
Zotu13328	0	0	0	1	0	0	0	0	0	1	0	0	0	0	0	0	0	0	0	0	0	0	0	0	0	0	0	0	0	0	0	0	1	0	0	0	0	0	0	0	0	0	0	0	0	0	0	0	0
Zotu573	7	19	4	5	1	7	10	16	3	0	0	9	0	0	0	6	10	0	12	0	0	0	16	0	1	0	0	26	0	0	19	0	0	0	1	1	0	0	0	0	0	0	1	0	0	1	0	0	0
Zotu1162	28	2	3	0	5	1	0	0	0	1	46	5	1	0	1	36	0	3	4	1	3	4	0	0	0	0	1	0	1	0	0	0	1	14	0	3	1	0	0	0	0	0	0	0	7	0	1	7	6
Zotu3271	12	0	0	0	1	0	0	0	0	1	0	1	0	0	0	2	0	0	0	0	0	0	0	0	0	0	0	0	0	0	0	0	1	0	0	0	0	0	0	7	1	0	0	0	4	0	0	1	19
Zotu2520	49	0	2	0	1	0	0	0	0	9	0	0	0	0	0	1	0	0	0	0	4	0	0	0	0	0	0	0	0	0	0	0	2	0	0	0	0	0	0	0	0	0	0	0	2	1	0	0	1
Zotu698	27	0	0	0	0	0	0	0	0	35	0	0	0	0	0	0	0	0	0	0	35	1	4	2	8	6	1	6	10	5	4	6	169	6	0	0	0	0	0	0	0	0	0	0	0	0	0	0	0
Zotu3482	3	1	1	1	0	1	2	0	0	0	0	0	0	0	0	3	0	2	0	0	0	0	0	0	1	0	2	0	0	4	0	0	0	1	0	1	0	0	0	0	0	0	0	0	0	0	0	0	0
Zotu245	19	25	13	8	10	3	3	36	63	0	0	0	0	0	0	10	0	1	18	20	3	4	15	6	9	14	16	14	14	15	62	282	21	13	0	1	2	0	1	0	0	0	1	0	0	0	3	0	0
Zotu5647	7	0	2	0	0	0	0	0	0	1	0	0	0	0	0	5	0	0	0	0	1	0	0	0	0	0	0	0	0	0	0	0	0	0	0	0	0	0	0	0	0	0	0	0	1	0	0	0	0
Zotu2878	14	1	0	1	0	0	0	0	0	3	29	0	0	0	2	2	2	0	0	0	0	0	0	0	0	0	0	0	0	0	0	0	2	0	0	0	0	0	0	0	0	0	0	0	0	0	0	0	0
Zotu226	48	6	8	8	7	30	5	3	9	34	7	4	7	5	4	8	16	4	1	8	42	2	20	9	10	15	21	11	16	15	12	23	157	27	1	13	21	19	0	2	12	2	0	2	30	4	75	8	5
Zotu1375	13	0	1	0	0	0	0	0	1	11	0	0	0	1	1	0	1	0	0	0	22	2	5	4	10	1	1	9	3	4	4	4	59	7	0	1	0	0	0	0	0	0	0	0	0	0	0	0	0
Zotu4142	27	1	1	0	0	0	0	0	0	0	0	0	0	0	0	1	0	0	0	0	1	0	0	0	0	0	0	0	0	0	0	0	6	0	0	0	0	0	0	0	0	0	0	0	0	0	0	0	0
Zotu5282	2	0	0	1	0	1	3	3	0	1	0	0	0	0	0	0	0	0	0	0	2	0	0	3	0	0	0	0	0	0	0	0	0	0	0	0	0	0	0	0	0	0	0	0	0	0	0	0	0
Zotu2407	21	8	4	4	0	0	0	0	0	7	0	0	0	0	0	1	0	0	0	0	3	0	0	0	0	0	0	1	0	0	0	0	12	0	0	0	0	0	0	0	0	0	0	0	0	0	0	0	0
Zotu38	191	113	51	59	82	6	0	2	1	59	1117	43	18	30	29	2699	38	29	34	25	3	104	5	1	5	2	1	1	1	0	1	0	15	349	5	32	6	3	0	0	2	1	5	0	0	0	3	0	0
Zotu9834	1	0	0	0	0	1	0	0	0	0	0	0	0	0	0	0	0	0	0	0	0	0	0	0	0	0	3	0	0	0	0	0	0	0	0	0	0	0	0	0	0	0	0	0	0	0	0	0	0
Zotu1497	60	1	1	1	4	7	0	0	0	7	0	0	0	0	0	10	0	0	0	0	5	0	0	0	0	0	0	0	0	0	0	0	17	0	0	0	0	0	0	0	0	0	0	0	0	0	0	0	0
Zotu116	21	182	50	32	33	28	192	13	31	6	10	34	11	7	7	22	12	29	2	15	30	19	67	41	32	35	29	65	40	73	18	66	11	7	60	8	34	60	8	17	4	61	10	10	5	57	15	5	8
Zotu460	11	0	0	0	0	0	0	1	0	11	3	0	0	0	0	1	0	0	0	0	69	30	39	29	52	28	52	46	44	39	18	44	24	8	2	1	4	0	2	0	0	1	0	0	0	0	4	0	0
Zotu1937	40	6	3	4	5	3	0	0	2	6	0	0	0	0	0	0	0	0	0	0	1	0	0	0	0	0	1	0	2	0	0	0	13	0	0	0	0	0	0	0	0	0	0	0	1	0	0	0	0
Zotu10882	4	0	0	0	0	0	0	0	0	0	0	0	0	0	0	0	0	0	0	0	0	0	0	0	0	0	1	0	0	0	0	0	0	0	0	0	0	0	1	0	0	0	0	0	0	0	0	3	0
Zotu1604	3	1	0	0	0	2	1	0	1	5	49	5	4	6	8	8	3	4	4	0	1	4	3	0	0	0	0	0	0	0	1	0	3	7	0	0	0	0	0	0	0	0	0	0	0	0	0	0	0
Zotu11315	1	1	0	0	0	0	0	0	0	2	0	0	0	0	0	0	0	0	0	0	0	0	0	0	0	0	0	0	0	0	0	0	0	0	0	0	0	0	0	0	0	0	0	0	0	0	0	0	0
Zotu15993	1	0	0	0	1	2	1	0	0	0	0	0	0	0	0	0	0	0	0	0	0	0	0	0	0	0	0	0	1	0	0	0	0	0	0	0	0	0	0	0	0	0	0	0	0	0	0	1	0
Zotu2245	19	1	0	2	1	0	0	0	0	6	0	0	0	0	0	3	0	0	0	0	1	0	0	0	0	0	0	0	0	0	0	0	2	0	1	3	0	0	0	0	1	0	18	0	0	2	0	2	1
Zotu1787	60	4	8	2	3	2	4	0	0	4	0	0	0	0	0	3	0	0	0	0	3	0	0	0	0	0	0	1	4	0	1	0	10	0	0	0	2	0	0	0	0	0	0	1	1	0	0	0	2
Zotu399	4	6	1	31	1	15	12	6	13	4	24	12	8	23	0	18	6	7	2	0	3	11	4	2	44	0	15	2	2	2	1	3	11	28	1	2	3	1	0	1	0	0	1	5	0	0	0	0	0
Zotu2948	24	1	1	1	0	1	0	0	0	7	0	0	0	2	0	1	0	0	0	0	2	0	0	0	0	0	0	0	0	0	0	0	4	0	0	0	0	0	2	0	0	0	0	0	0	0	0	1	0
Zotu151	79	21	5	4	10	8	3	6	0	64	2	13	0	0	2	2	0	0	3	0	146	6	76	40	41	28	29	38	25	34	29	15	783	32	21	5	17	2	1	5	0	8	0	0	8	22	61	1	3
Zotu2881	16	2	3	1	3	0	0	0	0	4	0	0	0	0	0	5	0	0	0	0	2	0	0	0	0	0	0	0	0	0	0	0	4	0	0	0	0	0	0	2	0	0	0	0	0	1	0	0	1
Zotu58	46	156	73	7	24	7	18	51	42	193	28	37	96	13	44	30	58	102	12	41	19	32	32	32	26	26	79	61	17	19	21	733	48	149	10	12	31	7	2	9	0	2	3	33	49	3	7	2	1
Zotu6751	9	1	0	0	1	0	0	0	0	1	0	0	0	0	0	0	0	0	0	0	0	0	0	0	0	0	0	0	0	0	0	0	0	0	0	0	0	0	0	0	0	0	0	0	0	0	0	0	0
Zotu1709	5	1	2	1	2	5	0	0	3	2	3	3	2	1	0	4	0	0	1	2	0	0	2	1	0	1	1	5	3	4	1	2	2	1	0	0	8	0	0	0	0	1	0	0	3	0	2	0	0
Zotu136	63	73	45	36	35	1	1	0	2	10	113	4	5	4	1	911	6	3	3	1	1	61	2	2	1	3	1	3	0	2	1	3	3	145	8	4	5	0	3	3	1	5	0	6	10	12	12	20	16
Zotu250	17	17	16	9	5	11	30	6	3	11	31	14	23	7	10	13	19	49	8	9	7	30	32	27	16	20	24	20	24	34	16	15	14	15	20	4	2	7	2	2	0	4	2	6	0	15	5	1	0
Zotu2998	12	1	1	0	4	0	0	0	0	1	0	0	0	0	0	8	0	0	0	0	0	0	0	0	0	0	1	0	0	0	0	0	2	0	2	1	1	0	1	0	7	0	0	0	0	0	0	0	0
Zotu3178	5	0	0	0	0	0	0	0	0	5	0	0	0	0	0	0	0	0	0	0	4	0	1	1	1	1	3	4	2	2	0	0	28	1	0	0	0	0	0	0	0	0	0	0	0	0	0	0	0
Zotu5118	1	0	0	0	0	2	0	0	0	0	0	1	0	0	0	0	0	0	0	0	0	0	0	2	0	0	1	0	0	0	0	0	0	0	0	0	0	0	0	0	2	0	0	0	0	4	2	0	0
Zotu678	5	0	14	0	0	3	4	0	0	2	2	0	6	0	0	2	7	1	0	0	3	5	16	41	8	6	5	81	23	12	10	5	11	15	0	0	1	0	2	0	0	0	1	0	0	0	3	4	0
Zotu1182	5	1	4	51	3	0	0	1	4	0	0	0	0	6	0	7	0	0	0	0	1	0	0	0	11	4	1	0	0	3	0	2	0	1	0	0	0	0	0	0	0	3	0	4	7	2	2	6	2
Zotu134	9	62	24	46	25	15	111	22	26	10	14	51	22	12	21	12	21	24	11	13	5	4	24	16	71	33	92	22	3	43	15	23	11	24	30	12	76	22	3	24	0	5	11	15	9	28	266	11	28
Zotu2162	55	3	1	1	2	6	3	0	0	3	0	0	0	0	0	3	0	0	0	0	1	0	0	0	0	0	0	0	5	0	0	0	4	0	0	0	0	0	0	0	0	0	0	0	0	0	0	0	0
Zotu5793	3	1	1	1	1	0	0	0	0	0	3	0	0	0	0	2	0	0	0	0	0	0	0	1	0	0	0	0	0	0	0	0	0	1	0	0	0	0	0	0	0	0	0	0	0	0	0	0	0
Zotu7252	9	0	0	0	0	0	0	0	0	0	0	0	0	0	0	0	0	0	0	0	3	0	1	0	0	0	2	0	0	0	1	0	10	0	0	2	0	0	0	0	0	0	0	0	0	0	0	0	0
Zotu9	142	2009	1457	19	1864	29	678	2022	2364	532	285	1637	1419	43	970	95	876	1207	2381	1417	1136	1517	272	158	31	136	42	100	31	102	232	348	53	323	135	11	7	169	43	441	0	3	3	0	0	5	0	2	6
Zotu6700	10	2	0	1	0	2	0	0	0	0	0	0	0	0	0	1	0	0	0	0	0	0	0	0	0	0	0	0	1	0	0	0	5	0	0	0	0	0	0	0	0	0	0	0	0	0	0	0	0
Zotu9601	2	0	0	0	0	0	0	0	0	0	0	0	0	0	0	0	0	0	0	0	0	0	0	1	0	0	2	1	0	0	0	0	2	0	0	0	0	2	0	0	0	2	0	0	0	0	0	0	0
Zotu21	22	28	161	133	55	26	84	251	860	240	172	114	304	2080	237	46	78	214	1429	1865	155	163	43	54	168	52	66	45	31	56	106	292	28	210	12	9	52	24	60	17	0	3	1	103	16	10	19	16	6
Zotu5033	30	0	0	0	0	0	0	0	0	0	0	0	0	0	0	0	0	0	0	0	0	0	0	0	0	0	0	0	0	0	0	0	1	0	0	0	0	0	0	0	0	0	0	0	0	0	0	0	0
Zotu4676	3	1	3	0	4	5	0	3	2	0	0	0	0	0	0	1	0	0	0	0	0	0	0	0	0	0	0	0	4	0	0	1	0	0	0	0	0	0	0	0	1	0	0	0	0	0	0	0	1
Zotu2064	48	2	0	1	0	0	0	0	0	6	0	0	0	0	0	3	0	0	0	0	2	0	0	0	0	0	0	0	0	0	0	0	8	0	0	0	0	0	0	0	0	0	0	0	0	0	0	0	0
Zotu1031	4	3	1	0	0	2	0	1	0	1	0	0	0	0	0	0	0	1	0	0	1	0	13	1	1	1	1	0	0	2	7	1	6	3	3	5	2	2	8	1	3	2	153	3	5	2	1	1	1
Zotu804	11	5	1	1	0	2	6	0	0	10	0	2	0	0	0	0	0	0	1	2	6	0	1	2	4	1	2	5	5	4	0	4	51	6	0	2	7	1	0	0	0	4	2	3	7	1	34	6	1
Zotu664	12	4	0	2	0	5	0	0	0	7	76	1	0	2	3	30	3	3	0	2	0	3	0	0	0	0	0	0	1	0	0	0	5	13	2	55	1	1	11	5	2	0	0	5	10	1	1	53	8
Zotu4782	4	0	0	1	0	0	0	0	0	1	8	0	0	2	0	2	0	0	1	1	1	0	0	0	0	0	0	0	0	0	0	0	0	1	0	0	0	0	0	0	0	0	0	0	0	2	2	0	0
Zotu11845	0	0	0	0	0	0	0	0	0	0	0	0	0	0	0	0	0	0	0	0	1	0	0	0	0	0	0	0	1	0	1	0	2	0	0	0	0	0	0	0	0	0	0	0	0	0	0	0	0
Zotu12696	4	0	0	1	2	0	0	0	0	1	0	0	0	0	1	0	0	0	0	0	2	0	0	0	0	0	0	0	0	1	0	0	1	0	0	0	0	0	0	0	0	0	0	0	0	0	0	0	0
Zotu691	1	3	3	4	0	51	6	0	0	0	0	0	0	0	0	0	0	0	0	0	0	0	0	0	0	0	3	0	10	0	0	0	1	0	3	7	1	0	17	0	25	0	14	8	6	14	8	47	5
Zotu1671	41	4	2	4	2	0	0	0	0	10	0	0	0	0	0	4	0	0	0	0	9	0	0	0	0	0	0	0	0	0	0	0	9	0	0	0	0	0	0	0	0	0	0	0	0	0	1	0	0
Zotu5450	1	0	0	0	0	0	0	0	0	0	0	0	0	0	0	0	0	0	0	0	0	0	0	0	0	0	0	0	0	0	0	0	0	0	0	3	0	0	0	3	0	0	0	3	1	0	0	2	17
Zotu5681	12	3	0	0	0	0	0	0	0	4	0	0	0	0	0	1	0	0	0	0	2	0	0	0	0	0	0	0	0	0	0	0	2	0	0	0	0	0	0	0	0	0	0	0	0	1	0	0	0
Zotu7826	5	0	0	0	1	0	0	0	0	1	0	0	0	0	0	0	0	0	0	0	1	0	0	0	0	0	0	0	1	0	1	0	11	0	0	1	0	0	0	1	0	0	0	0	0	0	4	0	0
Zotu8956	4	0	0	0	2	0	0	0	0	0	0	0	0	0	0	0	0	0	0	0	0	0	2	0	1	0	0	1	0	0	0	0	7	0	0	0	0	0	0	0	0	0	0	0	0	0	0	0	0
Zotu124	4	0	0	0	0	0	0	0	0	2	0	0	0	0	0	0	0	0	0	0	7	0	0	0	1	0	0	1	2	4	0	2	13	5	1	0	9	2	1	2	170	1	2	113	82	83	86	65	65
Zotu120	24	50	26	28	15	34	48	32	14	9	6	40	8	23	4	8	7	12	7	6	5	4	37	53	47	16	40	20	15	34	51	10	14	6	23	23	22	26	5	28	0	9	5	74	4	21	30	3	10
Zotu523	10	6	3	3	5	0	0	6	0	2	19	4	2	0	1	62	0	1	9	0	1	9	2	1	7	3	4	4	4	11	137	1	10	27	0	21	2	0	4	0	0	0	2	0	0	0	0	1	0
Zotu11304	1	0	0	0	0	1	0	0	0	0	0	0	0	0	0	0	0	0	0	0	0	0	0	0	0	0	0	0	0	0	0	0	0	0	0	0	0	0	0	0	0	0	0	0	0	0	1	1	0
Zotu6387	0	1	0	0	0	0	2	0	0	1	0	1	0	0	0	0	0	0	0	0	0	0	0	0	0	0	2	0	1	0	0	0	0	0	0	0	1	0	0	0	0	0	1	2	1	0	3	2	1
Zotu1730	7	0	0	0	0	2	2	0	0	0	0	0	0	0	0	0	0	0	0	0	0	0	0	0	0	0	0	0	0	0	0	0	0	0	0	0	2	0	1	2	6	0	1	4	42	1	1	10	9
Zotu3016	13	0	2	0	2	0	0	1	0	1	0	0	0	0	0	2	0	0	0	0	4	0	0	0	0	0	4	0	0	0	0	0	3	0	0	0	0	0	0	0	0	0	0	0	0	0	2	0	0
Zotu2776	7	1	1	0	0	3	0	0	0	9	0	0	0	0	0	0	0	0	0	0	12	1	2	0	0	3	2	1	1	1	3	0	26	3	1	0	0	0	0	0	0	0	0	0	0	0	2	0	0
Zotu1908	6	0	0	0	1	2	1	0	0	3	1	0	0	0	0	1	0	0	0	0	8	0	0	4	1	1	0	2	1	1	2	1	34	2	4	0	0	0	1	1	0	0	0	3	4	0	3	0	0
Zotu1631	14	1	0	0	0	0	0	0	0	7	0	0	1	0	0	0	0	0	0	0	4	1	4	0	6	0	10	2	0	0	2	0	55	4	0	0	0	0	0	0	0	0	0	0	0	0	0	0	0
Zotu2024	1	0	0	0	0	0	0	0	0	0	0	0	0	0	0	2	0	0	9	0	3	0	1	0	0	2	5	1	0	2	8	1	0	0	1	1	2	0	2	10	2	0	2	0	16	0	0	3	10
Zotu472	47	9	1	5	9	44	1	0	0	1	1	0	0	0	0	6	0	0	0	0	1	0	0	0	0	0	28	0	3	0	0	0	11	0	12	1	5	0	4	0	4	0	0	3	16	34	13	46	16
Zotu478	10	7	3	2	3	50	17	4	4	14	7	15	2	2	1	1	12	10	2	5	7	7	13	11	3	7	14	7	27	10	2	6	37	5	0	17	5	1	19	1	2	1	0	4	6	7	20	39	9
Zotu2646	1	1	4	3	5	6	3	1	0	0	0	0	1	5	0	0	3	0	0	0	2	0	0	0	1	1	2	0	3	1	0	0	6	0	1	0	2	7	0	2	0	0	0	0	0	2	0	0	1
Zotu2255	1	0	1	1	4	2	0	0	0	3	0	0	2	0	2	0	0	0	0	0	0	0	0	0	0	0	0	0	2	0	0	0	2	0	0	0	1	0	0	1	0	0	0	0	9	3	4	0	0
Zotu6789	10	0	0	0	0	0	0	0	0	2	0	0	0	0	0	2	0	1	0	0	0	0	0	0	0	0	0	0	0	0	0	0	2	1	0	3	1	0	0	0	4	0	0	0	6	2	1	3	10
Zotu2098	4	0	0	1	0	1	0	2	8	2	1	0	0	0	0	0	0	0	0	0	0	0	0	0	0	0	0	0	0	0	0	0	9	0	0	0	0	0	0	0	0	6	0	1	2	2	2	5	1
Zotu9105	2	0	0	0	0	0	0	0	0	0	0	0	0	0	0	0	0	0	0	0	0	0	0	0	0	0	0	0	0	0	0	0	0	0	0	0	0	0	0	0	0	1	0	0	0	0	0	0	1
Zotu525	63	7	5	5	7	33	3	0	4	13	0	4	0	0	0	8	1	0	0	0	6	0	1	0	0	0	6	0	14	0	0	0	23	0	2	1	3	4	2	4	35	3	2	6	17	1	7	0	10
Zotu2198	24	0	0	2	0	5	1	0	0	1	0	0	0	0	0	2	0	0	0	0	1	0	0	0	0	1	0	0	0	0	0	0	9	0	0	0	1	1	5	3	3	0	0	2	1	0	1	3	4
Zotu92	12	64	5	18	4	52	30	12	17	42	53	151	25	26	21	42	355	41	18	22	7	15	54	14	43	8	42	99	32	50	15	25	34	88	15	81	3	1	4	38	9	1	60	9	45	26	35	15	40
Zotu15359	6	0	0	0	0	0	0	0	0	0	0	0	0	0	0	0	0	0	0	0	1	0	0	0	0	0	0	0	0	0	0	0	0	0	0	0	0	0	0	0	0	0	0	0	0	0	0	0	0
Zotu2275	7	2	0	1	0	0	2	0	0	0	0	4	1	1	0	0	4	0	0	1	2	0	0	0	1	1	0	4	1	3	0	3	16	0	0	1	1	0	0	0	4	0	0	0	1	2	3	0	3
Zotu3086	26	0	1	1	3	0	0	0	0	0	0	0	0	0	0	3	0	0	0	0	4	0	0	0	0	0	0	0	0	0	0	0	0	0	0	0	0	0	0	0	0	0	0	0	0	0	0	0	0
Zotu633	95	7	6	4	3	55	2	6	4	19	0	0	0	0	0	10	0	0	0	0	5	0	0	0	0	0	0	0	24	0	0	0	20	0	2	0	4	0	0	0	0	0	0	1	0	2	1	0	1
Zotu3776	0	3	2	0	0	1	2	4	0	0	0	1	0	0	0	0	0	0	2	0	0	0	0	0	0	0	1	0	0	0	2	0	0	0	0	0	0	0	0	0	0	0	0	0	0	0	0	0	0
Zotu9436	2	0	0	0	0	0	0	0	0	1	0	0	0	0	0	4	0	0	0	0	0	0	0	0	0	0	0	0	0	0	0	0	1	0	0	0	0	0	0	1	0	0	0	0	0	0	0	0	0
Zotu4694	2	0	0	0	0	4	1	1	0	0	0	0	0	0	0	0	0	0	0	0	0	0	0	0	0	0	0	0	1	0	0	0	1	0	0	1	0	0	0	1	0	0	0	0	6	4	3	5	3
Zotu26	13	9	8	27	94	8	6	14	28	6	3	7	4	11	11	3	23	4	2	7	10	15	29	37	3	10	22	7	4	34	76	45	14	22	7	16	293	4	14	78	2	313	2	286	48	10	874	12	28
Zotu4772	1	0	2	0	0	0	0	0	0	2	0	0	2	0	0	0	0	1	0	0	0	1	0	3	1	0	0	0	1	0	0	1	0	0	0	0	0	0	0	0	0	0	0	0	0	0	0	0	0
Zotu8343	4	5	0	0	0	0	0	0	0	0	2	0	0	0	0	1	0	0	0	0	0	0	0	0	0	0	0	1	0	0	0	0	1	0	0	0	0	0	0	0	0	0	0	0	0	0	2	0	0
Zotu14364	1	0	0	0	0	0	0	0	0	1	0	0	0	0	0	0	0	0	0	0	2	0	0	0	0	0	0	0	0	0	0	0	2	0	0	0	0	0	0	0	0	0	0	0	0	0	0	0	0
Zotu438	14	6	3	3	4	58	1	1	6	2	0	0	0	0	0	13	0	0	1	0	0	0	0	1	0	0	18	0	13	0	0	0	0	0	7	105	8	0	19	9	2	2	4	7	47	9	9	88	9
Zotu3305	10	0	2	0	2	4	0	0	0	1	1	0	0	0	0	1	0	0	0	0	0	0	0	0	0	1	0	0	0	0	0	0	4	2	0	1	3	0	0	2	3	0	0	0	0	1	0	1	2
Zotu95	18	20	73	18	18	57	108	24	14	2	1	0	51	0	4	21	2	35	0	1	3	2	7	192	16	1	55	36	9	98	10	8	8	12	72	14	0	1	7	9	2	0	5	0	0	59	0	0	2
Zotu8955	13	0	0	0	0	0	0	0	0	0	0	0	0	0	0	0	0	0	0	0	1	0	0	0	0	0	0	0	0	0	0	0	1	0	0	0	0	0	0	0	0	0	0	0	0	0	0	0	0
Zotu2823	15	0	2	1	2	0	0	0	0	2	0	0	0	0	0	5	0	0	0	0	4	0	0	0	0	0	0	0	0	0	0	0	7	0	0	0	0	0	0	0	0	0	0	0	12	2	0	6	0
Zotu10014	1	0	0	0	0	0	0	0	0	0	0	0	0	0	0	0	0	0	0	0	1	0	3	0	0	0	0	0	1	0	0	0	2	0	0	0	0	0	0	0	0	0	0	0	0	0	0	0	0
Zotu2544	10	1	1	0	0	4	0	0	0	0	3	3	0	2	0	5	0	0	0	0	1	0	0	0	0	0	1	0	4	0	2	0	0	2	0	0	1	0	0	0	1	5	0	0	2	4	3	6	1
Zotu858	7	4	2	5	3	3	0	0	0	2	12	1	0	0	1	85	0	0	0	0	2	5	2	2	0	0	1	1	1	0	2	0	5	25	0	5	0	0	1	1	2	2	0	0	4	0	1	4	0
Zotu545	22	5	3	6	14	6	1	0	0	1	0	0	0	1	0	16	3	0	0	0	2	0	0	1	0	0	39	0	0	0	0	0	2	0	1	0	0	0	0	1	0	6	0	0	0	0	3	2	3
Zotu1226	12	2	0	0	2	3	0	0	0	15	8	1	0	1	2	2	0	0	1	0	13	2	5	0	5	4	3	0	4	3	3	2	46	9	1	5	3	0	0	0	2	0	0	1	0	0	2	0	0
Zotu2324	9	1	1	0	1	0	0	0	0	4	0	0	0	0	0	1	0	0	0	0	1	0	0	0	0	0	0	0	0	0	0	0	1	0	0	0	0	0	0	0	0	0	1	1	26	3	1	3	4
Zotu653	5	0	0	0	1	6	0	3	2	1	0	0	0	0	1	1	1	1	0	0	0	1	0	0	0	0	1	0	5	0	1	0	4	0	3	8	0	1	3	40	9	1	0	9	58	7	18	14	99
Zotu1551	43	0	4	5	4	0	0	5	0	6	0	0	0	0	0	4	0	0	3	0	2	1	2	0	0	0	1	2	1	0	22	0	10	0	0	0	0	0	0	0	0	0	0	0	0	0	0	0	0
Zotu966	8	1	1	1	1	9	2	3	0	0	4	0	0	0	0	0	0	0	0	0	3	0	0	0	0	0	3	3	2	0	1	0	2	0	7	46	4	0	17	17	8	0	2	6	20	4	8	39	34
Zotu1143	1	0	9	0	1	4	10	7	1	5	10	8	14	8	4	5	13	28	3	2	0	0	1	8	0	0	0	1	0	7	1	0	0	0	0	0	0	0	0	0	0	0	0	0	0	0	0	0	0
Zotu5841	6	0	1	0	0	2	0	0	0	0	0	0	0	0	0	0	0	0	0	0	4	0	0	0	0	0	0	0	1	0	0	0	1	0	0	0	0	0	0	0	0	0	0	0	0	0	0	0	0
Zotu9412	3	0	0	0	0	0	0	0	0	2	0	0	0	0	0	0	0	0	0	0	1	0	0	0	0	0	0	1	1	0	0	0	4	0	0	0	0	0	0	0	0	0	0	0	0	0	0	0	0
Zotu2121	0	11	0	0	0	0	0	0	1	0	3	12	0	1	0	0	1	1	0	0	0	0	4	3	0	0	0	0	3	1	4	0	3	0	0	0	0	0	1	0	4	0	0	5	5	2	3	2	6
Zotu5023	8	4	0	2	0	0	0	0	0	1	0	0	0	0	0	2	0	0	0	0	0	0	0	0	0	0	0	0	0	0	0	0	6	0	0	0	0	0	0	0	0	0	0	0	0	0	0	0	0
Zotu6576	15	0	2	0	0	0	0	0	0	2	0	0	0	0	0	0	0	0	0	0	2	0	0	0	0	0	0	0	0	0	0	0	2	0	0	0	0	0	0	0	0	0	0	0	0	0	0	0	0
Zotu4089	3	2	0	1	1	4	1	0	0	1	0	1	0	0	0	0	0	0	0	0	0	0	0	0	0	0	3	0	0	0	0	0	0	0	0	2	1	0	1	0	0	0	0	0	0	0	0	1	2
Zotu1635	2	1	1	0	0	8	1	0	0	0	0	0	0	0	0	1	0	0	0	0	0	0	1	0	0	0	2	1	2	0	0	0	0	2	1	0	0	3	0	1	0	0	0	4	29	3	9	8	12
Zotu2135	3	4	3	1	0	0	0	4	2	1	1	0	0	0	0	0	2	1	0	0	2	0	6	1	6	0	0	1	0	1	1	0	11	0	0	3	0	0	0	0	0	0	1	0	1	1	1	1	0
Zotu846	7	5	3	4	5	1	1	0	5	1	3	1	0	1	1	4	12	0	0	6	1	1	2	4	1	7	22	18	1	2	5	2	4	8	0	0	0	0	0	0	0	0	0	0	1	0	0	0	0
Zotu1314	24	2	0	5	4	9	0	0	3	12	0	0	0	0	0	3	0	0	0	0	7	0	0	0	0	0	2	0	7	0	0	0	11	0	0	1	4	0	5	4	14	0	0	3	3	1	0	19	1
Zotu801	35	3	4	2	6	0	0	0	0	8	0	0	0	0	0	6	0	0	0	0	5	0	0	0	0	0	1	0	1	0	0	0	8	0	0	0	0	0	1	6	0	0	0	5	89	7	6	5	14
Zotu4647	6	0	1	0	0	0	0	0	0	0	1	0	0	0	0	4	0	0	0	0	1	0	0	0	0	0	0	0	0	0	0	0	7	1	0	5	0	0	0	0	1	0	0	0	0	1	0	0	3
Zotu4825	12	1	0	0	1	0	0	0	0	9	1	0	0	0	0	3	0	0	0	0	1	0	0	1	0	1	0	0	0	0	0	0	1	1	0	1	1	0	0	0	0	0	0	0	0	0	2	3	0
Zotu2756	1	5	0	0	0	3	0	0	1	8	0	1	0	0	0	0	1	0	0	0	4	0	0	0	0	2	4	4	2	0	4	0	23	0	0	1	0	0	0	0	1	0	0	1	0	0	0	0	0
Zotu1813	1	1	1	0	0	5	0	0	1	2	2	6	2	0	3	1	0	0	1	3	0	2	1	3	1	0	3	3	5	3	2	1	0	1	0	0	0	0	0	0	0	0	1	1	0	2	7	3	1
Zotu4563	1	0	0	0	0	2	3	0	0	6	0	2	1	0	1	1	1	1	0	0	0	0	0	0	0	2	0	1	4	0	0	0	0	2	0	0	0	0	0	0	0	0	0	0	0	0	1	2	0
Zotu785	27	7	2	7	8	5	0	0	0	3	16	1	0	2	0	91	0	1	0	0	1	11	1	0	1	1	2	0	0	0	0	0	7	17	0	6	0	3	1	0	0	0	0	0	1	0	0	2	1
Zotu2010	5	3	3	5	2	0	2	0	1	1	8	2	0	0	0	18	0	0	0	0	1	2	0	0	0	0	2	0	1	0	0	2	2	3	0	0	0	0	1	0	1	0	0	0	2	0	0	1	4
Zotu3756	19	1	1	0	2	0	0	0	0	4	0	0	0	0	0	3	0	0	0	0	1	0	1	0	0	0	0	0	0	0	0	0	7	0	0	0	0	0	0	0	0	0	0	0	0	0	0	0	0
Zotu70	48	159	65	11	55	48	72	301	73	106	56	115	273	30	53	34	358	144	30	30	13	20	53	36	34	82	60	72	17	38	44	170	42	44	11	20	157	4	21	28	7	3	3	8	1	2	41	3	8
Zotu1094	54	5	0	2	3	10	4	4	0	9	10	1	1	1	0	13	0	5	4	1	6	1	0	0	0	0	2	0	5	0	0	0	8	1	0	0	0	0	1	0	0	0	0	0	1	0	1	0	0
Zotu2822	2	5	2	3	2	0	0	0	0	0	11	0	0	0	0	17	0	0	0	0	0	1	0	0	0	0	0	0	0	0	0	0	0	8	0	0	0	0	0	0	0	0	0	0	0	0	0	0	0
Zotu2736	2	1	1	0	1	1	0	2	0	0	1	1	1	2	1	0	17	0	1	0	0	0	0	0	0	0	0	4	6	0	0	0	0	0	0	0	0	3	1	0	0	0	0	0	2	0	0	2	0
Zotu3510	22	1	2	2	2	8	0	0	0	0	0	0	0	0	0	1	0	0	0	0	2	0	0	0	0	0	0	0	0	0	0	0	7	0	0	0	0	0	0	0	0	0	0	0	0	0	0	0	0
Zotu1541	20	1	1	1	2	10	1	0	3	6	35	3	0	0	2	11	3	2	0	0	1	1	0	0	0	0	0	1	4	0	0	0	6	10	0	0	1	0	0	0	0	0	0	0	1	0	0	2	0
Zotu747	28	2	1	2	4	0	0	0	0	6	14	8	2	2	3	16	2	1	1	2	0	2	0	0	0	0	0	0	0	0	0	0	10	7	13	248	12	2	9	8	2	3	3	0	0	1	2	3	0
Zotu3267	4	1	0	0	0	2	4	0	0	1	0	6	0	0	0	0	0	0	2	0	0	0	2	1	0	0	0	6	2	0	0	0	4	0	1	2	0	0	1	1	3	2	0	1	0	3	0	0	1
Zotu729	16	3	0	7	0	6	2	10	3	6	0	0	0	6	0	1	2	0	3	0	8	0	0	0	6	1	17	8	0	2	11	3	11	2	1	0	0	0	0	0	0	0	0	4	3	2	4	0	3
Zotu3418	4	0	1	1	1	0	0	0	0	0	5	0	0	0	0	24	0	0	0	0	0	0	0	0	0	0	1	0	0	0	0	0	0	3	0	0	0	0	0	0	0	0	0	0	1	1	0	3	1
Zotu1658	13	1	0	3	5	1	0	2	0	2	0	0	1	0	1	3	0	0	0	0	4	0	1	0	0	0	2	0	2	1	1	2	10	0	1	0	1	0	0	0	3	0	1	1	1	4	3	0	1
Zotu4284	6	1	0	0	0	1	0	0	0	0	0	0	0	0	0	0	0	0	0	0	3	0	0	0	0	0	1	0	1	0	0	0	0	0	0	0	6	0	0	0	0	0	0	0	0	2	10	1	0
Zotu636	10	4	2	7	0	4	2	1	3	4	0	2	14	3	0	3	0	0	0	4	9	1	1	32	8	6	4	4	2	5	4	4	19	5	2	11	2	7	1	0	0	0	12	1	10	4	5	0	1
Zotu6943	2	0	0	0	1	0	0	0	0	5	0	0	0	1	17	0	1	0	0	0	0	0	0	0	0	0	0	0	0	0	1	0	0	0	0	0	0	0	0	0	0	0	0	0	0	0	0	0	0
Zotu62	41	95	28	25	28	64	101	19	30	16	12	55	11	8	13	24	31	177	3	9	6	3	49	2	7	16	5	10	44	72	4	31	5	16	186	2	42	10	2	2	1	10	0	12	75	155	22	0	2
Zotu6861	4	0	0	0	0	0	0	1	1	0	0	0	0	0	0	0	0	0	0	0	0	0	0	0	0	0	1	0	1	0	0	3	1	0	0	1	0	0	0	0	0	0	0	0	2	0	0	0	0
Zotu2369	3	3	2	2	3	0	0	0	0	0	6	0	0	0	0	39	0	2	0	0	0	2	0	0	0	0	0	0	0	0	0	0	0	2	0	1	0	0	1	0	0	0	0	0	0	0	0	0	0
Zotu10096	1	0	0	0	0	0	0	0	0	1	0	0	0	0	0	0	0	0	0	0	1	0	0	0	0	0	0	0	0	0	0	0	0	0	0	1	0	0	0	0	0	0	0	0	0	0	0	0	0
Zotu370	3	3	4	2	0	5	9	2	2	2	2	0	5	2	1	2	1	5	0	0	3	2	5	32	4	1	6	6	3	8	1	0	0	3	4	6	2	0	0	0	1	3	60	6	23	14	21	10	10
Zotu575	3	0	1	17	2	0	29	1	0	11	0	1	1	6	2	0	0	8	0	0	2	2	5	7	57	6	8	13	7	132	5	4	15	18	1	0	1	0	0	20	0	1	2	0	0	0	0	0	10
Zotu2607	50	0	2	1	3	0	0	0	0	0	0	0	0	0	0	0	0	0	0	0	0	0	0	0	0	0	0	0	0	0	0	0	9	0	0	0	0	0	0	0	0	0	0	0	0	0	0	0	0
Zotu432	3	0	1	1	0	0	0	0	3	0	3	0	0	6	0	2	4	0	0	1	1	0	0	0	1	0	8	2	4	3	1	2	4	1	0	2	34	0	3	2	2	34	0	12	5	2	108	3	4
Zotu11804	1	0	0	1	0	0	1	1	1	1	0	0	1	0	0	0	1	0	0	0	0	0	0	0	0	0	0	0	0	0	0	0	0	0	0	0	0	1	2	0	0	0	1	0	0	2	0	0	0
Zotu11147	2	0	0	0	0	0	0	0	0	1	0	0	0	0	0	0	0	0	0	0	0	0	0	0	0	0	0	0	0	0	0	0	3	0	0	0	0	0	0	0	0	0	0	0	0	0	0	0	0
Zotu500	23	4	5	8	8	5	1	0	0	28	2	6	5	2	24	0	3	5	3	5	11	3	16	8	18	15	7	7	6	3	1	5	45	6	0	1	10	0	0	2	0	0	14	3	5	1	46	4	9
Zotu12611	0	0	0	0	0	0	0	0	0	0	0	0	0	0	0	0	0	0	0	0	0	0	0	0	0	0	0	0	0	0	0	0	0	0	0	9	0	0	0	0	0	1	0	0	0	0	0	0	0
Zotu153	13	34	79	6	9	27	37	36	17	17	39	22	56	8	12	38	16	50	15	14	29	70	73	106	54	72	64	80	99	77	67	60	18	42	1	0	4	0	18	1	0	2	1	0	1	2	0	5	1
Zotu362	7	39	13	7	7	3	11	24	11	28	4	26	27	6	15	4	23	5	14	16	20	15	13	19	17	12	1	9	22	7	12	13	5	5	8	3	1	3	0	0	0	0	0	0	1	1	0	0	0
Zotu6372	5	0	0	1	1	0	0	0	0	0	0	0	0	0	0	0	0	0	0	0	0	0	0	0	0	0	0	0	0	0	0	4	0	0	0	0	0	0	0	0	0	0	0	0	0	0	0	0	0
Zotu6185	0	0	0	0	0	0	0	0	0	0	0	0	0	0	2	0	0	0	0	0	0	0	0	0	1	0	0	5	0	0	0	0	0	0	0	0	1	0	0	4	0	0	0	0	1	6	3	0	2
Zotu645	5	27	6	0	1	9	4	4	7	6	0	12	12	3	1	1	13	14	0	2	0	0	7	2	2	3	0	4	0	1	4	28	5	0	1	2	31	0	0	1	2	8	1	1	4	2	13	1	1
Zotu340	15	8	2	3	6	106	9	6	2	2	0	0	0	0	0	12	0	1	0	0	4	1	0	0	0	0	25	0	39	0	0	2	3	0	3	6	2	4	3	1	42	0	3	11	15	8	10	23	9
Zotu5598	3	1	3	0	0	0	0	0	0	0	0	0	0	0	0	1	0	0	0	0	0	0	0	0	0	0	0	0	0	0	0	5	0	0	0	0	0	0	0	0	0	0	0	0	0	0	0	0	0
Zotu66	12	63	25	29	97	38	118	27	22	29	38	65	23	43	112	39	234	36	15	5	0	28	38	10	57	110	14	47	13	32	4	1	11	89	850	25	43	15	16	23	11	5	15	0	3	176	11	0	0
Zotu903	15	0	0	0	0	0	0	0	0	20	1	0	0	0	0	2	0	0	0	0	24	0	1	1	6	6	3	4	10	1	2	2	134	23	0	0	0	0	0	0	0	0	0	0	0	0	0	0	0
Zotu1734	30	4	0	1	2	21	1	1	0	2	0	0	0	0	0	0	0	0	0	0	1	0	0	0	0	0	0	0	8	0	0	0	6	0	0	1	0	0	1	0	2	2	1	1	0	0	1	2	0
Zotu322	15	4	3	1	0	228	10	9	3	2	0	0	0	0	0	1	0	0	0	0	2	0	0	0	0	1	7	0	36	0	1	1	3	0	12	7	3	2	12	6	84	0	5	5	33	5	6	16	12
Zotu161	32	0	0	0	0	6	12	20	30	64	5	10	2	0	0	4	3	2	0	0	5	0	0	0	0	1	0	0	0	0	0	1	17	0	0	0	0	0	1	0	0	0	0	0	0	0	0	0	0
Zotu394	12	1	4	11	5	6	0	0	0	0	2	0	0	0	0	12	0	0	0	0	0	0	0	0	0	0	31	0	3	0	0	0	0	0	3	4	0	1	7	5	20	0	0	3	14	23	6	47	4
Zotu594	3	4	2	2	3	0	4	8	0	0	0	1	0	0	0	0	3	0	4	0	0	0	0	2	1	0	1	1	2	1	9	2	0	1	13	72	1	1	0	1	4	0	0	1	0	4	0	0	0
Zotu3504	16	0	0	0	0	0	1	0	0	1	0	0	0	0	0	0	0	0	0	0	1	0	2	0	0	0	0	0	0	0	0	0	2	0	2	4	0	0	0	1	3	0	0	0	9	1	2	5	0
Zotu13785	1	0	0	0	0	0	0	0	0	0	0	0	0	0	0	0	0	0	0	0	1	0	0	0	0	0	0	0	0	0	0	0	0	0	0	0	0	0	0	0	0	0	0	0	0	0	0	1	0
Zotu180	12	249	118	17	9	8	107	150	10	8	9	41	111	38	16	18	10	27	23	3	6	9	24	32	6	3	31	8	7	23	25	23	1	22	5	0	0	13	3	3	0	1	0	2	5	0	0	0	0
Zotu1767	18	1	0	3	1	18	1	1	0	2	0	3	0	0	0	1	0	0	0	0	1	0	0	0	0	0	0	1	5	1	0	0	6	0	0	0	0	1	1	0	0	0	3	0	1	0	0	1	0
Zotu142	15	10	0	9	5	3	4	0	85	14	18	33	10	11	8	2	120	6	6	85	14	6	29	14	30	18	17	57	19	18	19	726	49	30	1	0	0	0	0	1	0	0	0	0	0	0	0	0	0
Zotu4081	1	0	0	0	0	2	0	0	0	0	1	0	0	0	0	0	0	0	0	0	2	1	0	3	0	1	0	0	1	0	2	0	10	2	1	0	0	3	0	0	0	0	0	0	0	0	0	1	1
Zotu1067	40	3	6	5	5	3	1	2	0	8	0	0	0	0	0	3	0	0	0	0	3	0	0	0	0	0	0	0	2	0	0	0	15	0	0	1	3	2	4	1	22	4	2	3	21	0	1	5	1
Zotu11211	5	0	0	0	0	0	0	0	0	0	0	0	0	0	0	0	0	0	0	0	0	0	0	0	0	0	0	0	0	0	0	0	0	0	0	0	0	0	0	0	0	0	0	0	0	0	0	0	0
Zotu2540	1	0	0	0	1	42	0	3	1	0	0	0	0	0	0	1	0	2	0	0	0	0	0	0	0	0	6	0	4	0	0	1	0	0	0	0	0	0	0	0	0	0	0	0	0	0	2	1	0
Zotu1330	6	2	1	1	1	1	4	2	5	2	1	4	1	0	0	8	2	1	1	0	3	1	4	6	1	0	4	4	3	2	1	0	19	9	3	0	1	3	1	1	2	0	0	0	0	10	5	1	0
Zotu10020	11	0	0	0	0	0	0	0	0	0	0	0	0	0	0	0	0	0	0	0	0	0	0	0	0	0	0	0	0	0	0	0	1	0	0	0	0	0	0	0	0	0	0	0	0	0	0	0	0
Zotu1561	3	6	2	7	3	2	1	12	0	0	0	0	0	0	0	2	0	0	3	0	0	0	0	0	0	0	0	0	0	7	12	0	0	0	1	0	0	0	1	0	0	2	0	0	0	1	0	0	2
Zotu1880	3	0	2	0	1	0	2	3	2	0	0	1	0	0	1	0	0	0	0	0	0	0	1	0	0	0	1	0	0	0	5	0	0	0	0	9	0	0	0	0	0	0	0	0	0	0	0	0	0
Zotu12323	3	0	0	0	0	3	0	0	0	0	0	0	0	0	0	0	0	0	0	0	0	0	0	0	0	2	1	0	0	0	0	0	0	0	0	0	0	0	0	0	0	0	0	0	0	0	0	0	0
Zotu296	17	21	4	12	10	11	9	16	21	15	3	8	4	0	1	10	1	1	0	14	31	9	29	15	17	15	29	26	15	10	25	40	18	2	7	11	4	1	0	0	0	0	1	7	0	1	1	2	0
Zotu2052	31	3	0	0	5	5	0	0	0	7	0	0	0	0	0	5	0	0	0	0	0	0	0	0	0	0	0	1	1	0	0	0	11	0	0	0	0	0	0	0	0	0	0	0	0	0	0	1	0
Zotu1433	10	0	1	1	1	7	2	0	3	4	1	2	3	0	0	0	7	0	1	0	14	0	0	0	1	0	3	1	3	0	1	2	40	7	6	2	3	2	0	0	1	0	0	0	0	3	4	0	0
Zotu8836	1	0	0	0	0	1	1	0	0	0	0	0	0	0	0	0	0	1	0	0	1	0	2	0	0	0	1	0	0	1	0	0	1	2	0	7	0	0	1	0	0	0	0	0	2	0	1	0	0
Zotu12313	2	0	0	0	0	0	0	0	0	0	0	0	0	0	0	0	0	0	0	0	0	0	0	0	0	0	0	0	0	0	0	0	2	0	0	0	0	0	0	0	0	0	0	0	0	0	0	0	0
Zotu14367	1	0	1	1	1	0	0	0	0	0	0	0	0	0	0	0	0	0	0	0	0	0	0	0	0	0	0	0	0	0	0	0	2	0	0	0	0	0	0	0	0	0	0	0	0	0	0	0	0
Zotu1601	2	1	2	0	2	6	1	2	2	1	0	0	0	0	0	2	0	3	1	3	1	4	0	0	5	3	3	0	0	7	1	2	7	3	10	6	3	1	4	8	3	40	2	1	2	2	3	2	1
Zotu2717	32	2	0	3	6	0	0	0	0	6	0	0	0	0	0	5	0	0	0	0	3	0	0	0	0	0	0	0	0	0	0	0	12	0	0	0	0	0	0	0	0	0	0	0	0	0	0	0	0
Zotu15770	1	1	0	0	0	0	0	0	0	0	0	0	0	0	0	0	0	0	0	0	0	0	1	0	0	0	1	3	0	0	0	0	0	0	0	0	0	0	0	0	0	0	0	0	0	0	0	0	0
Zotu526	11	6	4	2	5	18	0	0	0	0	0	0	0	0	0	4	0	0	0	0	0	0	2	0	0	0	19	0	3	0	1	1	0	0	0	0	0	0	3	0	3	0	0	2	7	6	4	18	2
Zotu8781	0	1	0	0	0	0	0	0	0	0	0	0	0	0	0	2	0	0	0	0	0	0	0	0	0	0	1	0	0	0	0	0	0	0	0	0	0	0	0	0	0	0	0	0	0	0	0	1	0
Zotu34	30	27	32	638	21	3	12	7	15	23	3	6	24	66	15	36	7	11	1	6	9	13	8	2	129	9	2	11	3	11	6	56	8	2	204	146	153	65	4574	397	87	69	97	1	4	5	0	1072	98
Zotu1026	8	3	4	2	5	8	5	1	3	0	1	1	4	0	4	4	0	1	0	2	0	0	4	3	6	4	3	1	1	3	0	0	0	1	12	2	14	3	1	0	0	0	0	0	1	6	5	0	0
Zotu2934	2	1	0	0	1	12	1	0	1	0	0	0	0	0	2	0	0	0	0	0	0	1	0	0	0	7	2	0	1	0	0	0	0	0	0	0	0	0	0	2	1	0	0	0	1	1	1	0	0
Zotu1984	0	0	0	0	0	2	1	0	0	0	0	0	0	0	0	0	0	0	0	0	0	0	0	0	0	0	1	0	0	0	0	0	0	0	1	2	1	0	1	0	21	0	1	1	17	3	3	1	9
Zotu2310	35	3	0	2	2	3	0	0	0	5	0	0	0	0	0	5	0	0	0	0	0	0	0	0	0	0	1	0	3	0	0	0	6	0	0	2	2	0	1	0	0	0	0	0	2	1	0	1	0
Zotu194	43	38	17	34	33	0	0	0	66	20	0	5	0	0	2	23	2	6	0	29	4	0	0	0	2	0	0	0	0	0	2	127	3	0	0	0	0	0	0	0	0	0	0	0	0	0	0	0	0
Zotu2318	10	1	0	1	0	0	0	0	1	11	0	0	0	0	0	0	0	0	0	0	10	1	2	0	2	1	3	3	5	1	1	1	23	1	0	0	0	0	0	0	0	0	0	0	0	0	0	0	0
Zotu1616	45	1	2	3	2	2	0	0	0	4	0	0	0	0	0	2	0	0	0	0	4	0	0	0	0	0	2	0	0	0	0	0	16	0	0	0	0	0	1	0	0	0	0	2	0	0	2	2	0
Zotu2696	24	1	1	3	1	0	0	0	0	3	0	0	0	0	0	0	0	0	0	0	4	0	0	0	0	0	0	0	0	0	0	0	5	0	0	0	0	0	0	0	0	0	0	0	0	0	0	0	0
Zotu8397	6	0	0	0	0	0	0	0	0	1	0	0	0	0	0	0	0	0	0	0	0	0	0	0	0	0	0	0	0	0	0	0	1	0	0	1	0	0	0	0	0	0	0	0	0	0	0	0	0
Zotu4752	3	1	0	2	0	5	0	0	0	0	0	0	0	0	0	1	0	0	0	0	0	0	0	0	1	0	0	0	0	0	0	0	3	0	0	0	0	0	0	0	0	0	0	0	0	0	0	0	0
Zotu7757	4	0	0	1	0	0	0	0	0	0	0	0	0	0	0	0	0	0	0	0	0	0	0	0	0	0	0	1	0	1	1	1	2	0	0	0	0	0	1	2	0	0	0	0	0	0	0	1	3
Zotu656	7	11	4	3	5	5	2	6	4	0	0	1	0	0	0	10	0	1	0	2	0	0	1	0	0	3	11	0	2	1	3	5	0	1	2	12	4	0	8	0	3	5	0	11	13	3	4	22	4
Zotu252	30	33	12	11	15	35	35	5	11	9	3	13	2	2	4	22	2	5	2	7	4	4	14	9	13	7	34	8	22	20	5	15	9	4	9	26	20	0	20	6	23	27	7	6	12	12	37	34	9
Zotu4140	7	0	0	0	0	0	0	0	0	1	0	2	0	0	0	0	0	0	0	0	1	0	0	0	0	0	0	0	0	0	0	0	1	0	0	1	0	0	1	0	5	0	1	0	0	0	1	3	1
Zotu8990	3	0	0	0	0	0	0	0	0	1	0	0	0	0	0	0	0	0	0	0	0	0	0	0	0	0	1	0	0	0	0	0	1	0	0	0	0	0	0	0	0	0	0	0	0	0	0	0	0
Zotu4484	4	1	0	0	1	1	0	0	0	2	0	0	0	0	0	2	0	0	0	0	0	0	0	0	0	0	1	0	0	0	0	0	2	0	1	2	0	0	2	0	0	0	0	1	3	0	0	3	0
Zotu373	15	17	7	13	19	1	4	1	0	0	33	1	0	1	0	159	0	0	1	0	0	19	2	0	1	1	8	1	4	3	2	2	1	44	3	32	5	0	17	5	5	10	3	4	9	8	7	23	6
Zotu28	36	105	30	14	53	13	93	147	139	78	74	972	613	788	30	25	221	678	61	118	91	73	60	34	26	26	16	36	4	45	47	613	30	104	9	4	17	1	309	14	0	0	2	1	0	1	1	3	1
Zotu1055	4	1	0	1	0	3	3	2	0	0	0	0	0	0	0	6	0	0	0	0	0	0	0	0	0	0	4	0	3	0	0	0	0	0	0	2	2	2	9	7	46	1	1	2	5	2	6	18	2
Zotu3938	4	0	1	0	0	0	2	1	1	0	0	0	0	0	0	0	0	1	0	0	0	0	0	4	0	0	0	0	1	2	0	0	0	0	2	2	1	0	8	0	0	3	1	0	0	0	0	11	0
Zotu351	1	0	0	0	0	2	0	0	0	36	344	22	16	26	20	57	35	16	25	10	1	13	0	0	0	0	0	1	1	0	0	0	1	34	2	3	0	0	3	5	4	3	0	3	11	5	4	23	0
Zotu3008	46	0	0	1	0	0	0	0	0	2	0	0	0	0	0	0	0	0	0	0	2	0	0	0	0	0	0	0	0	0	0	0	5	0	0	0	0	0	0	0	0	0	0	0	0	0	0	0	0
Zotu17	56	400	49	2861	1133	8	553	332	78	1628	45	2510	138	78	680	17	52	71	357	283	12	63	54	19	33	42	3	9	5	39	49	34	20	7	14	1	3	0	1	4	0	0	0	1	0	1	2	0	0
Zotu3544	0	0	0	0	0	0	0	0	0	0	0	0	0	0	0	2	0	0	0	0	0	1	0	0	0	0	0	0	1	0	0	0	0	0	1	30	1	0	3	1	1	1	2	4	7	4	1	3	0
Zotu11990	1	0	0	0	0	0	0	0	0	0	0	0	0	0	0	1	0	0	0	0	0	0	0	0	0	0	0	0	0	0	0	0	0	0	0	2	0	0	1	0	2	0	0	0	0	0	0	0	0
Zotu4625	0	0	0	0	4	0	1	0	0	2	4	1	0	0	21	0	2	2	0	1	0	0	0	0	0	7	0	2	0	0	0	0	0	0	0	0	0	0	0	0	0	0	0	0	0	0	0	0	0
Zotu16070	2	0	2	0	0	0	0	0	0	0	0	0	0	0	0	0	0	0	0	0	0	0	0	0	0	0	1	0	1	0	0	0	0	0	0	0	0	0	0	0	0	0	0	0	0	0	0	0	2
Zotu14424	3	0	0	0	0	0	0	0	0	0	0	0	0	0	0	0	0	0	0	0	1	0	0	0	0	0	1	0	0	0	0	0	1	0	0	0	1	0	0	0	0	0	0	0	0	0	0	1	0
Zotu5757	9	0	0	0	0	0	0	0	0	0	0	0	0	0	0	0	0	0	0	0	0	0	0	0	0	0	0	0	0	0	0	0	1	0	0	0	0	0	0	0	0	0	0	0	0	0	1	0	0
Zotu79	19	198	11	55	10	81	1581	29	40	21	31	309	21	42	18	7	66	107	5	13	0	5	98	0	19	0	5	11	1	213	4	7	4	10	2	0	3	0	0	0	0	0	2	0	0	1	2	1	0
Zotu222	15	35	4	24	3	15	9	9	6	52	25	91	18	12	7	7	69	19	6	7	5	15	32	10	12	5	3	8	19	3	4	14	31	66	51	42	14	40	2	12	6	7	29	6	12	13	37	6	8
Zotu9126	0	0	0	2	0	0	0	0	0	0	0	0	0	0	0	0	0	0	0	0	0	0	0	0	0	0	0	0	0	0	2	0	0	0	0	1	1	0	0	0	0	0	0	0	0	0	0	0	0
Zotu1703	4	1	1	0	8	0	0	0	0	0	3	0	0	0	4	8	0	0	0	0	1	0	1	2	0	34	2	5	1	2	1	2	6	4	0	2	0	0	0	0	0	2	0	0	0	0	1	1	4
Zotu3266	8	0	0	0	0	1	0	0	0	2	0	0	0	0	0	0	0	0	0	0	2	0	3	1	4	1	0	1	0	1	1	2	8	2	0	1	2	0	0	0	3	0	0	0	0	0	12	0	0
Zotu113	13	176	335	20	74	31	45	14	25	16	25	83	189	15	84	15	127	117	6	7	7	2	86	62	8	41	4	22	10	25	4	14	4	2	4	0	5	1	0	0	0	3	4	0	0	1	2	2	0
Zotu2470	5	0	2	1	1	20	0	1	0	3	0	0	0	0	0	3	3	0	0	0	1	0	0	0	0	0	0	0	5	0	2	0	3	1	0	0	0	0	0	0	0	0	0	0	0	0	0	0	0
Zotu865	2	0	0	5	0	2	1	0	0	5	23	4	0	7	3	7	4	2	1	5	0	1	1	0	0	0	7	0	2	0	0	0	0	8	0	11	15	0	7	2	1	0	0	3	15	18	24	18	17
Zotu2045	2	3	0	5	0	0	6	2	1	0	0	5	0	0	0	3	3	2	0	0	0	0	4	1	0	0	0	3	0	1	0	0	0	0	3	0	0	0	0	0	0	2	0	0	0	0	3	0	0
Zotu2583	0	3	0	2	3	4	0	0	0	0	0	0	0	0	0	2	0	0	0	0	0	0	0	0	0	0	3	0	1	0	0	0	0	0	0	0	0	0	0	0	0	0	0	2	1	1	2	3	2
Zotu2207	30	2	3	4	2	0	0	0	0	7	0	0	0	0	0	1	0	0	0	0	2	0	0	0	2	0	1	0	0	0	1	0	5	2	0	0	0	0	0	0	0	0	0	1	0	0	0	0	0
Zotu8014	1	0	0	0	0	5	1	0	0	0	0	0	0	0	0	0	0	0	0	0	0	0	0	0	0	0	0	0	3	0	0	0	1	0	0	0	0	0	0	0	1	0	0	0	0	0	0	0	0
Zotu3626	1	0	0	0	0	3	0	0	0	0	0	0	0	0	0	0	0	0	0	0	0	0	0	0	0	0	1	0	1	0	0	0	0	0	0	0	0	0	1	7	1	0	1	1	5	6	2	13	6
Zotu690	9	1	1	2	1	12	0	0	2	0	1	1	0	0	0	1	0	0	0	0	0	0	0	0	0	2	8	0	5	0	0	0	2	0	2	9	6	1	18	4	8	12	0	4	58	19	5	71	22
Zotu1006	12	4	0	6	3	9	2	5	1	4	0	1	0	0	1	6	3	1	0	0	2	0	5	1	3	2	8	7	6	3	3	0	8	3	2	1	2	0	0	0	1	0	10	3	0	1	8	2	4
Zotu1525	36	3	7	1	2	0	0	0	0	8	0	0	0	3	0	3	0	0	0	0	3	0	0	0	0	0	0	0	0	0	0	0	11	0	0	5	0	0	6	0	3	1	0	0	1	2	3	12	2
Zotu8160	8	0	0	0	0	0	0	0	0	0	0	0	0	0	0	0	0	0	0	0	0	0	0	0	0	0	0	0	0	0	0	0	1	0	5	0	0	0	0	0	0	0	0	0	0	2	0	0	0
Zotu22	5	199	292	24	57	5	22	143	2213	61	51	84	195	3925	203	6	116	286	1174	1448	2	191	19	16	34	21	3	10	5	15	44	118	0	6	0	0	0	0	1	0	0	0	0	0	0	0	0	0	0
Zotu2111	14	0	0	0	1	0	0	0	0	4	0	0	0	0	0	0	0	0	0	0	5	2	0	0	3	2	1	2	1	0	5	3	45	6	0	0	0	0	0	0	0	0	0	0	0	0	0	0	0
Zotu485	11	0	9	1	1	6	8	4	4	2	7	9	9	3	1	4	2	1	6	0	6	8	11	14	11	14	21	11	12	13	53	5	35	5	7	1	16	8	7	14	0	4	0	2	2	4	6	6	4
Zotu887	18	3	6	3	5	20	1	0	1	0	0	0	0	0	0	8	0	0	0	0	3	0	0	0	1	0	17	0	5	0	0	0	8	2	0	1	0	0	5	4	0	0	0	1	20	6	8	14	1
Zotu1096	38	1	3	4	2	2	1	6	0	5	0	1	0	3	0	1	0	0	1	0	1	4	1	1	8	0	10	1	1	0	16	0	14	3	1	1	0	0	1	1	3	0	2	0	4	1	3	3	2
Zotu3804	6	0	0	0	1	0	1	0	0	4	0	0	0	0	0	0	0	1	0	0	3	0	0	0	0	0	0	3	1	1	3	0	10	0	0	0	0	0	0	0	0	0	0	0	0	0	0	0	0
Zotu634	36	0	0	1	4	2	0	0	0	22	1	0	0	0	4	0	0	1	0	0	26	3	8	6	4	14	13	4	5	7	4	6	143	12	0	0	0	0	0	0	0	1	0	0	0	0	0	0	0
Zotu4211	0	0	0	0	0	1	0	0	0	8	2	2	2	1	0	0	2	1	3	0	0	0	0	0	0	0	0	2	0	0	0	0	3	0	0	2	0	0	0	0	0	0	0	0	0	0	0	0	0
Zotu978	2	1	1	1	3	38	5	8	7	0	0	0	0	0	0	0	0	0	0	0	2	0	0	0	0	0	1	0	20	1	0	0	0	0	2	15	1	4	0	3	3	1	4	1	2	0	2	2	0
Zotu17213	4	0	0	0	1	0	0	0	0	0	0	0	0	0	0	0	0	0	0	0	0	0	0	0	0	0	0	0	0	0	0	0	0	0	0	0	0	0	0	0	0	0	0	0	0	0	0	0	0
Zotu3379	1	1	0	3	0	0	0	0	0	0	0	0	0	0	0	2	0	1	0	0	0	1	0	1	2	0	0	0	1	1	2	0	5	1	3	0	2	0	0	0	0	0	0	0	0	0	24	1	2
Zotu1044	9	0	0	0	2	2	0	0	0	0	0	2	0	0	0	1	0	0	0	0	0	0	0	0	0	0	3	0	0	2	0	0	2	0	1	6	1	0	5	2	8	6	1	5	84	9	7	31	8
Zotu1882	2	0	0	0	1	4	1	0	1	0	0	0	0	0	0	1	0	0	0	0	0	0	0	1	0	1	1	5	2	0	0	0	0	0	0	1	1	0	5	0	3	1	3	3	5	3	5	17	2
Zotu2541	30	4	4	3	5	0	1	0	0	9	0	0	0	0	0	2	1	0	0	0	4	0	0	0	0	0	1	0	0	0	0	0	7	0	2	0	0	0	0	0	0	0	0	0	1	0	0	0	0
Zotu9418	1	0	0	0	0	0	0	0	0	0	0	0	0	0	0	0	0	0	0	0	0	0	0	0	0	0	1	0	0	0	0	0	2	0	0	1	1	0	0	0	0	0	0	0	0	1	1	0	0
Zotu4611	20	3	0	0	0	0	0	0	0	3	0	0	0	0	0	1	0	0	0	0	1	0	0	0	0	0	0	0	0	0	0	0	3	0	0	0	0	0	2	0	0	0	0	0	0	0	0	1	0
Zotu549	17	5	3	3	8	147	11	8	2	0	0	0	0	0	0	6	0	0	0	0	1	0	0	0	0	0	15	0	55	0	0	0	1	0	0	3	0	0	0	0	2	0	0	2	0	0	4	7	1
Zotu9629	4	0	0	0	1	0	0	0	0	1	0	0	0	0	0	0	0	0	0	0	2	0	0	0	0	0	0	0	0	0	0	0	0	0	0	0	0	0	0	0	0	0	0	0	0	0	0	0	0
Zotu552	11	33	31	7	2	2	28	6	6	8	11	20	5	2	7	9	48	12	4	4	115	93	29	21	25	24	33	33	23	32	30	42	9	21	0	0	3	0	0	0	0	1	0	0	0	0	2	0	0
Zotu574	12	3	3	1	3	62	4	6	3	14	37	6	0	2	4	4	6	0	3	4	6	1	0	1	2	6	7	1	24	3	1	0	42	14	0	3	6	0	1	3	0	1	0	0	3	0	18	3	7
Zotu3313	4	1	3	1	0	1	5	2	0	0	1	0	2	0	0	3	1	2	0	0	0	0	0	0	0	0	0	0	0	2	0	0	0	0	0	0	0	0	0	0	0	0	0	0	2	0	0	0	0
Zotu1363	9	0	0	1	1	2	0	0	0	10	0	1	0	0	0	0	2	0	0	0	13	3	4	2	5	1	4	2	1	0	0	1	47	11	0	0	0	0	0	0	0	0	0	0	0	0	1	0	0
Zotu217	21	29	15	19	16	8	19	55	7	12	5	10	2	5	5	38	5	12	17	5	2	2	4	0	2	3	10	3	2	8	71	10	6	0	1	70	4	0	12	1	1	4	10	5	4	15	14	16	3
Zotu10769	1	0	0	0	0	3	0	0	0	0	0	0	0	0	0	0	0	0	0	0	1	0	0	0	0	1	0	0	0	0	0	0	0	0	0	0	0	0	0	1	0	0	0	0	0	0	0	0	0
Zotu182	7	19	36	37	29	7	12	22	6	7	1	14	12	30	2	9	5	5	9	0	7	4	27	26	129	20	11	17	22	36	13	14	10	14	54	71	27	0	1	1	3	0	7	0	1	22	1	0	1
Zotu204	11	15	6	43	20	3	7	4	1	12	3	9	0	9	3	15	3	2	0	0	29	26	51	12	43	31	32	37	40	54	19	20	12	23	6	25	13	4	51	24	2	30	0	128	11	12	16	36	23
Zotu5704	0	0	0	0	0	0	0	0	0	0	0	0	0	0	0	0	0	0	0	0	2	0	0	0	0	0	0	0	1	0	0	0	3	5	0	0	6	0	0	0	0	0	0	0	2	1	5	1	0
Zotu8907	0	0	0	0	0	0	0	0	0	0	1	0	0	0	1	0	1	0	0	0	0	0	0	1	0	0	0	0	0	0	0	0	0	2	0	0	0	0	0	0	0	0	0	0	1	0	0	0	0
Zotu2104	37	2	3	1	4	1	0	0	0	2	0	0	0	0	0	5	1	0	0	0	2	0	0	0	0	0	0	0	0	3	0	0	7	0	1	8	0	0	0	0	1	0	1	0	1	0	1	0	0
Zotu15745	3	0	0	0	1	0	0	0	0	0	0	0	0	0	0	0	0	0	0	0	0	0	0	0	0	0	0	0	0	0	0	0	0	0	0	0	0	0	0	0	0	0	0	0	0	0	0	0	0
Zotu256	6	14	2	6	6	3	16	4	11	11	10	19	7	11	6	4	10	8	5	4	6	7	31	7	11	20	9	14	16	15	11	11	4	18	2	0	3	6	3	14	1	1	0	76	6	1	0	2	4
Zotu6200	7	2	2	1	2	0	0	0	0	3	0	0	0	0	0	0	0	0	0	0	0	0	0	0	0	0	0	0	0	0	0	0	3	0	0	0	0	0	0	0	1	0	0	0	0	0	0	0	0
Zotu11185	0	0	0	0	0	0	0	0	0	0	0	0	0	0	0	1	0	0	0	0	0	0	0	0	0	0	0	0	0	0	0	0	0	0	0	0	0	0	0	1	0	0	0	0	0	0	0	0	1
Zotu5561	6	0	2	5	1	0	0	0	0	0	0	0	0	0	0	1	0	0	0	0	2	0	0	0	0	0	0	0	0	0	0	0	2	0	0	3	0	0	1	0	0	0	0	0	2	0	0	2	2
Zotu327	3	5	5	3	4	14	0	15	2	10	77	6	5	10	4	52	7	2	7	1	0	5	0	2	2	3	4	4	6	2	76	1	1	41	9	27	8	0	17	9	28	2	2	7	59	20	8	54	18
Zotu2901	27	6	1	0	0	0	0	0	0	4	2	0	1	0	1	7	0	0	0	0	1	0	0	0	0	0	0	1	0	0	0	0	1	0	0	4	0	0	0	0	0	0	0	0	0	0	0	0	0
Zotu957	69	3	1	4	4	4	0	0	0	16	24	1	5	3	0	18	1	2	2	2	3	1	0	0	0	0	1	0	2	0	0	0	8	6	7	12	3	0	3	2	2	0	0	0	1	0	0	0	0
Zotu609	7	6	2	5	3	2	9	3	7	2	0	0	0	0	0	3	2	2	2	2	2	0	0	0	3	0	20	11	3	8	5	6	5	2	64	11	6	0	0	0	1	0	1	3	3	32	2	0	0
Zotu3213	6	0	0	1	0	11	0	3	3	6	0	0	0	0	0	0	0	0	0	0	1	0	0	0	0	0	0	0	4	0	0	0	0	0	0	0	0	0	0	0	0	0	0	0	1	1	0	1	0
Zotu1911	4	3	1	0	4	0	0	0	0	0	0	0	0	0	0	4	0	0	0	0	0	0	0	0	0	0	14	0	0	0	0	0	3	0	0	0	0	0	0	0	0	0	0	0	0	0	0	0	0
Zotu29	19	60	49	34	139	33	6	199	47	12	51	6	100	4	3	46	6	47	10	330	580	1480	162	145	69	100	36	34	598	30	61	214	66	503	138	7	16	257	774	24	7	3	5	0	28	10	7	47	0
Zotu5556	8	0	0	2	0	0	0	0	0	1	0	0	0	0	0	3	0	0	0	0	1	0	0	0	0	0	0	0	0	0	0	0	3	0	0	0	0	0	0	0	0	0	0	0	0	0	0	0	0
Zotu2953	5	0	3	1	4	0	0	0	8	1	1	1	0	0	1	1	2	3	0	0	0	0	0	0	0	0	0	0	0	0	0	4	0	0	0	0	0	0	0	0	0	0	0	0	0	0	1	0	0
Zotu2871	1	0	0	1	0	7	0	1	0	0	0	0	0	0	0	0	0	0	0	0	0	0	1	0	0	4	3	0	1	0	0	0	0	0	0	0	0	0	0	5	0	0	0	1	2	0	0	2	8
Zotu97	7	251	50	4	3	64	60	26	53	8	19	108	59	6	4	6	39	45	8	12	1	2	183	67	4	4	22	16	3	16	6	22	1	4	4	0	8	9	0	4	1	9	4	3	0	1	2	0	2
Zotu7398	0	0	0	1	0	0	0	0	0	0	0	0	0	0	0	0	0	0	0	0	0	0	0	0	0	0	1	0	0	0	0	0	0	0	2	0	1	0	0	2	3	5	0	0	0	0	0	0	0
Zotu218	25	36	21	23	14	9	9	4	87	4	13	0	0	0	0	40	1	0	0	47	0	7	1	3	3	5	3	3	2	6	2	153	10	15	0	0	0	0	0	0	0	0	0	0	0	0	1	0	0
Zotu3163	3	1	1	0	0	0	0	0	0	0	0	0	0	0	0	1	0	0	0	0	0	0	0	0	0	0	2	0	0	0	0	0	0	0	0	3	0	0	4	1	6	0	0	0	14	0	0	1	0
Zotu6012	8	1	2	0	1	1	0	0	0	3	0	0	0	0	0	5	0	0	0	0	2	0	0	0	0	0	0	0	0	0	0	0	1	0	0	0	0	0	0	0	0	0	0	0	0	0	0	0	0
Zotu16788	8	28	17	25	32	9	28	7	16	17	14	29	8	5	9	6	118	14	22	14	68	50	27	30	50	31	33	18	31	24	34	29	15	54	23	2	8	2	32	9	3	2	4	1	0	3	0	6	0
Zotu6694	0	0	0	0	0	0	0	0	0	0	0	0	0	0	0	0	0	0	0	0	1	0	3	1	0	4	1	1	0	1	0	0	0	0	0	0	0	0	0	0	0	0	0	0	0	0	0	0	0
Zotu947	5	3	2	2	4	6	4	11	3	2	0	1	0	0	0	1	0	5	4	0	2	0	3	1	0	0	1	3	0	3	15	1	11	3	1	16	7	0	0	2	4	0	1	1	2	6	22	3	3
Zotu31	72	98	68	55	50	8	10	12	28	10	1	1	0	4	1	66	142	0	3	7	4	4	11	2	13	6	111	311	7	9	5	153	17	17	7	6	144	3	3	3	7	4	5	120	3	3	31	3	3
Zotu309	16	5	10	10	8	9	0	5	1	4	12	2	2	3	0	28	0	3	4	2	0	2	0	0	1	0	53	3	2	1	30	0	3	5	19	335	8	1	50	9	7	4	4	6	8	6	11	69	3
Zotu2292	0	0	0	0	0	1	0	0	0	2	3	0	0	1	0	8	2	1	0	0	0	2	2	1	0	0	1	32	1	0	2	0	1	1	0	2	0	0	0	0	0	0	0	0	0	3	7	2	1
Zotu702	8	1	5	1	5	26	0	19	2	0	0	0	1	0	0	5	1	0	7	0	0	0	0	0	0	0	4	0	2	0	21	0	2	0	0	0	3	2	1	0	2	0	1	3	3	0	5	4	3
Zotu11389	1	0	0	0	0	0	0	0	0	1	0	0	0	0	0	0	0	0	0	0	0	0	0	0	0	0	0	0	0	0	0	0	0	0	0	0	0	0	0	0	0	0	0	2	0	0	0	0	0
Zotu711	11	2	3	5	1	12	9	1	2	10	1	0	0	9	0	3	0	0	1	0	13	1	6	9	18	5	2	7	22	22	6	4	47	5	11	1	1	3	1	4	0	0	1	0	0	12	0	0	2
Zotu5240	9	0	0	1	0	4	1	0	0	1	0	0	0	0	0	0	0	0	0	1	0	0	0	0	0	1	0	0	0	0	0	0	2	0	1	0	0	0	0	0	2	0	1	2	0	3	0	1	3
Zotu640	5	21	4	13	6	7	43	7	2	3	10	13	7	1	3	2	19	12	3	4	0	0	4	0	5	3	0	10	2	15	0	0	0	0	0	0	2	0	1	0	0	0	0	0	0	0	1	0	0
Zotu49	25	73	27	65	16	110	131	10	16	1	12	31	2	29	0	58	0	94	0	5	26	80	147	105	250	88	284	126	375	486	80	103	120	137	359	72	311	47	233	440	27	72	54	11	20	151	104	92	153
Zotu1274	2	2	1	2	0	4	3	5	1	0	1	1	0	1	0	2	0	2	2	1	0	0	1	0	1	2	12	3	0	4	6	0	0	2	9	4	3	0	1	4	0	1	0	0	0	0	8	2	2
Zotu626	0	1	3	1	6	34	0	2	0	0	0	0	0	0	0	1	0	0	0	0	0	0	1	0	0	0	18	0	7	0	0	0	0	0	6	28	6	2	23	2	16	1	1	5	27	23	9	122	13
Zotu13679	1	0	0	0	0	0	0	0	0	1	0	0	0	0	0	0	0	0	0	0	0	0	0	0	0	0	0	0	0	0	0	0	1	0	0	0	0	0	0	0	0	0	0	0	0	0	0	0	0
Zotu6148	0	0	0	0	0	4	1	0	0	0	0	0	0	0	0	0	0	0	0	0	0	0	0	0	0	0	3	0	0	0	0	0	4	0	0	2	0	0	0	0	0	0	0	0	0	0	0	0	0
Zotu474	7	5	0	10	4	0	0	0	5	2	0	1	1	1	0	4	5	0	1	6	14	3	6	5	5	5	8	32	8	1	5	19	8	1	0	0	1	0	0	0	0	2	0	62	3	0	1	0	1
Zotu13066	2	0	1	0	0	0	0	0	0	0	0	0	0	0	0	0	0	0	0	0	0	0	0	0	0	0	0	0	0	0	0	0	0	0	0	0	0	0	0	0	0	0	0	0	0	0	0	0	0
Zotu354	4	19	1	3	0	13	250	11	3	1	3	12	0	0	1	5	15	39	1	0	0	2	8	0	2	2	20	11	0	56	2	12	1	3	0	0	0	0	0	0	0	2	0	1	0	0	0	0	0
Zotu748	15	5	0	3	3	0	0	0	0	10	66	9	3	6	7	69	5	7	8	6	1	7	1	0	0	0	0	0	0	0	0	0	4	30	0	0	0	0	0	0	0	0	0	0	0	0	0	0	0
Zotu2501	3	0	0	0	0	1	0	0	0	4	0	0	0	2	0	0	0	0	0	0	6	0	0	2	2	1	2	1	0	0	3	0	18	2	0	0	0	0	0	0	0	0	1	2	1	0	0	0	1
Zotu259	63	8	5	11	24	70	6	8	2	5	9	9	1	0	4	17	13	2	3	2	0	0	5	3	1	23	31	10	15	6	21	7	16	4	3	2	9	1	9	5	8	5	3	27	19	16	16	41	26
Zotu519	1	0	13	0	0	33	2	2	1	3	4	2	10	0	0	7	0	0	0	0	15	13	22	45	19	20	23	17	85	18	16	11	18	26	0	0	0	0	0	0	0	0	0	1	1	2	2	0	0
Zotu5060	1	0	0	0	0	9	0	0	0	0	0	0	0	0	0	1	0	0	0	0	0	0	0	0	0	0	1	0	1	0	0	0	0	0	0	1	0	0	3	0	1	1	0	2	4	0	2	3	0
Zotu4529	2	0	0	0	0	0	0	0	0	1	0	0	0	0	0	0	0	0	0	0	4	0	0	1	1	0	3	0	1	1	0	0	22	0	0	0	0	0	0	0	0	0	0	0	0	0	0	0	0
Zotu4186	16	1	0	3	7	0	0	0	0	2	0	0	0	0	0	1	0	0	0	0	0	0	0	0	1	0	0	0	3	0	0	0	1	0	0	0	0	0	1	0	0	0	0	0	0	0	3	0	0
Zotu63	69	34	9	35	8	23	63	23	11	73	45	38	15	34	45	44	28	27	17	10	47	19	43	33	100	36	51	61	21	50	89	52	219	97	38	15	16	30	12	53	3	17	10	302	5	15	11	2	20
Zotu562	4	4	1	3	2	3	3	2	1	2	8	2	2	2	0	2	8	0	1	1	2	3	1	10	17	5	5	37	5	6	4	4	16	18	7	19	2	0	2	0	1	0	14	3	1	9	6	2	2
Zotu7147	3	1	0	0	0	0	0	0	0	0	0	1	0	0	0	0	0	1	0	0	0	0	0	0	0	2	0	0	1	0	0	0	0	0	0	0	0	0	0	0	0	0	0	0	1	0	0	0	0
Zotu3279	13	0	0	1	1	0	0	0	0	4	0	0	0	2	0	1	0	0	2	0	1	0	1	1	0	0	2	0	1	0	0	0	6	0	0	0	0	0	0	0	0	0	0	0	0	0	0	0	0
Zotu3603	19	4	0	4	0	0	0	0	0	4	0	0	0	0	0	1	0	0	0	0	2	0	0	0	0	0	0	0	0	0	0	0	11	0	0	0	0	0	0	0	0	0	0	0	0	0	0	0	0
Zotu4105	2	0	0	0	0	0	0	0	0	1	0	0	0	0	0	0	0	0	0	0	1	0	0	2	1	0	4	1	1	0	0	0	5	0	0	0	0	0	0	0	0	0	1	0	0	0	1	0	0
Zotu7429	7	0	2	1	0	0	0	0	0	2	0	0	0	0	0	1	0	0	0	0	1	0	0	0	0	0	0	0	0	0	0	0	0	0	0	0	0	0	0	0	0	0	0	0	0	0	0	0	0
Zotu1890	6	1	0	0	1	0	5	0	0	76	3	9	0	0	2	0	0	1	0	0	1	4	2	1	1	0	0	2	1	0	0	1	1	2	0	0	0	0	0	1	0	0	0	0	0	0	0	0	0
Zotu873	6	4	1	2	2	5	5	6	3	5	5	3	1	4	1	2	23	2	3	2	2	1	4	0	3	0	1	22	0	7	4	2	10	0	0	5	0	0	0	1	0	0	0	0	0	0	0	0	0
Zotu15370	0	0	0	0	0	0	0	0	0	0	0	0	0	0	0	0	0	0	0	0	0	0	0	0	0	0	0	1	4	0	0	0	0	0	0	0	0	1	0	1	0	0	0	0	0	0	0	0	0
Zotu266	4	39	17	8	4	18	17	1	12	2	2	27	12	2	1	5	2	3	1	0	4	13	63	24	18	10	20	11	27	36	15	23	12	20	12	8	10	83	6	20	5	8	5	0	22	8	1	1	10
Zotu9011	1	0	0	0	0	0	0	0	0	1	0	0	0	0	0	0	0	0	0	0	1	1	0	0	0	0	2	0	0	1	0	0	2	2	0	0	0	0	0	0	0	0	0	0	0	0	0	0	0
Zotu389	26	7	5	0	5	1	1	0	2	19	1	6	0	0	0	0	4	0	0	1	39	4	9	7	3	9	15	13	17	7	7	8	191	10	2	4	7	0	0	0	0	1	17	6	6	7	15	5	2
Zotu221	12	4	6	5	14	0	0	3	0	20	508	19	9	18	18	191	18	20	13	13	1	24	2	1	1	1	1	3	1	0	13	0	2	85	0	0	0	0	0	0	0	0	0	0	0	0	0	0	0
Zotu9314	1	0	1	0	0	2	2	0	0	1	0	0	0	0	0	0	0	0	0	0	0	0	0	0	0	0	1	0	0	0	0	0	0	0	0	0	0	0	0	0	0	0	0	0	1	0	0	0	0
Zotu4604	1	0	0	0	2	0	0	0	0	0	0	0	0	0	0	0	0	0	0	0	3	0	0	0	0	1	0	0	0	0	0	0	13	0	0	7	1	0	0	0	0	0	0	1	1	1	4	1	1
Zotu3749	25	0	0	0	0	2	0	0	1	0	0	2	0	0	0	1	0	0	0	0	0	0	0	0	0	1	0	0	0	0	0	0	3	0	0	0	0	0	0	0	0	0	0	0	1	2	0	0	8
Zotu11260	1	0	0	0	0	0	0	0	0	0	0	0	0	0	0	0	0	0	0	0	0	0	0	0	2	0	0	0	0	0	0	0	0	0	0	0	0	0	0	2	1	2	0	0	0	1	1	1	3
Zotu8487	2	0	0	0	0	0	0	0	0	0	0	0	0	0	0	1	0	0	0	0	0	0	0	0	0	0	2	0	0	0	0	0	7	1	0	1	0	0	0	0	0	0	0	0	0	0	0	0	0
Zotu973	10	0	0	0	0	0	0	0	0	14	0	0	0	0	0	0	0	0	0	0	14	1	1	0	2	6	2	6	2	4	0	1	76	3	0	0	0	0	0	0	0	0	8	1	3	1	0	0	7
Zotu15244	7	0	0	0	0	0	0	0	0	0	0	0	0	0	0	0	0	0	0	0	0	0	0	0	0	0	0	0	0	0	0	0	0	0	0	0	0	0	0	0	0	0	0	0	0	0	0	0	0
Zotu11169	7	0	0	0	0	1	0	0	0	0	0	0	0	0	0	0	0	0	0	0	0	0	0	0	0	0	0	0	1	0	0	0	4	0	0	0	0	0	0	0	0	0	0	0	1	0	0	5	1
Zotu1584	2	23	39	2	8	0	2	0	2	0	0	3	5	0	0	1	0	0	0	0	0	0	1	12	0	3	0	0	0	0	0	0	0	0	0	0	0	0	0	0	0	0	0	0	0	0	0	0	0
Zotu3259	2	0	0	0	0	0	0	0	0	0	0	1	0	0	0	0	0	0	0	0	0	0	0	0	0	0	0	0	0	0	0	0	0	0	0	0	5	0	0	0	1	0	0	2	7	2	7	5	7
Zotu9210	1	0	0	1	0	0	6	0	0	0	0	3	0	0	0	0	1	1	0	0	0	0	2	0	2	0	3	0	0	4	0	0	3	0	0	0	0	0	0	0	0	0	0	0	0	0	0	0	0
Zotu141	2	7	2	1	28	27	5	21	1	17	40	17	12	23	29	11	395	13	24	4	1	5	32	14	6	138	24	75	18	15	118	8	22	28	3	5	10	1	10	32	12	54	7	133	11	11	16	23	105
Zotu1630	5	2	0	0	1	2	5	2	0	0	0	1	0	0	0	3	4	2	3	0	0	0	1	0	0	0	0	6	0	0	3	0	0	0	0	0	0	0	0	4	1	0	0	0	1	1	0	1	7
Zotu7242	1	0	0	0	0	0	0	0	0	0	0	0	0	0	0	0	0	0	0	0	0	1	1	2	0	0	0	0	0	0	0	0	1	0	1	0	0	2	0	0	0	0	1	0	0	2	0	0	0
Zotu11544	2	2	0	1	0	1	0	0	0	0	1	0	0	0	1	1	0	0	0	0	0	2	0	0	0	0	0	0	0	0	0	0	0	1	0	0	0	0	0	0	0	0	0	0	0	0	0	0	0
Zotu2402	7	3	0	1	0	4	0	1	0	0	0	3	0	0	0	0	0	0	0	0	0	0	3	0	0	0	0	0	0	0	5	0	0	0	0	0	0	0	20	1	0	0	3	0	0	0	0	2	0
Zotu9982	5	0	0	0	0	0	0	0	0	0	0	1	0	0	0	0	0	0	0	0	0	0	0	0	0	0	0	0	0	0	0	0	1	0	0	0	0	0	0	0	0	0	0	0	0	0	0	0	0
Zotu291	14	18	9	34	4	31	11	27	3	0	5	5	0	17	0	9	0	2	8	0	0	2	18	4	57	4	64	9	2	12	34	2	7	14	24	1	1	1	1	0	0	0	1	1	0	10	5	1	2
Zotu4135	1	0	0	0	0	0	0	0	0	0	0	0	0	0	0	3	0	0	0	0	0	0	0	1	0	0	0	1	2	0	0	0	0	0	0	17	0	0	0	0	0	0	0	0	0	0	0	0	0
Zotu605	1	0	0	0	0	2	0	1	1	0	0	0	0	0	0	1	0	0	1	0	0	0	1	0	0	0	6	1	0	1	14	3	1	1	9	29	11	3	27	13	7	83	4	2	45	19	2	67	34
Zotu890	4	5	0	9	1	1	11	3	5	0	0	5	0	2	0	0	5	1	0	0	4	1	9	2	10	4	8	5	6	26	1	5	6	6	6	2	11	3	1	0	1	3	1	0	0	3	7	0	0
Zotu1600	57	6	3	3	3	0	0	0	0	5	0	0	0	0	0	15	0	0	0	0	4	0	0	0	0	0	0	0	0	0	0	0	11	0	0	0	0	0	0	0	0	0	0	0	0	0	0	2	0
Zotu2069	1	4	1	1	2	4	0	1	1	0	1	1	0	0	0	1	0	0	2	1	0	1	3	0	0	0	4	2	3	0	0	3	0	0	0	8	1	0	0	0	0	0	0	0	0	0	1	0	0
Zotu1114	4	9	0	3	4	4	8	6	2	5	0	2	2	0	0	3	8	3	3	1	1	1	0	3	3	3	4	5	6	4	19	5	3	1	3	1	3	0	0	4	1	1	1	0	1	3	4	0	2
Zotu3258	2	0	1	1	0	0	4	2	0	3	0	6	0	0	0	0	0	0	0	0	1	0	2	3	1	0	1	1	0	5	1	4	12	1	0	0	0	0	0	0	0	0	0	0	0	0	0	0	0
Zotu3539	1	5	0	0	0	1	0	0	2	0	0	0	0	0	0	2	0	0	0	0	0	0	0	0	0	0	0	1	0	0	1	1	1	0	0	0	6	0	0	0	0	3	0	2	0	1	8	0	0
Zotu5228	1	0	0	0	0	0	1	0	1	0	0	0	0	0	0	0	0	0	0	0	1	0	0	0	0	0	4	0	0	0	0	0	1	0	1	0	0	0	0	0	0	0	0	0	0	2	2	5	0
Zotu712	28	11	3	10	4	0	0	0	0	8	23	0	1	1	0	103	2	0	0	0	1	5	0	0	0	0	1	1	0	0	0	0	3	21	0	7	3	0	2	2	1	2	0	0	5	0	3	9	6
Zotu436	1	55	9	4	1	7	3	68	2	5	56	11	29	9	2	19	10	4	3	4	0	3	12	8	0	0	1	1	1	0	19	0	0	9	14	11	12	3	6	3	2	122	3	0	0	0	0	0	0
Zotu893	9	6	0	2	1	7	4	1	5	8	6	6	1	2	5	1	3	3	0	0	8	1	13	1	1	3	1	5	0	6	4	1	44	3	1	8	3	0	2	3	0	0	13	0	0	0	0	2	5
Zotu7715	4	0	0	0	0	0	0	0	0	2	0	0	0	0	0	0	0	0	0	0	1	0	2	0	0	0	2	0	0	1	0	0	4	1	0	0	0	0	0	0	0	0	0	0	0	0	0	0	0
Zotu1010	3	0	3	13	25	7	1	0	1	2	1	0	0	1	0	2	5	3	0	0	0	0	1	1	1	6	8	1	1	2	0	0	14	0	10	1	2	0	0	0	3	0	0	2	2	9	12	0	4
Zotu4976	8	0	0	1	1	0	0	0	0	2	0	0	0	0	0	1	0	0	0	0	3	0	0	0	0	0	0	0	0	0	0	0	2	0	0	0	0	0	0	0	0	0	0	0	0	0	0	0	0
Zotu1047	8	0	0	0	0	0	0	0	0	6	0	0	0	0	0	0	2	2	0	0	10	3	2	4	2	0	6	7	8	3	2	0	39	3	7	6	0	1	0	1	0	0	16	1	4	2	2	6	1
Zotu154	38	33	17	32	13	61	3	6	52	12	11	0	0	0	0	48	0	0	0	23	2	3	4	4	7	0	2	17	80	4	0	87	16	23	0	0	0	0	0	0	0	0	0	0	4	0	0	0	0
Zotu183	27	18	14	10	37	24	166	34	12	17	13	16	3	8	7	14	4	26	13	3	5	4	11	14	12	13	22	22	10	61	31	16	20	6	9	17	15	3	0	18	0	5	22	29	5	14	25	2	3
Zotu1865	6	2	0	0	0	0	1	4	0	4	0	1	0	0	0	1	0	0	2	0	0	0	1	0	0	1	0	0	0	0	5	0	0	0	0	0	0	0	0	0	0	0	8	0	1	0	0	1	0
Zotu13869	2	0	0	0	0	0	0	0	0	0	0	0	0	0	0	0	0	0	0	0	0	0	0	0	0	0	1	0	0	0	0	0	0	0	0	0	1	0	0	0	0	0	0	0	0	1	1	0	0
Zotu4230	6	1	1	2	0	1	0	4	0	0	0	0	0	0	0	0	0	0	2	0	1	0	1	0	0	0	2	0	0	2	10	0	4	2	0	0	0	0	0	0	0	0	0	0	0	0	0	0	0
Zotu471	11	3	7	0	1	0	2	0	4	1	3	1	0	0	0	6	2	0	1	0	33	1	4	2	4	2	11	23	1	33	4	15	9	2	18	2	179	2	3	2	2	4	1	0	5	5	41	0	0
Zotu3251	8	0	0	0	0	0	2	0	0	2	0	0	1	0	1	0	0	0	0	0	5	0	1	2	2	0	4	0	0	0	0	3	18	5	0	0	0	0	0	0	0	0	0	0	0	0	0	0	0
Zotu5092	6	0	0	2	0	0	0	0	0	0	0	0	0	0	0	1	0	0	0	0	0	0	0	0	0	0	0	0	0	0	0	0	0	0	0	6	0	0	0	0	0	1	0	0	6	1	0	2	0
Zotu4193	2	0	0	1	3	0	0	0	1	0	0	0	0	0	0	1	0	0	0	3	0	0	0	0	0	0	0	0	0	0	0	2	0	0	0	3	0	0	0	0	0	0	0	0	0	0	0	0	0
Zotu67	14	9	10	53	320	13	51	2	5	0	2	2	2	31	20	13	14	15	0	3	1	2	16	22	209	67	23	32	19	263	21	16	20	30	834	31	47	50	45	45	19	9	187	42	26	262	33	48	27
Zotu1216	16	1	1	0	0	0	0	0	1	20	0	1	0	0	0	0	0	0	0	0	14	0	6	2	4	5	4	2	2	4	0	3	61	13	2	0	0	0	0	0	0	0	0	0	0	1	0	2	0
Zotu696	2	11	0	2	0	1	6	1	5	0	0	4	2	0	0	3	3	3	1	1	2	0	11	1	0	3	1	0	1	4	3	6	1	2	1	2	5	3	0	0	1	22	0	23	4	1	7	3	6
Zotu100	17	75	23	70	32	28	36	21	17	45	44	42	14	32	60	35	50	13	9	8	90	128	83	60	111	62	68	51	94	118	44	40	58	134	81	23	86	87	74	82	2	19	9	48	18	25	30	15	33
Zotu1530	10	0	0	0	1	23	5	0	0	5	1	0	0	0	0	2	0	0	0	0	2	0	0	0	0	0	2	0	0	0	0	0	9	2	0	0	0	0	0	3	2	0	0	0	0	0	0	0	10
Zotu6664	8	0	0	0	2	0	0	0	0	0	0	0	0	0	1	0	2	0	0	0	1	0	0	0	0	0	0	0	0	0	0	0	1	0	0	0	0	0	0	0	0	0	0	0	0	0	0	0	0
Zotu4462	5	0	1	2	4	0	0	0	1	0	1	0	0	0	0	0	0	0	0	0	0	0	2	0	2	0	0	1	0	3	0	0	1	1	0	0	0	0	0	0	0	0	0	1	2	0	1	0	0
Zotu2206	1	2	0	0	6	1	1	0	0	5	0	1	0	1	3	0	1	0	0	0	0	0	0	0	3	1	0	3	0	0	0	0	0	0	0	15	1	1	0	1	0	0	0	0	0	0	5	0	1
Zotu6637	4	0	0	0	0	0	0	0	0	1	0	0	0	0	0	0	0	0	0	0	2	0	0	0	0	0	0	0	0	0	0	0	13	1	0	0	0	0	0	0	0	0	0	0	0	0	0	0	0
Zotu3318	6	0	1	2	0	0	0	0	2	4	0	0	0	0	0	0	0	0	0	0	2	0	1	1	1	1	0	1	2	0	0	1	21	0	0	0	0	0	0	0	0	0	0	0	0	0	0	0	0
Zotu709	8	7	5	5	2	0	0	0	0	3	41	1	0	2	4	62	3	0	2	0	0	4	0	0	0	0	0	1	1	0	0	0	0	21	0	0	35	0	0	0	0	0	0	2	6	4	62	3	5
Zotu7565	5	1	0	1	0	0	0	0	0	0	0	0	0	0	0	0	0	0	0	0	0	0	0	0	0	0	0	0	0	0	0	0	2	1	0	0	0	0	0	0	0	0	7	0	0	0	0	0	1
Zotu234	6	5	16	4	0	15	28	9	8	0	0	0	10	0	0	9	1	6	0	0	0	0	0	19	1	1	28	1	18	11	0	4	0	0	11	0	0	0	0	0	1	8	0	141	15	20	6	8	5
Zotu36	28	45	40	47	148	24	75	79	119	61	46	77	36	100	78	36	199	37	56	247	800	222	119	80	241	111	66	79	113	142	83	127	75	94	69	30	93	40	41	101	2	27	18	26	60	36	325	39	27
Zotu9462	3	3	0	0	0	0	0	0	0	3	0	0	0	0	0	0	0	0	0	0	0	0	0	0	0	0	0	0	0	0	0	0	2	0	0	0	0	0	0	0	0	0	0	0	0	0	0	0	0
Zotu679	15	3	1	3	5	2	0	0	0	3	4	0	0	1	2	6	0	0	0	0	3	0	0	0	0	0	2	0	0	0	0	0	12	0	2	17	3	1	12	26	11	1	3	8	42	9	15	28	53
Zotu12277	0	0	0	0	0	0	0	0	0	0	0	0	0	0	0	0	0	0	0	0	0	0	0	0	0	0	1	0	0	0	0	0	0	0	0	0	0	0	1	0	0	0	0	1	1	0	0	1	0
Zotu260	21	30	7	4	2	20	13	4	15	9	2	13	0	0	0	16	1	2	1	6	12	6	12	2	12	3	12	5	10	9	1	18	76	12	2	15	4	0	21	7	14	11	17	11	275	34	21	73	64
Zotu11391	4	0	0	0	0	0	0	0	0	0	0	0	0	0	0	0	0	0	0	0	0	0	0	0	0	0	0	0	0	0	0	0	0	0	0	0	0	0	0	0	0	0	0	0	0	0	0	0	0
Zotu2077	1	0	0	1	0	2	3	1	1	0	0	0	0	0	0	2	0	4	5	0	0	0	0	0	0	0	0	0	3	10	6	1	0	0	1	0	0	0	1	0	0	0	1	0	1	5	1	4	0
Zotu744	2	4	0	1	1	0	1	0	0	0	1	0	0	1	1	3	4	0	0	1	0	0	2	0	2	3	2	5	1	0	0	1	1	0	25	44	29	5	15	14	8	124	16	3	13	4	14	14	12
Zotu1783	16	0	0	1	1	0	0	0	0	4	0	0	0	0	0	2	0	0	0	0	0	0	0	0	0	0	0	0	0	0	0	0	9	0	6	6	4	3	4	3	1	21	4	0	0	0	0	1	0
Zotu4974	20	0	1	0	0	0	0	0	0	0	0	0	0	0	0	1	0	0	0	0	0	0	0	0	0	0	0	0	0	0	0	0	1	0	0	0	0	0	0	0	0	0	0	0	0	0	0	0	0
Zotu8561	5	1	0	0	0	1	0	0	0	0	0	1	0	0	0	0	0	0	0	0	1	0	0	0	0	0	0	0	0	0	0	0	3	0	1	0	0	0	0	0	0	0	0	0	0	3	1	1	1
Zotu16180	1	0	0	0	0	0	0	0	0	0	0	1	0	0	0	0	0	0	0	0	0	0	0	0	0	0	0	0	0	0	0	0	0	0	0	3	0	0	0	0	0	0	0	0	0	0	0	0	0
Zotu6986	0	1	0	4	1	0	0	0	0	0	4	0	0	0	0	4	0	0	0	0	0	0	0	0	0	0	0	0	0	0	0	0	0	1	0	0	0	0	0	0	0	0	0	0	0	0	0	0	0
Zotu7135	1	1	0	0	1	0	0	0	0	0	0	0	0	0	0	0	0	1	0	0	0	0	0	0	0	0	0	2	2	0	0	0	1	0	0	0	3	0	0	1	0	0	0	1	0	0	0	0	0
Zotu930	0	0	10	3	0	3	0	0	0	0	1	0	6	0	0	1	3	2	0	0	8	18	10	67	25	10	5	15	28	6	9	2	3	10	0	0	0	0	5	4	0	0	0	0	0	0	0	4	1
Zotu1742	13	2	0	2	2	2	0	0	0	4	4	0	0	0	0	12	0	0	0	0	0	1	0	0	0	0	2	0	0	0	0	0	3	2	0	0	12	0	1	0	0	0	0	0	4	1	6	0	2
Zotu497	9	6	6	3	2	45	36	4	2	2	2	21	4	0	1	4	6	3	1	1	7	4	21	8	7	3	2	9	21	16	4	2	12	15	0	1	3	3	37	2	4	3	0	4	7	8	15	104	3
Zotu7532	1	1	0	0	0	2	0	0	0	0	0	0	0	0	0	0	0	0	0	0	0	0	0	0	0	0	0	0	0	0	0	0	2	0	0	0	0	0	0	0	0	0	0	0	0	0	0	0	0
Zotu3124	7	2	0	0	0	0	0	0	0	0	0	0	0	0	0	3	0	0	0	0	0	0	0	0	0	0	2	0	0	1	0	0	0	0	0	0	0	0	0	0	0	0	0	1	0	0	0	0	0
Zotu1419	9	1	1	1	9	1	0	0	0	0	0	0	0	0	0	4	0	0	0	0	0	0	0	1	0	0	0	0	0	0	0	0	3	0	0	1	0	0	10	0	0	0	0	3	9	0	3	72	6
Zotu7103	4	0	0	0	0	0	0	0	0	0	0	0	0	0	1	0	0	1	1	0	2	0	0	0	0	0	0	0	0	2	0	0	2	0	0	0	0	0	0	0	0	0	0	0	0	0	0	0	0
Zotu5408	2	0	0	0	0	4	0	0	0	0	1	2	0	0	0	0	0	0	0	0	0	0	0	0	0	0	0	0	3	0	0	0	1	0	0	0	0	0	1	0	0	0	0	0	2	0	1	2	0
Zotu2522	7	0	0	0	0	0	0	0	0	4	0	0	1	0	0	0	0	0	0	0	13	2	4	2	2	1	2	1	2	1	2	3	27	7	0	0	0	0	0	0	0	0	0	0	0	0	0	0	0
Zotu537	5	3	2	9	2	4	14	0	2	1	1	3	0	4	0	3	3	10	1	0	3	6	9	8	23	3	8	6	12	31	1	13	8	10	20	7	9	1	7	20	12	5	2	1	3	12	16	3	22
Zotu7154	8	1	0	0	0	0	0	0	0	3	0	0	0	0	0	0	1	0	0	0	0	0	0	0	0	0	0	0	0	0	0	0	2	0	0	0	0	0	0	0	0	0	0	0	0	0	0	0	2
Zotu3160	1	0	0	0	0	1	1	2	0	0	0	0	0	0	1	0	6	0	0	0	0	0	0	0	0	0	0	4	0	0	0	0	0	0	0	5	0	0	0	0	0	0	2	1	0	0	3	0	0
Zotu4741	5	3	2	0	0	0	0	0	0	5	0	0	0	0	0	3	0	0	0	0	0	0	1	0	0	1	0	0	0	0	0	0	3	1	0	7	0	0	0	0	0	0	0	0	0	2	1	0	0
Zotu2647	15	1	2	2	0	0	0	0	0	1	0	0	0	0	0	1	0	0	0	0	0	0	0	0	0	0	1	0	0	0	0	0	5	0	0	0	0	0	0	0	0	3	0	1	8	1	0	3	1
Zotu166	21	6	1	10	6	318	25	13	15	2	2	0	0	0	2	15	4	0	0	0	2	1	2	1	1	0	21	1	82	1	0	0	2	1	17	19	14	5	21	26	134	5	5	10	34	16	34	28	48
Zotu348	2	3	5	15	6	8	10	1	6	0	2	1	1	3	1	6	3	1	0	0	12	23	14	23	38	17	29	13	13	23	12	22	2	13	9	4	21	1	1	21	1	4	0	17	6	4	2	1	6
Zotu2778	9	2	0	5	0	0	0	0	0	0	0	0	0	0	0	1	0	0	0	0	0	0	0	0	0	0	15	0	1	0	0	0	0	0	0	0	0	0	0	0	0	0	0	0	0	0	0	0	0
Zotu759	11	8	0	0	6	5	7	2	1	4	1	4	3	1	2	6	0	1	2	3	5	0	6	4	3	0	15	0	2	6	3	1	17	1	0	15	7	0	1	2	0	3	4	1	1	7	15	2	1
Zotu791	14	0	4	4	1	1	2	0	0	85	8	7	2	7	11	0	8	9	6	2	6	9	4	8	16	12	4	3	11	9	3	1	16	5	5	2	1	0	0	0	1	0	0	1	0	1	0	1	0
Zotu476	17	17	17	13	11	2	0	1	0	3	51	3	4	4	5	185	7	8	1	2	0	12	0	2	0	0	0	0	0	0	0	0	1	31	0	0	0	0	0	0	0	0	0	0	0	0	0	0	0
Zotu93	6	8	1	74	2	1	39	2	0	11	2	7	6	52	12	1	15	36	3	0	7	8	33	20	380	30	30	98	30	199	18	24	54	49	275	147	36	29	31	375	21	23	83	9	12	108	13	19	135
Zotu4487	5	1	0	1	0	0	0	0	0	3	0	0	0	0	0	2	0	0	0	0	2	0	0	0	0	0	0	0	0	0	0	0	3	0	0	0	0	0	0	0	0	0	0	0	0	0	0	0	0
Zotu140	53	5	4	6	44	14	1	1	13	461	75	40	27	36	407	6	19	38	20	32	17	2	7	4	20	89	6	4	12	3	2	29	57	6	1	4	46	2	2	23	0	1	12	8	7	7	81	14	31
Zotu15899	5	0	0	0	0	0	0	0	0	0	0	0	0	0	0	0	0	0	0	0	0	0	0	0	0	0	0	0	0	0	0	0	0	0	0	0	0	0	0	0	0	0	0	0	0	0	0	0	0
Zotu11518	0	0	0	0	1	0	2	0	0	0	0	0	0	0	0	0	0	0	0	0	0	0	0	0	0	0	0	0	0	1	0	0	0	0	0	0	0	0	0	0	0	0	0	0	0	0	0	0	0
Zotu435	9	12	7	4	10	6	17	5	14	7	4	16	4	10	3	3	8	4	4	3	4	1	15	16	7	11	14	7	8	17	2	8	26	9	4	14	8	7	3	4	1	1	5	0	5	6	13	6	5
Zotu922	2	2	1	5	2	0	6	0	0	2	18	5	8	0	0	18	12	4	5	1	0	4	2	0	0	0	0	2	0	5	0	0	0	7	6	7	6	88	5	12	6	3	1	0	0	0	0	0	3
Zotu8087	5	0	0	0	0	0	0	0	0	0	0	2	2	0	4	0	0	1	0	0	0	0	0	0	0	1	0	0	0	0	0	0	0	0	0	0	0	0	0	0	0	0	0	0	0	0	0	0	0
Zotu12171	1	0	1	1	0	3	1	0	0	0	0	0	0	0	0	0	0	0	0	0	0	0	0	0	0	0	0	0	2	0	0	0	0	0	0	7	0	0	0	1	0	0	0	0	0	0	0	0	2
Zotu294	12	13	9	4	13	8	11	8	39	12	7	2	2	3	4	10	21	2	0	16	6	9	8	16	7	9	37	41	14	9	10	120	26	15	3	5	49	5	7	3	4	1	6	4	0	0	31	0	0
Zotu1828	0	0	1	0	1	5	0	0	0	0	0	0	0	0	0	0	0	0	0	0	0	0	0	0	0	0	2	0	0	0	0	0	0	0	1	4	0	1	9	0	1	0	0	1	1	6	3	51	5
Zotu8464	1	0	1	0	5	0	0	0	0	0	0	0	0	0	0	0	0	0	0	0	0	0	0	0	0	4	0	0	0	0	0	0	0	0	0	0	0	0	0	0	0	0	0	0	0	0	0	0	0
Zotu1988	7	0	0	0	1	5	2	2	1	10	1	0	0	0	0	1	0	0	0	0	1	1	0	0	0	0	0	0	0	0	0	1	3	2	0	0	0	0	0	0	0	0	0	0	0	0	0	1	0
Zotu3275	19	4	2	2	1	0	0	0	0	5	0	0	0	0	0	0	0	0	0	0	1	0	0	0	0	0	0	0	0	0	0	0	3	0	0	1	0	0	1	0	0	0	0	0	0	0	0	0	0
Zotu734	12	3	2	4	5	6	5	1	0	6	0	4	0	1	0	1	1	0	2	0	1	2	3	2	1	3	10	7	3	2	7	2	18	4	3	15	5	0	2	4	1	2	21	3	3	3	11	3	6
Zotu12414	1	0	0	0	0	0	0	0	0	0	0	0	0	0	0	0	0	0	0	0	0	0	0	0	0	0	3	0	0	0	0	0	0	0	0	0	0	0	0	0	0	0	0	0	0	0	0	0	0
Zotu904	8	0	0	0	21	0	0	0	0	21	22	11	5	10	69	0	10	7	6	11	0	0	0	0	0	37	0	0	0	0	0	0	2	0	0	0	0	0	0	0	0	0	5	0	2	0	0	0	1
Zotu2726	30	0	0	1	1	0	2	0	0	3	0	0	0	0	1	4	0	0	0	0	0	0	0	0	0	1	0	0	0	0	0	0	2	0	0	0	6	0	0	1	2	0	0	0	0	1	10	4	3
Zotu12	28	387	4367	24	126	51	176	484	659	23	35	102	366	27	32	36	28	38	572	606	59	612	496	355	48	72	22	28	661	62	83	79	23	152	95	20	80	336	532	133	2	3	2	0	24	5	15	32	7
Zotu4732	0	0	0	1	1	0	0	0	0	0	0	0	0	0	2	7	0	0	0	0	0	1	0	0	0	0	0	0	0	0	0	0	0	1	0	1	2	0	0	6	1	6	2	0	0	0	0	1	0
Zotu9993	3	0	0	0	0	0	0	0	0	1	0	0	0	0	0	0	0	0	0	0	0	0	0	0	0	0	0	0	0	0	0	0	1	0	0	0	0	0	0	0	0	0	0	0	0	0	0	0	0
Zotu242	12	35	7	10	4	14	8	7	11	3	7	16	5	8	10	5	38	2	2	5	13	0	34	49	17	11	18	15	17	7	9	26	32	12	14	26	11	21	0	2	0	0	0	0	9	7	19	1	1
Zotu623	5	0	1	1	4	12	1	0	4	0	28	0	3	2	4	4	2	2	0	1	0	3	0	2	0	3	6	1	12	1	0	5	4	3	7	23	5	0	22	12	2	24	6	4	27	25	10	44	34
Zotu546	9	3	0	1	0	1	0	0	0	3	19	0	3	3	1	8	1	8	7	1	0	1	1	4	3	0	0	0	2	0	0	3	3	11	11	67	16	4	14	14	9	149	12	4	10	3	8	18	7
Zotu8562	0	0	1	0	0	0	0	0	1	0	0	0	0	0	0	0	0	0	0	1	0	0	0	0	0	0	0	0	0	0	0	2	0	0	0	0	0	0	0	0	0	0	0	0	0	0	0	0	0
Zotu4240	2	0	2	1	0	2	0	0	0	0	0	0	1	0	0	0	0	0	0	0	0	0	0	3	3	0	0	1	0	1	0	0	1	1	4	1	1	0	0	0	0	0	0	0	2	3	2	0	1
Zotu268	10	5	2	15	8	4	14	23	35	4	2	2	0	6	4	7	7	0	9	5	6	4	7	7	36	7	65	14	8	15	114	42	31	20	7	19	8	0	2	1	3	1	3	2	4	4	14	2	4
Zotu749	9	13	4	44	33	3	18	7	3	0	0	2	1	6	0	5	3	5	0	0	0	0	2	2	9	3	10	4	1	2	1	0	1	0	1	0	0	0	0	2	0	1	0	1	1	0	7	0	0
Zotu7881	15	0	0	0	0	0	0	0	0	1	0	0	0	0	0	0	0	0	0	0	0	0	0	0	0	0	0	0	1	0	0	0	0	0	0	0	0	0	0	0	0	0	0	0	0	0	0	0	0
Zotu6786	3	0	0	0	0	0	0	2	2	2	0	0	0	0	0	0	0	0	0	0	1	0	0	0	0	0	0	0	0	0	0	0	1	0	0	0	0	0	0	0	0	0	0	0	0	0	2	0	0
Zotu510	36	0	0	0	0	0	0	0	0	29	0	0	0	0	0	0	0	0	0	0	65	2	4	4	7	6	11	5	19	9	7	5	222	19	0	0	0	0	0	0	0	0	0	0	0	0	0	0	0
Zotu10192	1	0	1	0	0	1	0	0	0	0	0	0	0	0	0	1	0	0	0	0	0	0	0	0	0	0	0	0	0	0	0	0	0	0	0	0	0	0	0	0	0	0	0	0	0	0	0	0	0
Zotu882	7	1	0	0	0	0	0	1	0	6	2	2	0	0	0	2	2	0	2	1	26	8	21	19	19	18	22	17	14	27	9	22	9	10	0	0	0	1	0	2	0	0	0	1	0	2	0	0	0
Zotu921	96	5	1	2	3	2	0	0	1	13	0	0	0	0	0	17	0	0	0	0	3	0	0	0	0	0	0	0	0	0	0	0	28	0	0	0	0	0	0	0	1	0	0	0	7	0	0	0	0
Zotu1777	15	0	1	0	0	0	0	0	1	10	0	0	0	0	0	2	0	0	0	1	4	2	0	1	2	5	2	2	0	3	3	0	36	4	0	0	0	0	0	0	0	0	0	0	0	2	0	0	0
Zotu2417	10	0	0	0	0	0	0	0	0	1	0	0	0	0	0	0	0	0	0	0	11	0	3	2	1	2	0	1	2	3	1	0	38	6	0	0	0	0	0	0	0	0	0	0	0	0	0	0	0
Zotu4559	1	0	0	0	0	10	0	0	0	0	0	0	0	0	0	0	0	0	0	0	0	0	0	0	0	0	1	0	1	0	0	0	0	0	0	0	0	0	0	1	0	0	0	1	1	0	5	3	4
Zotu1810	5	1	0	0	3	37	1	0	1	3	0	0	0	0	0	2	0	0	0	0	1	0	0	1	0	0	3	3	3	0	0	1	4	0	5	1	0	0	3	0	0	1	0	1	1	9	0	7	1
Zotu5022	14	1	2	0	0	0	0	0	0	0	0	0	0	0	0	2	0	0	0	0	0	0	0	0	0	0	0	0	0	0	0	0	2	0	0	0	0	0	0	0	0	0	0	0	0	0	0	1	0
Zotu3270	6	7	3	11	6	1	10	2	1	2	3	2	3	4	0	1	11	4	0	1	1	12	4	29	18	4	9	7	5	15	4	3	5	6	5	2	6	3	3	1	0	1	0	2	6	6	1	0	1
Zotu5975	18	1	0	0	0	0	0	0	0	0	0	0	0	0	0	0	0	0	0	0	0	0	0	0	0	0	0	0	0	0	0	0	0	0	0	0	0	0	0	0	0	0	0	0	0	0	0	0	0
Zotu4306	15	0	0	2	0	0	0	0	0	1	0	0	0	0	0	0	0	0	0	0	0	0	0	0	0	0	0	0	0	0	0	0	3	0	0	1	0	0	0	0	0	0	0	0	0	0	0	0	0
Zotu425	15	20	14	25	333	1	5	2	1	0	4	3	0	10	21	17	6	2	0	0	4	29	7	28	15	63	6	8	7	28	7	4	4	8	3	1	1	1	4	3	0	0	0	4	2	0	1	1	0
Zotu5929	3	0	0	0	0	1	0	1	2	2	0	0	0	0	0	0	1	2	0	1	0	0	0	0	0	0	2	0	0	0	0	0	0	1	0	0	0	0	0	0	0	0	0	0	0	2	2	0	0
Zotu1656	28	7	0	1	1	0	0	0	0	3	32	1	1	4	1	14	2	0	0	5	0	2	0	0	0	0	0	0	0	0	0	0	4	10	0	7	0	0	2	0	0	0	0	0	0	0	0	0	0
Zotu41	48	214	42	57	33	38	119	84	39	16	90	53	127	22	21	95	44	35	16	14	15	114	94	73	106	51	411	82	36	216	66	72	65	497	182	76	1761	61	49	66	42	29	47	3	0	46	406	2	5
Zotu2799	28	2	0	2	0	0	0	0	1	3	0	0	0	0	0	3	0	0	0	0	1	0	0	0	0	0	0	0	0	0	0	0	9	0	0	0	0	0	0	3	0	0	0	0	0	0	0	0	5
Zotu293	14	12	13	28	5	6	0	0	0	21	187	11	5	8	5	159	11	7	3	6	1	13	1	2	1	0	3	1	0	1	0	0	7	109	0	7	0	0	0	1	0	2	0	0	1	0	1	1	0
Zotu2246	37	4	1	3	1	0	0	0	0	8	0	1	0	0	0	5	0	0	0	0	1	0	0	0	0	0	0	0	0	0	0	0	7	0	0	0	0	0	0	0	0	0	0	0	0	0	0	0	0
Zotu2229	5	1	3	0	1	19	3	3	1	1	0	0	0	0	0	0	0	0	0	0	0	0	0	0	0	0	0	0	13	0	0	0	5	0	0	0	0	0	0	0	0	0	0	0	0	0	0	0	0
Zotu9716	1	0	1	0	0	0	1	0	0	1	0	0	0	0	0	1	0	0	0	0	0	0	0	0	0	0	0	0	0	0	0	0	0	0	2	0	0	0	0	0	0	0	0	1	2	0	1	1	0
Zotu5073	2	0	2	0	0	0	0	0	0	2	0	0	0	0	0	0	0	0	0	0	0	0	0	1	1	0	0	0	0	0	0	1	0	0	0	0	1	0	1	0	0	0	0	0	0	2	13	3	0
Zotu1119	4	5	0	4	1	0	0	0	0	10	41	6	5	2	6	44	4	4	2	6	0	3	0	0	0	0	0	0	0	0	0	0	0	26	0	0	0	0	0	0	0	0	0	0	0	0	0	0	0
Zotu842	22	1	3	3	2	2	0	0	0	3	0	0	0	0	0	0	0	0	0	0	0	1	0	0	0	0	8	0	4	0	0	0	8	0	0	0	0	1	0	3	0	0	2	4	42	8	9	12	14
Zotu5653	3	0	0	0	0	0	0	0	0	2	2	0	0	0	0	0	0	0	0	0	4	0	0	0	0	0	0	0	0	0	0	1	10	0	0	0	0	0	0	0	0	0	0	0	0	0	0	0	0
Zotu2216	6	1	0	4	0	0	0	0	1	3	1	0	0	0	0	1	2	1	0	1	4	0	2	0	1	0	2	0	3	1	1	2	27	9	0	0	0	0	1	0	0	0	0	0	2	0	0	3	0
Zotu240	34	22	17	25	19	0	0	0	66	0	0	1	0	0	0	22	1	0	0	35	0	0	1	0	0	0	0	0	0	0	1	117	0	0	0	0	0	0	0	0	0	0	0	0	0	0	0	0	0
Zotu223	4	4	7	4	10	15	17	7	5	0	8	1	7	0	6	11	0	6	1	1	12	58	19	31	23	18	18	29	44	38	14	13	4	14	43	61	7	10	5	37	1	1	2	0	4	11	2	1	15
Zotu395	1	2	2	4	4	0	1	11	0	2	0	1	0	0	1	3	3	0	4	0	1	0	1	3	1	0	8	5	1	2	15	0	12	2	0	56	6	0	0	0	0	0	25	1	5	1	13	5	3
Zotu8204	1	0	0	0	0	3	0	0	0	0	0	0	0	0	0	0	0	0	0	0	0	0	0	0	0	0	0	0	0	0	0	0	0	0	0	0	0	0	0	0	1	0	0	0	1	0	1	2	0
Zotu17254	2	0	0	0	0	0	0	0	0	1	0	0	0	0	0	0	0	0	0	0	0	0	0	0	0	0	0	0	0	0	0	0	0	0	0	0	0	0	0	0	0	0	0	0	0	0	0	0	0
Zotu407	10	1	2	3	1	3	5	3	5	6	31	6	7	2	4	17	0	3	4	1	2	0	1	0	0	4	2	0	7	0	17	0	5	12	3	18	5	0	14	25	35	3	2	2	97	10	9	35	76
Zotu943	30	5	2	1	0	5	1	4	1	1	0	0	0	0	1	0	0	0	1	0	2	0	4	1	0	2	6	0	1	2	0	1	9	2	5	0	9	11	0	4	0	0	0	1	8	8	20	6	6
Zotu17041	1	1	0	0	0	1	0	0	0	0	1	0	0	0	2	0	0	0	0	0	0	0	0	0	0	0	0	0	0	0	0	0	0	0	2	2	0	0	2	0	2	0	1	0	1	2	0	1	1
Zotu2133	5	1	0	0	0	4	2	0	2	0	0	0	2	0	0	1	0	0	0	0	1	0	0	3	2	0	1	0	0	0	0	0	0	3	0	0	0	0	0	0	0	0	0	0	5	0	1	0	0
Zotu119	4	4	0	1	0	4	0	1	0	92	950	51	30	34	42	130	45	40	45	22	0	29	2	1	0	4	3	1	3	1	20	5	0	143	7	94	32	5	62	15	15	22	15	14	29	14	28	189	24
Zotu1309	2	2	1	0	0	4	1	0	0	0	0	0	0	0	0	1	0	0	0	0	0	0	0	0	0	0	1	0	4	0	0	0	0	0	3	5	3	1	5	6	25	1	21	1	16	8	6	15	5
Zotu6909	4	0	0	0	0	0	0	0	0	0	0	0	0	0	0	0	0	0	0	0	2	0	0	0	0	0	1	0	0	1	0	0	0	0	2	10	0	0	0	0	0	1	0	0	0	0	0	0	0
Zotu520	4	0	0	1	0	33	2	1	0	0	8	0	0	2	0	9	0	0	0	0	1	0	0	0	0	0	1	0	10	0	0	0	1	6	19	17	2	3	14	10	15	16	0	4	53	25	5	95	29
Zotu4489	5	1	1	0	0	0	0	0	0	0	0	0	0	0	0	0	0	0	0	0	0	0	0	0	0	0	0	0	0	0	0	0	0	0	0	2	0	0	3	2	0	1	0	0	2	2	2	4	1
Zotu8354	0	0	0	0	2	0	0	0	0	0	0	1	0	0	1	0	0	0	0	0	0	0	0	0	0	2	0	0	0	0	0	0	0	0	0	0	0	0	0	0	0	0	0	0	0	0	0	0	0
Zotu3049	15	0	1	1	0	12	0	1	2	2	0	0	0	0	0	0	0	0	0	0	1	0	0	0	0	0	0	0	4	0	0	0	1	0	1	0	0	0	1	0	2	0	1	0	0	0	0	3	0
Zotu2274	5	1	3	1	0	0	0	1	0	0	0	3	0	0	0	0	4	0	2	0	0	1	0	0	0	1	0	3	0	1	5	1	2	1	0	9	0	0	0	0	0	0	1	1	0	0	4	0	1
Zotu3146	2	0	1	0	0	0	0	0	0	0	2	0	4	0	0	0	1	0	0	0	3	3	2	2	0	5	5	17	5	1	0	4	1	1	0	0	0	0	1	0	0	0	0	1	2	0	7	0	0
Zotu918	9	6	5	1	0	3	4	2	1	3	3	0	5	0	1	1	0	3	0	2	6	1	1	6	1	0	2	2	4	5	4	3	8	4	3	3	1	1	2	2	1	2	56	5	1	1	2	6	4
Zotu10078	0	0	1	0	0	0	0	0	0	0	0	0	0	0	0	0	0	0	0	0	0	0	0	0	0	0	0	0	0	0	0	0	0	0	0	0	0	0	0	0	0	0	0	0	2	0	0	0	0
Zotu7114	2	0	0	0	0	0	0	0	0	0	0	0	0	0	0	0	0	0	0	0	1	0	2	0	1	1	0	2	0	0	0	0	7	0	0	0	0	0	0	0	0	0	0	0	0	1	0	0	0
Zotu3322	19	1	4	2	1	0	0	0	0	1	0	0	0	0	0	2	0	0	0	0	2	0	0	0	0	0	0	0	0	0	0	0	6	0	0	0	0	0	0	0	0	0	0	0	0	0	0	0	0
Zotu5738	2	0	0	0	1	0	0	1	0	2	0	0	0	0	0	0	0	0	0	0	1	0	0	0	0	0	0	0	0	0	0	0	0	0	0	1	0	0	0	0	0	0	0	1	0	0	0	0	0
Zotu47	23	37	1821	15	17	3	8	791	35	14	6	5	308	3	11	10	27	2	19	11	282	5	17	62	13	23	8	32	5	10	40	54	12	11	2	2	6	1	0	0	0	0	0	0	0	0	0	0	0
Zotu1333	11	0	2	0	1	26	0	1	0	3	1	0	0	0	0	1	0	0	0	0	1	0	3	0	0	0	6	1	6	2	1	0	0	1	0	0	1	0	2	0	5	0	0	0	3	5	4	9	3
Zotu2144	3	0	0	0	1	1	3	1	1	1	1	0	0	0	2	2	1	0	1	1	1	0	0	0	0	1	1	0	2	3	0	3	3	4	1	2	0	0	0	0	0	2	6	3	7	0	2	0	1
Zotu17286	0	0	0	0	0	0	0	0	0	0	0	0	0	0	0	0	0	0	0	0	0	0	0	0	0	0	0	1	0	0	0	0	3	0	0	0	0	0	0	0	0	0	0	0	0	0	0	0	0
Zotu1060	22	3	1	4	4	38	9	2	3	4	0	5	1	0	0	3	1	0	1	0	1	0	2	0	0	0	1	0	4	2	0	3	7	0	0	0	0	0	1	4	4	0	0	0	1	2	1	2	11
Zotu2880	17	0	2	3	1	0	0	2	0	10	0	0	0	0	0	2	0	0	0	0	2	0	0	0	0	0	0	0	1	0	0	0	4	0	0	0	0	0	0	0	0	0	0	0	0	0	1	1	0
Zotu1051	0	0	0	0	0	0	0	0	1	0	0	0	0	0	0	0	0	0	0	1	0	0	0	0	0	0	0	1	0	0	0	0	0	0	0	0	0	2	0	0	0	0	0	8	0	0	2	0	0
Zotu10622	10	0	0	0	0	1	0	0	0	0	0	0	0	0	0	0	0	0	0	0	0	0	0	0	0	0	0	0	0	0	0	0	1	0	0	0	0	0	0	0	0	0	0	0	0	0	0	0	0
Zotu1284	25	0	1	0	0	0	0	0	3	10	0	0	0	0	0	1	0	0	0	0	13	0	4	3	0	2	7	9	5	2	2	3	62	2	0	0	0	0	0	0	0	0	0	0	0	1	0	0	0
Zotu1289	3	2	1	12	1	7	3	0	2	0	3	0	0	5	0	3	3	1	0	1	3	3	1	5	8	4	7	7	4	0	0	5	3	0	0	0	0	0	0	0	0	0	0	0	0	0	0	1	1
Zotu7043	12	3	2	0	1	0	0	0	0	4	0	0	0	0	0	2	0	0	0	0	0	0	0	0	0	0	0	0	0	0	0	0	1	0	0	0	0	0	0	0	0	0	0	0	0	0	0	0	0
Zotu4520	8	0	0	0	2	7	0	0	0	1	0	0	0	0	0	1	0	0	0	0	0	0	0	0	0	0	0	0	0	0	0	0	1	0	0	0	0	0	0	0	0	0	0	0	2	0	5	0	0
Zotu4442	16	2	0	3	1	0	0	0	0	1	0	0	0	0	0	2	0	0	0	0	0	0	0	0	0	0	0	0	0	0	0	0	1	0	0	0	0	0	2	0	0	0	0	0	1	1	0	0	0
Zotu4297	2	2	2	0	0	0	0	0	0	0	8	1	1	0	0	1	0	1	2	0	1	0	0	0	0	0	0	0	0	0	0	0	3	3	1	5	0	0	1	1	2	0	1	0	0	0	2	0	0
Zotu756	3	6	2	18	0	55	6	2	12	7	4	4	1	3	0	1	5	6	0	2	2	1	3	3	9	0	4	3	17	0	2	3	15	4	0	3	1	2	0	0	0	0	2	0	1	0	6	0	0
Zotu11685	0	0	0	1	0	2	0	0	0	0	0	0	0	0	0	0	0	0	0	0	1	0	0	0	0	0	0	0	0	0	0	0	3	0	0	0	0	0	0	0	0	0	0	0	0	0	0	0	0
Zotu5457	12	1	0	1	0	1	0	0	0	0	0	0	0	0	0	0	0	0	0	0	1	0	0	0	0	0	0	0	0	0	0	0	0	0	0	0	6	0	0	0	0	0	0	1	0	2	8	0	0
Zotu272	15	18	10	15	6	38	35	11	4	10	6	18	9	2	8	7	5	3	7	2	3	0	29	42	17	8	20	14	25	29	12	9	10	7	11	47	39	6	9	12	7	13	6	2	3	6	92	15	13
Zotu110	19	106	13	11	13	21	23	8	36	18	50	50	5	3	4	50	35	52	8	27	199	201	79	38	54	61	48	55	32	85	62	226	33	44	29	2	32	1	5	20	1	0	3	14	2	6	13	0	9
Zotu2120	2	1	1	3	0	4	3	2	1	0	0	1	1	2	2	1	4	2	0	0	0	2	2	1	3	3	2	8	0	0	3	0	0	3	0	0	0	0	0	0	0	0	0	0	2	0	3	1	1
Zotu1131	1	4	1	1	1	2	8	2	5	4	1	5	0	0	0	1	0	5	1	0	3	2	2	2	7	4	4	3	4	2	2	4	18	13	3	2	1	1	0	1	0	1	3	1	3	1	3	1	0
Zotu4822	15	2	0	2	0	0	0	0	0	1	0	0	0	0	0	2	0	0	0	0	0	0	0	0	0	0	0	0	0	0	0	0	5	0	0	0	0	0	0	0	0	0	0	0	0	0	0	0	0
Zotu596	9	5	4	4	2	37	13	1	5	0	0	5	4	1	0	1	0	2	1	2	1	0	2	0	3	1	9	2	17	8	0	2	5	7	4	13	7	0	2	0	6	0	2	1	6	2	30	13	1
Zotu3849	3	5	0	1	0	1	6	0	2	0	1	0	1	0	0	0	2	1	0	0	0	0	1	0	0	0	1	0	0	2	0	0	0	0	1	0	0	0	0	0	0	0	0	0	0	0	4	0	0
Zotu14468	0	0	0	0	0	0	0	0	0	0	0	0	0	0	0	0	0	0	0	0	0	0	0	0	0	0	0	0	0	1	1	1	0	0	6	0	0	0	0	0	0	0	0	0	0	1	0	0	0
Zotu15916	1	0	0	0	1	1	0	0	0	0	0	0	0	0	0	0	0	0	0	0	0	0	0	0	0	0	0	0	0	0	0	0	0	0	0	0	0	0	0	0	0	0	0	0	0	0	0	0	0
Zotu428	7	3	0	0	0	0	0	0	0	451	1	8	6	0	15	0	0	1	3	0	1	0	4	0	0	0	0	0	0	0	0	0	6	0	1	3	0	0	0	0	0	0	0	0	0	0	0	0	0
Zotu4020	4	0	0	2	0	0	0	0	5	4	0	1	0	0	0	0	2	1	0	0	0	0	0	0	1	0	0	3	0	4	0	3	4	0	0	8	0	0	0	0	0	0	0	0	0	0	1	2	0
Zotu1032	7	7	4	3	4	1	0	1	1	0	0	0	0	0	0	7	0	0	0	0	0	0	0	0	0	0	22	0	0	1	2	0	0	0	1	0	4	0	2	0	0	2	0	0	0	3	3	0	0
Zotu1030	13	2	1	2	2	6	0	3	1	1	1	0	0	1	7	3	5	3	5	4	0	1	2	2	1	0	8	2	2	0	35	3	0	4	7	50	6	1	7	3	2	1	3	0	0	3	1	4	6
Zotu4257	22	1	3	0	2	0	0	0	0	2	0	0	0	0	0	2	0	0	0	0	2	0	0	0	0	0	0	0	0	0	0	0	5	1	0	0	0	0	0	0	1	0	0	0	1	0	0	0	0
Zotu1571	3	0	6	0	5	0	2	0	0	0	0	0	1	0	0	3	0	1	0	0	0	0	0	3	0	1	3	2	0	3	0	0	0	0	0	3	0	0	0	0	0	0	0	0	9	1	0	0	0
Zotu7482	5	1	0	0	0	0	0	0	0	0	0	0	0	0	0	1	0	0	0	0	0	0	0	0	0	0	0	0	0	0	0	0	10	0	0	0	0	0	0	0	0	0	0	0	0	0	0	0	0
Zotu4516	16	0	0	2	1	0	0	0	0	3	0	0	0	0	0	1	0	0	0	0	1	0	0	0	0	0	0	0	0	0	0	0	3	0	0	0	0	0	0	0	0	0	0	0	0	0	0	0	1
Zotu8130	2	0	0	0	0	5	0	2	1	0	0	0	0	0	0	0	0	0	0	0	0	0	0	0	0	0	0	0	1	0	0	0	0	0	0	0	0	0	0	0	0	0	0	0	0	0	0	0	0
Zotu5459	14	0	0	1	0	0	0	0	0	4	0	0	1	0	0	1	0	0	0	0	1	2	0	0	1	0	0	0	0	0	0	0	3	0	0	0	0	0	0	0	0	0	0	0	0	0	0	0	0
Zotu3278	2	0	0	0	0	0	0	0	0	1	0	0	1	0	0	0	0	2	0	0	1	0	0	0	0	1	1	1	0	0	0	0	0	0	0	0	0	0	0	0	0	0	0	2	27	4	2	1	2
Zotu7610	8	0	0	2	0	0	0	0	0	1	0	0	0	0	0	0	0	0	0	0	0	0	0	0	0	0	0	0	0	0	0	0	3	0	0	0	0	0	0	0	0	0	0	0	0	0	0	0	0
Zotu2326	1	2	2	0	1	0	0	7	0	0	0	0	0	0	0	1	1	1	3	0	0	0	0	0	0	0	0	0	0	1	8	0	0	1	0	1	1	0	0	0	0	0	0	0	0	3	3	0	0
Zotu393	5	18	8	10	8	21	0	0	6	0	8	8	0	0	0	19	4	0	0	3	4	14	11	5	7	11	9	15	37	6	10	13	1	20	2	0	15	41	16	7	1	1	3	19	16	0	3	9	8
Zotu560	6	10	4	12	1	7	12	6	20	7	12	2	2	7	1	18	0	3	0	8	4	10	5	4	12	11	5	4	3	8	8	21	20	19	0	0	5	0	1	0	0	0	11	1	0	2	7	2	0
Zotu3256	7	0	0	0	0	0	0	0	0	0	6	0	0	0	3	17	3	1	4	0	0	0	0	0	0	0	0	5	0	0	0	0	0	7	0	0	0	0	0	0	0	0	0	0	0	0	0	0	0
Zotu4832	2	0	3	3	4	0	0	0	0	0	0	0	0	0	0	3	0	0	0	0	0	0	0	0	0	0	3	0	0	0	0	0	0	0	0	0	0	0	0	0	0	0	0	1	0	0	2	1	0
Zotu901	10	0	0	0	0	0	1	4	1	4	2	2	4	1	4	0	32	0	1	1	0	0	0	0	0	3	0	0	0	0	0	1	2	0	0	0	0	0	0	0	0	0	0	0	0	0	0	0	0
Zotu8452	1	0	0	0	0	0	0	0	0	4	0	0	0	0	0	0	0	0	0	1	0	0	0	0	2	0	0	0	2	1	0	0	2	0	0	0	0	1	0	6	1	0	0	0	0	0	0	0	3
Zotu767	5	1	1	0	0	1	1	0	19	0	0	0	0	0	0	0	1	0	0	15	15	1	1	14	10	4	13	7	8	2	5	73	10	6	0	0	11	2	15	1	0	0	0	0	2	0	0	9	0
Zotu5352	9	1	0	0	0	0	0	0	0	1	0	0	0	0	0	0	0	0	0	0	2	0	0	1	0	0	0	0	0	0	0	0	9	0	0	0	0	0	0	0	0	0	0	0	0	0	0	0	0
Zotu3968	0	0	0	2	0	0	0	0	0	0	0	0	0	2	0	0	0	0	0	0	2	0	0	0	6	0	0	0	0	7	1	0	0	1	11	1	1	0	1	1	0	0	0	0	0	8	0	0	0
Zotu2844	30	0	0	1	0	1	0	0	0	3	0	0	0	0	0	0	0	0	0	0	1	0	0	0	0	0	0	0	0	0	0	0	4	0	0	1	1	2	0	2	2	0	0	0	3	0	0	2	0
Zotu4793	0	0	1	0	0	0	0	0	0	1	14	1	0	1	4	8	0	0	0	0	0	1	0	0	0	0	0	0	0	0	0	0	0	0	0	0	0	0	0	0	0	0	0	0	0	0	0	0	0
Zotu4153	11	0	0	1	1	0	0	0	0	1	0	0	0	0	0	2	0	0	0	0	2	0	0	0	0	0	4	0	0	0	0	0	1	0	0	0	0	0	0	0	0	0	0	1	0	0	0	0	0
Zotu5682	2	0	0	0	0	0	0	0	0	3	0	0	0	0	0	0	0	0	0	0	2	0	0	2	1	2	0	0	2	0	1	2	8	2	0	0	0	0	0	1	0	0	0	0	0	0	0	0	0
Zotu4989	13	0	0	1	1	1	0	0	0	1	0	0	0	0	0	4	0	0	0	0	1	0	0	0	0	0	0	0	0	0	0	0	5	0	0	0	0	0	0	0	0	0	0	0	0	0	0	0	0
Zotu1849	5	7	1	5	4	8	0	0	0	2	1	4	0	3	0	4	8	7	0	0	0	0	1	0	0	2	2	2	4	0	0	1	0	0	0	0	0	0	1	0	0	0	0	0	0	0	0	0	0
Zotu7695	4	0	0	0	0	0	0	0	0	0	0	1	0	0	0	0	0	0	0	0	1	0	0	0	0	0	0	0	0	0	0	0	0	0	0	0	0	0	0	0	0	0	0	0	0	0	0	0	0
Zotu850	3	3	3	5	5	1	0	0	0	9	77	3	2	1	2	91	4	3	0	5	0	7	0	0	0	0	1	0	0	0	0	0	0	23	0	0	2	0	0	0	1	1	0	0	1	3	1	4	1
Zotu1641	2	1	0	0	3	1	0	1	4	0	0	0	0	0	0	0	0	0	0	0	1	0	1	0	0	3	11	0	0	0	1	0	7	2	0	0	8	0	0	0	0	0	0	0	2	0	6	0	1
Zotu14238	1	0	0	0	3	0	0	0	0	0	0	0	0	0	1	0	0	0	0	0	0	0	0	0	0	0	0	0	0	0	0	0	0	0	0	0	0	2	0	2	0	0	0	0	0	0	0	3	0
Zotu6711	7	0	0	2	1	0	0	0	0	2	0	0	0	0	0	0	0	0	0	0	0	0	0	0	0	0	0	0	0	0	0	0	3	0	0	0	0	0	0	0	0	0	0	0	0	0	0	0	0
Zotu9660	1	1	0	0	0	0	0	0	0	0	0	0	0	0	0	0	0	0	0	0	0	0	0	0	0	0	1	2	0	0	0	0	1	0	0	0	0	0	0	0	0	0	0	0	1	1	0	0	0
Zotu2657	2	3	1	0	0	0	3	1	0	1	0	0	1	0	0	0	0	0	0	0	4	0	0	3	0	1	2	0	1	2	0	0	11	0	0	0	0	0	0	0	0	0	0	0	0	3	0	0	0
Zotu11181	0	0	1	0	0	0	0	0	0	0	2	0	0	0	0	4	0	0	0	0	0	0	0	0	0	0	0	0	0	0	0	0	0	0	0	0	0	0	0	0	0	0	0	0	0	0	0	0	0
Zotu11774	2	0	0	0	0	0	0	0	0	0	0	0	0	0	0	0	0	0	0	0	1	0	0	0	0	0	0	0	0	0	0	0	3	0	0	0	0	0	0	0	0	0	0	0	0	0	0	0	0
Zotu462	23	3	0	3	7	5	8	3	1	1	3	3	0	0	0	1	0	0	1	0	2	0	1	1	0	0	4	1	1	5	0	3	5	0	10	23	1	0	17	14	32	3	6	11	125	22	14	56	35
Zotu532	16	13	6	9	8	1	33	1	1	0	1	0	0	0	0	12	0	14	0	0	0	0	0	0	0	0	3	0	0	33	1	0	0	0	12	0	0	0	0	0	0	0	0	0	5	8	0	0	0
Zotu4747	2	1	0	0	0	0	0	0	0	2	0	1	0	0	0	1	0	0	0	0	2	0	1	1	0	1	1	1	1	0	0	0	11	4	0	0	0	0	0	0	0	0	0	0	0	0	0	0	0
Zotu1916	1	3	4	1	2	1	5	3	0	0	0	0	0	2	0	0	0	0	0	0	0	1	0	6	4	0	1	0	0	0	0	0	0	0	1	0	0	0	0	0	7	2	0	1	9	2	6	1	0
Zotu7736	3	0	0	0	0	0	0	0	0	1	0	0	0	0	0	1	0	0	0	1	0	0	0	0	1	0	0	0	0	0	0	0	0	0	0	0	0	0	0	0	0	0	0	0	0	0	0	0	0
Zotu7274	5	0	3	1	1	0	0	0	0	0	0	0	0	0	0	0	0	0	0	0	0	0	0	0	0	0	0	0	0	0	0	0	3	0	0	0	0	0	0	0	0	0	0	0	0	0	0	0	0
Zotu2720	1	0	2	1	0	9	0	0	0	0	0	1	0	0	0	1	0	0	0	0	0	0	0	0	0	0	6	1	5	0	0	0	1	1	1	1	0	0	0	0	2	0	0	0	0	0	2	0	0
Zotu6995	1	0	0	0	0	0	0	0	0	0	0	0	0	0	0	0	0	0	0	0	0	0	2	0	0	0	2	2	0	1	1	0	2	0	0	0	0	0	0	0	0	0	5	0	0	0	0	0	0
Zotu1038	28	8	1	6	2	9	2	1	7	3	4	1	2	0	3	8	2	0	0	1	4	1	0	0	1	1	0	8	2	1	2	13	26	0	1	0	1	1	0	0	3	0	0	0	1	1	2	0	0
Zotu44	5	177	47	7	9	10	188	104	16	67	113	623	354	97	81	7	1759	565	83	100	0	0	54	37	1	0	0	209	0	77	20	11	0	0	14	4	7	3	2	4	0	64	2	0	0	0	0	0	5
Zotu5588	5	0	3	0	0	0	0	0	0	3	0	0	0	0	0	0	0	0	0	0	1	0	0	0	0	0	0	0	0	0	0	0	2	0	0	0	0	0	0	0	0	0	0	2	0	2	0	3	0
Zotu411	7	14	8	9	11	1	2	6	1	1	2	0	0	2	0	18	1	0	4	0	0	1	0	0	0	0	27	4	6	0	13	3	2	3	25	34	21	14	26	62	11	54	37	0	3	0	0	1	0
Zotu726	17	0	0	0	0	3	0	0	0	6	1	0	0	0	0	0	0	2	0	0	20	1	4	0	3	1	16	0	1	1	3	6	86	7	0	0	5	0	0	0	0	1	5	1	4	1	30	9	9
Zotu8620	4	0	0	3	0	1	0	0	0	0	0	0	0	0	0	1	0	0	0	0	1	0	0	0	0	0	0	0	0	0	0	0	3	0	0	0	0	0	0	0	0	0	0	0	0	0	0	0	0
Zotu8109	2	0	0	0	0	0	0	0	0	0	1	1	0	0	0	0	0	0	0	0	0	0	0	0	0	0	0	0	0	0	0	0	0	0	0	7	0	0	0	1	0	0	0	0	10	1	0	0	0
Zotu10880	3	0	0	1	0	0	0	0	0	1	0	0	0	0	0	0	0	0	0	0	0	0	0	3	0	0	0	0	0	0	0	0	4	0	0	0	0	0	0	0	0	0	0	0	0	0	3	0	0
Zotu8827	5	0	1	0	0	0	1	0	0	1	0	0	0	0	0	1	0	0	0	0	0	0	0	0	0	0	0	0	0	0	0	0	1	0	0	0	0	0	0	0	0	0	0	0	0	0	0	0	0
Zotu3056	11	0	0	0	0	8	0	0	0	1	2	0	1	0	0	0	0	0	0	0	0	0	0	0	0	0	0	0	1	0	0	0	4	0	0	5	0	0	2	1	0	0	0	0	0	1	0	9	0
Zotu4179	0	0	0	0	0	0	3	0	0	0	1	6	1	1	0	0	4	2	0	0	0	1	3	1	0	0	1	0	0	0	0	0	1	0	0	0	2	0	0	0	0	0	0	1	0	1	5	1	1
Zotu2308	8	0	2	0	0	10	0	0	0	2	2	1	0	1	0	0	1	0	1	0	0	0	0	0	0	0	0	1	1	0	0	0	3	0	1	2	2	0	0	1	20	0	0	1	10	3	15	1	2
Zotu5568	3	1	5	0	0	0	0	0	2	3	0	1	0	0	0	0	0	1	0	0	0	0	0	2	1	0	0	0	0	0	0	0	1	0	0	0	3	0	0	0	0	0	0	0	0	2	3	0	0
Zotu3286	1	2	0	2	0	6	1	1	0	2	0	4	0	0	0	0	0	2	0	0	0	0	5	0	0	0	1	0	1	0	0	0	0	1	1	0	3	0	0	0	0	0	1	1	1	2	6	0	1
Zotu3186	25	4	1	0	2	0	0	0	0	4	0	0	0	0	0	1	0	0	0	0	0	0	0	0	0	0	0	0	0	0	0	0	2	0	0	0	0	0	0	0	0	0	0	0	0	0	0	0	0
Zotu9971	0	0	0	0	0	0	0	0	0	0	0	0	0	0	0	0	0	0	0	0	0	0	2	0	3	0	0	0	1	1	0	0	0	0	0	0	0	0	0	0	0	0	0	0	0	1	0	0	0
Zotu191	23	35	16	10	9	11	35	15	10	8	8	19	8	9	5	19	32	18	8	5	9	2	18	19	15	8	18	16	11	28	14	9	26	12	5	12	15	20	3	3	0	1	31	1	58	12	30	9	8
Zotu517	22	16	9	13	10	62	0	0	2	0	0	0	1	0	0	15	0	0	0	2	0	0	0	0	0	1	1	0	59	0	0	5	0	0	0	3	0	0	0	0	4	0	0	0	5	0	1	0	1
Zotu10742	0	0	0	0	0	0	0	0	0	0	0	0	0	0	0	0	0	0	0	0	0	0	0	3	0	1	0	0	0	0	0	0	0	0	0	0	0	0	0	0	0	0	0	0	0	1	0	0	0
Zotu6604	1	0	0	0	0	0	0	0	0	4	1	0	1	1	0	0	0	1	0	0	0	1	0	2	1	0	1	1	1	4	0	0	0	2	0	0	0	0	1	0	0	0	0	0	0	0	1	2	0
Zotu9304	4	0	0	1	0	0	0	0	0	0	0	0	0	0	0	0	0	0	0	0	0	0	0	0	0	0	0	0	0	0	0	0	0	0	0	0	0	0	0	0	0	0	0	0	0	0	0	0	0
Zotu1347	5	3	0	1	0	2	0	0	0	0	0	0	0	0	0	0	0	0	0	0	0	0	0	0	0	0	0	0	0	0	0	0	0	0	2	1	1	2	1	8	15	2	1	2	5	3	11	10	30
Zotu313	12	11	9	1	7	47	57	1	7	3	2	2	1	0	0	10	1	10	0	1	1	0	0	1	0	0	20	0	20	15	0	2	1	0	3	16	12	1	30	6	19	1	0	16	54	17	57	76	17
Zotu7948	5	0	0	0	0	0	0	0	0	2	0	0	0	0	0	0	0	0	0	0	0	0	0	0	0	0	0	0	0	0	0	0	3	0	0	0	0	0	0	0	0	0	0	0	1	0	0	1	0
Zotu5728	9	0	0	0	0	0	0	0	0	2	0	0	0	0	0	0	0	0	0	0	0	0	0	0	0	0	0	0	0	0	0	0	6	0	2	0	0	0	0	0	0	0	0	1	1	0	0	0	0
Zotu281	3	4	4	5	4	35	2	4	0	0	0	0	0	0	0	2	0	0	0	0	1	0	0	1	2	1	28	0	4	1	17	1	1	0	5	13	2	0	28	1	0	1	0	17	73	29	24	263	22
Zotu1540	9	0	0	0	0	8	0	1	0	0	0	0	0	0	0	0	0	0	0	0	0	0	0	0	0	0	0	0	2	0	0	0	1	0	0	0	3	0	3	11	24	1	1	3	30	0	0	11	27
Zotu1129	0	4	2	3	4	0	4	0	4	1	0	1	2	0	0	4	6	0	0	7	0	0	0	0	0	0	1	1	0	0	0	24	0	0	0	0	0	0	0	0	0	0	0	0	0	0	0	0	0
Zotu11854	5	0	0	0	0	0	0	0	0	1	0	0	0	0	0	0	0	0	0	0	0	0	0	0	0	0	0	0	0	0	0	0	0	0	0	0	0	0	0	0	0	0	0	0	0	0	0	0	0
Zotu2067	5	0	0	0	0	3	2	0	2	1	0	0	0	0	0	0	0	0	0	0	2	0	0	3	0	0	13	2	2	0	0	0	12	0	0	0	0	0	0	0	0	0	0	0	0	0	0	0	0
Zotu1303	5	7	6	9	4	0	1	7	0	0	0	0	0	0	0	4	0	0	3	0	0	0	0	0	0	0	0	3	0	0	21	0	0	0	0	0	0	0	1	2	1	0	1	2	0	3	2	5	0
Zotu1782	4	3	5	2	3	0	0	2	0	0	0	0	0	0	0	2	0	0	0	0	1	0	1	0	2	1	7	0	4	0	2	0	6	0	0	0	1	0	9	0	0	0	0	0	0	2	2	5	0
Zotu5204	1	1	1	0	0	0	1	1	0	0	0	0	0	0	0	0	0	0	0	0	0	0	0	0	0	0	0	0	0	0	1	1	0	0	0	2	0	0	0	0	0	0	3	0	0	2	1	0	0
Zotu780	3	1	7	9	2	1	2	3	4	3	1	7	2	0	0	6	2	3	0	2	0	1	4	0	2	2	0	11	5	14	3	8	8	6	2	0	1	0	0	0	0	1	0	1	9	0	2	0	0
Zotu72	11	13	2	12	0	5	6	12	22	2	2	9	7	19	1	1	3	7	3	2	7	2	7	6	2	1	1	4	1	3	4	11	2	1	0	24	127	13	2	0	0	91	3	118	16	4	373	16	2
Zotu3310	9	0	0	1	0	1	0	0	0	4	1	3	1	2	0	0	0	0	0	0	0	0	0	2	1	2	1	2	0	1	2	2	14	3	0	0	0	4	1	2	0	0	1	1	1	0	3	1	1
Zotu443	4	3	0	5	0	10	1	0	0	0	0	1	0	1	0	3	5	1	0	2	0	0	2	0	0	0	0	2	5	1	0	1	1	0	1	0	11	0	0	0	3	12	2	57	11	13	23	11	4
Zotu1072	29	5	4	1	4	2	4	0	0	12	0	0	0	0	0	0	0	0	0	0	2	0	0	0	0	0	1	0	2	0	0	0	4	0	2	14	4	1	21	1	3	0	1	5	12	9	14	33	2
Zotu652	14	7	6	4	9	3	4	0	27	1	1	3	0	0	0	11	4	3	0	7	0	0	4	2	4	4	1	5	3	2	2	22	1	0	5	2	0	4	4	10	0	0	0	0	10	2	0	0	5
Zotu1960	37	1	2	0	1	3	0	0	0	4	0	0	0	0	0	2	0	0	0	0	3	0	0	1	0	0	0	0	0	0	0	0	7	0	1	1	0	0	2	0	4	1	0	0	6	0	0	4	1
Zotu3692	4	0	0	1	0	1	0	0	1	0	0	0	0	1	0	3	0	0	0	0	0	0	0	0	2	0	1	0	1	0	0	0	3	0	0	0	7	0	0	0	0	0	0	0	2	0	14	1	1
Zotu1163	6	0	0	0	1	25	0	1	1	0	0	0	0	0	0	1	0	0	0	0	1	0	1	0	0	0	0	0	5	0	0	0	2	0	3	9	4	0	13	13	4	8	1	5	11	8	6	24	12
Zotu2055	1	8	0	0	2	4	15	1	0	0	4	2	0	0	0	6	2	1	1	0	1	0	2	1	3	4	1	3	3	6	0	2	0	1	0	0	1	0	0	0	0	2	0	0	1	0	0	0	0
Zotu2114	3	1	1	0	0	0	0	0	0	0	0	0	0	0	0	0	0	0	0	0	0	0	0	0	1	0	1	0	0	2	0	0	5	0	5	11	4	0	0	0	28	1	1	0	1	0	0	3	0
Zotu760	5	9	3	3	5	0	0	0	0	7	70	6	1	9	5	60	5	3	1	7	0	9	2	1	1	0	1	2	0	0	0	0	0	39	0	10	0	1	0	1	0	0	0	0	0	0	0	0	0
Zotu347	7	6	11	14	5	12	13	3	6	8	5	5	11	2	5	20	8	4	6	6	1	11	21	21	21	9	22	16	13	11	12	10	7	19	33	11	5	17	1	5	0	2	2	5	1	14	2	2	4
Zotu3308	12	1	0	1	0	4	0	1	0	4	0	0	0	0	0	0	0	0	0	0	0	0	0	0	0	0	0	0	1	0	0	0	4	0	4	1	1	0	2	0	1	0	0	0	0	5	0	0	0
Zotu2610	4	0	0	0	0	4	0	1	0	2	0	0	0	0	0	0	1	0	0	0	3	0	1	2	0	0	10	6	1	0	0	1	7	4	0	0	2	0	0	0	0	0	0	0	0	0	0	0	0
Zotu7607	3	1	0	0	0	1	1	0	0	1	0	2	0	0	0	0	0	0	0	0	0	0	3	0	0	0	2	0	0	0	1	0	0	0	0	0	0	0	0	1	0	0	0	0	0	0	0	0	0
Zotu12781	0	0	0	1	0	0	0	0	0	0	0	0	0	0	0	0	0	0	0	0	0	0	0	0	0	0	0	0	0	0	0	0	0	0	0	0	0	0	0	0	0	0	0	0	0	0	2	0	0
Zotu344	3	2	3	2	12	150	2	5	3	0	0	0	0	0	3	2	0	0	0	0	0	0	2	2	0	28	12	0	25	0	1	1	5	2	3	1	0	0	15	21	19	6	1	11	56	12	4	40	106
Zotu13684	4	0	0	0	0	0	0	0	0	0	0	0	0	0	0	0	0	0	0	0	0	0	0	0	0	0	0	0	0	0	0	0	0	0	0	0	0	0	0	0	0	0	0	0	0	0	0	0	0
Zotu1425	5	0	3	1	0	0	1	1	0	7	0	0	1	2	0	0	4	0	0	0	7	1	3	4	7	0	1	5	2	1	3	5	34	2	1	6	0	1	1	1	0	0	2	0	1	1	0	1	0
Zotu14503	4	0	0	0	0	0	0	0	0	0	0	0	0	0	0	0	0	0	0	0	0	0	0	0	0	0	0	0	0	0	0	0	1	0	0	0	0	0	0	0	0	0	0	0	0	0	0	1	0
Zotu6077	2	0	0	0	0	0	0	1	0	0	0	0	0	1	0	0	0	0	0	0	0	0	2	0	0	0	1	0	0	0	0	0	0	0	2	0	1	0	1	0	0	0	0	0	0	2	0	0	0
Zotu4104	3	0	0	0	0	0	0	0	1	1	0	0	0	0	0	0	0	0	0	0	0	0	0	0	2	1	9	0	0	0	1	1	0	4	4	0	0	2	0	0	0	0	0	0	0	0	0	0	1
Zotu1593	5	0	0	2	0	34	2	0	1	2	0	0	0	2	0	0	0	0	0	0	2	0	0	0	0	0	0	0	8	0	0	0	0	0	2	0	0	0	1	1	12	1	3	2	5	0	0	5	3
Zotu1056	10	0	0	0	0	31	1	0	2	3	0	0	0	0	0	1	0	0	0	0	0	0	0	0	0	0	2	0	4	0	0	0	2	0	0	6	4	0	1	6	3	2	0	9	7	4	8	4	33
Zotu4308	3	1	0	0	1	0	0	0	3	0	0	0	0	0	0	1	0	0	0	2	0	0	0	1	0	0	1	0	0	0	0	2	0	0	0	1	0	0	0	0	0	0	0	0	0	0	0	0	0
Zotu6838	1	2	0	1	0	2	2	1	0	0	0	0	0	0	0	0	0	2	0	0	0	0	0	0	0	1	0	2	2	0	0	0	1	0	0	0	0	0	0	2	0	0	0	0	0	0	4	0	0
Zotu3481	15	2	1	1	1	1	0	0	0	3	0	0	0	0	0	1	0	0	0	0	2	0	0	0	0	0	0	0	3	0	0	0	4	0	0	0	0	0	0	0	0	0	0	0	0	0	0	0	0
Zotu4724	4	0	0	0	0	13	1	1	0	0	0	0	0	0	0	1	1	0	0	0	0	0	0	0	0	0	0	0	3	0	0	0	0	0	0	0	0	0	0	0	0	0	0	0	0	0	0	0	0
Zotu442	13	1	0	0	1	0	4	6	7	29	3	0	0	0	0	2	0	0	0	1	6	12	0	0	0	0	24	0	0	2	1	2	4	70	0	0	1	0	0	0	0	0	0	0	0	0	0	0	0
Zotu65	46	74	34	53	29	184	60	54	30	7	26	59	12	11	8	45	8	20	18	7	7	9	114	53	69	31	132	25	65	71	61	16	39	47	43	104	54	41	19	9	18	7	72	52	55	72	53	15	22
Zotu224	9	118	10	16	7	15	40	6	4	12	7	31	16	11	3	8	13	35	0	5	6	2	57	16	35	12	10	12	35	47	13	16	6	1	22	27	46	78	20	53	6	6	3	6	2	7	22	15	17
Zotu555	18	0	1	2	3	7	1	0	1	2	0	0	0	0	1	0	0	0	0	0	0	0	0	0	0	2	0	1	1	0	1	0	3	0	6	8	7	3	38	1	74	2	11	11	34	13	13	121	15
Zotu1124	16	0	0	4	1	18	2	3	1	0	0	0	0	0	0	2	0	0	2	0	0	0	0	0	0	0	2	0	10	0	1	0	2	0	11	5	0	0	4	0	0	0	0	8	2	32	2	24	4
Zotu13186	0	0	0	0	1	0	0	0	0	0	0	0	0	0	0	0	0	0	0	0	1	0	0	0	0	0	0	0	0	0	0	0	0	0	0	0	0	0	0	0	0	0	0	0	0	0	0	0	0
Zotu768	7	0	0	0	0	18	0	2	0	0	0	0	0	0	1	0	0	0	0	0	0	0	0	0	0	1	0	4	1	0	49	1	0	1	9	21	0	0	56	2	4	0	0	5	6	4	5	139	10
Zotu338	0	1	1	0	2	11	0	0	0	0	3	5	0	0	0	5	0	1	0	0	0	0	0	0	0	0	3	0	1	3	1	1	0	2	1	0	0	0	0	108	0	0	5	15	51	23	23	11	384
Zotu913	3	7	1	0	1	0	1	4	6	3	2	9	1	5	0	2	0	0	4	4	0	0	2	1	0	0	0	0	0	0	0	5	2	0	0	0	2	0	0	0	0	0	0	0	0	0	0	0	0
Zotu184	8	102	27	12	7	13	50	8	12	10	30	56	35	10	19	12	132	26	19	7	3	36	64	21	20	8	16	27	38	37	14	13	9	28	26	14	10	49	18	13	1	44	2	4	4	2	2	9	0
Zotu1478	17	3	0	0	0	2	3	0	3	5	0	1	0	0	0	0	4	1	0	1	9	3	1	3	2	0	1	4	3	6	4	1	51	4	0	1	0	0	0	1	0	0	1	0	0	1	2	2	0
Zotu1672	7	1	0	12	2	2	1	1	2	4	2	1	0	0	0	3	0	0	0	0	1	0	1	2	7	0	0	0	0	1	0	1	3	2	3	1	0	0	2	3	1	0	2	0	0	0	3	4	1
Zotu13739	1	0	0	0	0	0	0	0	0	0	0	0	0	0	0	0	0	0	0	0	0	0	0	0	0	0	0	0	0	0	0	0	1	0	0	0	0	0	0	0	4	0	1	0	0	0	0	0	0
Zotu2740	0	0	0	0	0	7	5	0	0	0	0	0	0	0	0	0	0	0	0	0	0	0	0	0	0	0	1	0	8	0	0	0	0	0	1	0	0	0	9	0	0	0	0	2	3	10	2	30	2
Zotu6662	0	0	0	0	0	3	1	0	0	0	0	0	0	0	0	1	0	0	0	0	0	0	0	0	0	0	5	0	0	0	0	0	0	0	0	0	0	0	0	0	0	0	0	0	0	0	0	3	0
Zotu2401	5	0	0	0	0	0	0	0	0	0	3	1	0	0	0	1	0	0	0	0	0	0	0	0	0	0	1	0	0	0	0	2	1	1	3	3	3	0	3	2	1	24	3	0	3	3	1	11	7
Zotu1639	3	5	1	0	0	1	0	0	2	0	0	0	0	0	0	1	0	0	0	0	0	0	0	0	0	0	3	0	0	0	0	0	0	2	0	0	0	0	2	1	5	0	0	2	5	3	7	11	1
Zotu9288	8	8	0	2	1	0	0	0	0	0	0	0	0	0	0	2	2	0	0	0	0	0	0	0	0	0	0	0	0	0	0	0	1	0	0	0	0	0	0	0	0	0	0	0	0	0	0	0	0
Zotu220	38	4	3	3	4	25	1	50	4	9	11	2	2	0	6	23	2	9	33	4	4	3	22	8	11	32	14	18	28	11	280	31	25	33	13	71	108	16	19	36	8	10	17	2	7	12	65	24	74
Zotu6471	2	0	0	1	0	2	2	1	0	2	0	0	0	0	0	0	0	0	0	0	0	0	0	0	0	0	0	0	1	0	0	0	1	0	0	0	0	0	0	0	0	0	0	0	0	0	2	0	0
Zotu4328	0	0	0	0	0	0	0	0	0	2	0	0	0	0	0	0	0	0	0	0	2	1	0	0	0	0	0	1	1	3	0	0	8	0	3	0	0	0	0	0	0	0	0	1	12	2	3	2	0
Zotu929	3	0	1	1	3	3	0	1	2	0	25	2	0	1	8	1	14	2	2	2	1	1	1	0	4	12	2	1	0	1	1	9	0	7	2	15	3	1	1	6	1	9	0	1	0	1	0	5	6
Zotu7403	4	0	0	0	0	0	0	0	2	0	0	0	0	0	0	0	0	0	0	0	0	0	0	0	0	0	0	0	0	0	0	2	0	0	0	0	0	0	0	0	0	0	0	0	0	0	0	0	0
Zotu8712	2	0	0	0	0	0	0	0	0	0	0	0	0	0	0	0	0	0	0	0	0	0	0	0	2	0	0	0	0	0	0	0	1	0	0	0	0	0	0	0	0	0	2	1	0	1	0	0	0
Zotu10272	1	0	0	0	1	0	0	0	0	0	1	0	0	0	0	0	0	0	0	1	0	0	0	0	0	0	2	0	2	0	0	1	1	0	0	0	1	0	0	0	0	0	0	0	0	0	1	0	1
Zotu3427	10	0	2	0	3	0	0	0	0	3	0	0	0	0	0	2	0	0	0	0	2	0	0	0	0	0	0	0	0	0	0	0	5	0	0	0	0	0	0	1	0	0	0	0	0	0	0	1	5
Zotu11943	0	0	0	0	0	0	0	0	1	1	0	0	0	0	0	0	0	0	0	0	0	0	0	0	0	0	0	0	0	0	1	0	4	0	0	1	0	0	0	0	0	0	0	0	0	0	0	1	0
Zotu215	5	8	11	12	1	28	21	14	4	7	37	5	4	10	2	12	7	8	5	3	3	6	2	4	10	3	50	10	19	10	50	3	8	30	58	17	51	5	3	13	2	54	18	22	10	33	15	5	1
Zotu7778	2	0	1	0	0	0	0	0	0	0	0	0	0	0	0	1	0	0	0	0	0	0	0	0	0	0	0	0	0	0	0	0	1	0	0	0	0	0	0	0	0	0	0	0	0	0	0	0	0
Zotu431	3	0	1	4	0	0	0	0	0	0	0	0	0	0	0	0	2	0	0	0	0	1	0	0	0	0	0	0	0	0	0	0	0	0	0	1	42	0	0	0	26	2	1	39	14	12	115	15	14
Zotu4252	1	0	0	0	0	0	0	0	0	0	0	0	0	0	0	1	0	0	0	0	2	0	1	3	0	0	3	2	2	0	0	1	0	0	0	0	0	0	2	0	0	0	0	0	2	0	0	0	0
Zotu5919	0	0	0	0	0	0	1	0	0	0	0	0	0	0	0	0	1	0	0	0	0	0	2	0	0	0	0	3	0	0	2	0	0	0	0	0	0	0	0	0	0	0	0	0	0	0	0	0	0
Zotu10191	1	0	0	0	0	7	0	0	0	0	0	0	0	0	0	0	0	0	0	0	0	0	0	0	0	0	0	0	0	0	0	0	0	0	0	0	0	0	0	0	1	0	0	0	1	0	0	0	1
Zotu746	15	8	1	6	2	18	5	9	4	4	19	15	2	2	10	7	12	3	2	1	0	1	11	3	7	4	4	5	5	5	2	0	10	3	2	22	4	0	0	2	0	0	18	7	1	2	2	0	5
Zotu1750	1	2	0	2	1	3	0	0	3	0	0	9	0	4	2	1	1	0	0	1	0	0	3	0	3	0	7	0	0	1	1	3	1	3	0	1	10	0	0	0	0	0	2	0	0	0	8	0	0
Zotu380	18	9	8	4	12	19	1	1	1	3	0	0	0	0	0	12	0	0	0	0	0	0	0	0	0	0	40	0	6	0	0	1	6	0	0	0	0	0	1	0	3	2	0	3	15	8	10	12	6
Zotu2804	5	0	1	1	0	3	2	3	0	2	1	0	0	0	0	1	0	0	0	0	0	0	0	2	1	3	9	1	0	2	1	1	17	4	0	0	0	0	0	0	0	0	1	1	0	0	0	0	1
Zotu12300	1	0	0	0	0	0	0	0	0	3	0	0	3	0	0	0	0	0	0	0	0	0	0	0	0	0	0	1	0	0	0	0	0	0	0	0	0	0	0	0	0	0	0	0	0	0	0	0	0
Zotu6592	5	0	0	0	2	9	0	1	0	0	0	0	0	0	0	0	0	0	0	0	2	0	0	0	0	0	0	0	0	0	0	0	0	0	0	0	0	0	0	0	0	0	0	0	0	0	0	0	0
Zotu64	6	18	4	14	12	11	20	49	39	9	13	22	22	123	3	7	17	9	32	52	1	1	7	7	9	0	4	14	6	3	10	82	5	4	12	11	78	32	24	9	10	448	3	77	12	2	87	6	0
Zotu12811	1	0	0	0	0	0	0	0	0	0	2	0	0	0	0	0	0	0	0	0	0	0	0	0	0	0	1	0	0	0	0	0	0	0	0	0	0	0	0	0	0	0	0	0	0	0	0	0	0
Zotu7986	1	1	0	0	0	0	0	0	6	0	0	1	0	0	3	0	0	0	0	0	0	0	0	0	2	1	0	1	0	0	0	5	1	0	0	0	1	0	0	0	0	0	0	0	0	0	0	0	0
Zotu1184	12	0	1	0	0	0	0	0	0	11	0	0	0	0	0	0	0	0	0	0	23	0	1	5	1	2	1	3	2	3	4	2	119	4	0	0	3	0	0	0	0	0	0	0	0	0	1	0	0
Zotu2842	1	0	0	0	0	0	0	0	0	0	0	0	0	0	0	0	0	0	0	0	0	0	0	0	0	2	2	0	1	0	0	0	0	0	0	0	1	0	0	9	2	0	0	2	1	5	6	5	34
Zotu551	2	0	0	0	8	3	5	2	1	15	12	6	2	2	31	0	9	3	1	1	0	0	5	0	3	9	0	32	2	5	4	3	2	2	2	22	1	0	3	25	0	0	4	1	4	1	4	2	6
Zotu618	3	3	1	2	2	2	0	0	29	0	0	0	0	0	0	5	0	0	0	15	0	2	5	1	2	6	13	3	7	5	6	148	7	10	0	1	0	0	2	0	0	0	0	0	0	0	0	1	0
Zotu4607	9	4	1	3	0	0	0	0	0	2	0	0	0	0	0	2	0	0	0	0	2	0	0	0	0	0	0	0	0	0	0	0	5	0	0	0	0	0	0	0	0	0	0	0	1	0	0	0	0
Zotu9807	2	0	0	0	0	0	0	0	0	0	0	0	0	0	0	0	0	0	0	0	0	0	0	0	0	0	0	0	0	0	0	0	1	0	0	0	0	0	0	0	0	0	0	0	0	0	0	1	0
Zotu5231	1	1	0	0	0	0	0	0	0	0	0	0	0	0	0	0	0	0	0	0	0	1	0	1	0	1	3	0	2	0	0	0	0	0	0	0	4	1	2	3	0	0	0	0	0	0	0	3	0
Zotu455	10	14	5	22	13	2	11	2	0	2	5	6	0	9	3	9	2	6	3	0	0	1	6	4	18	5	6	6	13	15	6	0	2	6	55	1	4	5	4	2	2	0	0	2	4	26	3	0	2
Zotu465	21	9	6	10	8	1	1	35	0	1	1	3	0	0	0	12	0	0	16	0	0	0	2	0	0	1	1	0	0	0	59	0	0	1	20	31	3	2	0	0	0	1	0	0	0	7	0	0	0
Zotu9248	0	0	0	0	0	5	0	0	0	0	0	0	0	0	0	0	0	0	0	0	0	0	0	0	0	0	0	0	2	0	0	0	0	0	0	0	0	0	0	0	0	0	0	0	0	1	0	6	0
Zotu17208	1	0	0	0	1	0	0	0	0	0	0	0	0	0	0	0	0	3	0	0	0	0	0	0	0	0	0	0	0	2	0	0	0	0	0	0	0	0	0	0	0	0	0	0	0	0	0	0	0
Zotu6112	0	0	0	0	0	0	0	0	0	0	0	0	0	0	0	1	0	0	0	0	0	1	0	4	0	1	1	0	2	0	0	1	1	2	1	0	0	0	0	0	0	1	0	0	4	0	2	0	0
Zotu8603	0	0	0	0	0	3	0	1	0	0	0	0	0	0	0	0	0	0	0	0	0	0	0	0	0	0	0	0	1	0	0	0	0	0	0	0	0	0	0	0	0	0	0	0	2	0	1	0	4
Zotu13571	1	0	0	1	0	0	0	0	0	0	0	0	0	0	0	0	0	0	0	0	0	0	0	0	0	0	0	0	1	0	0	0	0	0	0	0	0	0	0	0	0	0	0	0	2	0	0	0	0
Zotu2764	1	0	0	2	2	0	2	0	0	4	0	4	0	2	5	0	0	0	0	0	0	0	2	0	6	1	1	0	4	4	0	0	1	1	1	0	0	0	0	7	1	0	2	0	0	0	0	0	12
Zotu3971	4	0	0	0	0	1	0	0	0	2	7	0	0	1	0	1	0	1	0	0	0	0	0	0	0	0	0	0	0	0	0	0	1	1	1	8	2	0	1	0	0	0	0	0	0	0	0	2	0
Zotu2929	0	0	0	4	0	3	1	2	2	0	0	0	0	0	0	1	0	2	0	0	0	0	0	0	0	0	3	0	1	1	0	0	1	0	0	2	1	0	0	1	4	0	1	0	0	0	0	1	0
Zotu11912	0	0	1	0	0	0	1	0	0	0	0	0	0	1	0	0	0	0	1	0	0	0	0	1	1	0	0	0	0	0	0	0	0	0	0	0	0	0	0	0	0	0	0	0	0	0	0	0	0
Zotu4018	9	1	5	2	1	0	0	0	0	4	0	0	0	0	0	0	0	0	0	0	0	0	0	0	0	0	3	0	0	0	0	0	4	0	0	0	0	0	0	0	0	0	0	1	1	0	1	0	2
Zotu807	15	5	1	1	6	63	5	1	5	3	0	0	0	0	0	1	0	0	2	0	4	0	0	0	0	2	5	0	24	0	1	0	3	0	1	0	3	0	2	0	7	0	1	0	2	3	2	5	5
Zotu3536	2	0	0	0	0	0	0	0	0	5	1	0	0	0	0	0	0	0	0	0	7	0	0	0	1	1	1	0	0	1	2	2	21	3	0	0	0	0	0	0	0	0	0	0	0	0	0	1	0
Zotu3556	5	0	0	0	0	0	0	0	0	4	0	0	0	0	0	0	0	0	0	0	6	0	1	2	1	1	0	0	0	0	0	0	31	2	0	0	0	0	0	0	0	0	0	0	0	0	0	0	0
Zotu90	1	3	77	4	0	0	49	64	0	33	44	49	703	36	34	2	23	1621	51	17	0	0	3	52	0	0	0	0	0	114	8	3	0	0	0	0	0	0	0	0	0	0	0	1	0	0	0	0	0
Zotu974	5	0	0	2	0	2	0	1	1	4	82	4	6	1	9	15	7	5	6	7	0	5	1	0	0	0	1	0	6	0	0	0	1	25	0	3	0	0	1	1	5	0	0	0	1	1	5	6	0
Zotu125	28	26	9	15	45	182	4	12	4	1	39	3	1	0	14	56	10	3	4	2	2	0	3	3	4	135	121	6	52	4	39	3	11	21	4	7	9	1	3	61	12	6	0	10	10	17	20	20	226
Zotu4259	2	1	1	2	1	0	0	0	0	0	0	0	0	0	0	2	0	0	0	0	0	0	0	0	0	0	6	0	0	0	0	0	0	0	0	0	0	0	0	0	0	0	0	1	0	0	0	1	0
Zotu4894	13	1	1	0	0	0	0	0	0	0	0	0	0	0	0	4	0	0	0	0	0	0	0	0	0	0	0	0	0	0	0	0	5	0	0	0	0	0	0	0	0	0	0	0	0	0	0	0	0
Zotu2347	4	1	1	0	1	0	0	0	0	2	23	0	0	0	0	14	3	3	3	2	0	1	0	1	0	0	0	0	0	0	0	0	1	8	1	0	0	0	0	0	0	0	0	0	0	0	0	2	0
Zotu1925	1	1	1	0	0	1	3	0	1	0	1	0	0	0	0	6	0	1	0	0	0	1	0	0	0	0	5	1	0	5	0	2	0	1	0	0	0	0	0	0	0	0	0	0	0	0	0	0	0
Zotu2311	5	0	1	2	2	8	9	1	4	2	0	4	2	0	0	0	0	3	1	1	0	0	2	3	4	0	0	1	2	0	0	2	2	5	1	1	0	0	0	0	0	0	0	0	1	0	1	3	0
Zotu2221	3	0	0	0	0	1	1	0	0	6	4	4	3	0	2	0	23	2	0	0	1	0	1	0	0	1	1	5	1	2	0	1	14	0	0	0	0	0	0	0	0	0	0	0	0	0	0	0	0
Zotu4247	1	0	0	0	0	0	0	0	1	0	0	0	0	0	0	1	0	0	0	1	3	0	7	2	0	0	3	2	3	2	0	5	2	0	0	0	1	0	0	0	0	1	0	1	1	0	2	0	0
Zotu643	14	0	0	2	22	0	0	0	0	39	22	15	10	14	69	0	19	13	8	8	5	0	0	0	2	51	4	0	0	2	0	0	12	0	0	0	0	1	0	4	0	0	0	0	0	0	0	0	3
Zotu1675	11	0	0	0	0	2	1	0	1	4	0	0	0	0	0	0	5	0	0	0	4	1	2	2	5	1	6	21	2	5	0	5	42	5	0	0	0	0	0	0	0	0	0	0	0	0	0	0	0
Zotu701	3	11	3	1	0	5	5	3	0	0	0	2	0	0	0	3	0	3	1	0	0	1	8	0	0	0	0	0	1	8	1	0	0	0	1	2	2	0	2	0	0	0	46	0	0	2	0	0	0
Zotu12737	2	0	0	0	0	0	0	0	0	1	0	0	0	0	0	0	0	0	0	0	0	0	0	0	0	0	0	0	0	0	0	0	4	0	0	0	0	0	0	0	0	0	0	0	0	0	0	0	0
Zotu1086	5	4	1	7	1	0	0	1	15	0	0	0	0	0	0	5	0	0	0	15	0	0	0	0	0	0	0	0	0	0	0	24	0	0	0	0	0	0	0	0	0	0	0	0	0	0	0	0	0
Zotu1317	12	2	0	1	3	1	0	0	0	3	15	3	0	0	1	15	4	6	1	2	0	5	0	0	0	0	0	0	0	0	0	0	4	14	2	50	5	1	3	1	1	1	0	0	1	0	0	2	1
Zotu84	14	27	116	1	6	55	48	41	34	6	5	10	98	1	1	9	3	7	3	2	20	9	56	498	37	36	144	47	30	27	26	32	37	41	104	10	11	68	8	7	23	1	6	4	6	67	13	3	10
Zotu2345	6	0	1	0	0	0	0	0	0	11	0	0	2	0	0	0	0	0	0	1	3	2	1	3	0	6	1	0	5	3	2	2	24	3	0	0	1	0	0	0	0	0	0	0	0	0	0	0	0
Zotu6258	8	0	0	0	0	0	0	0	0	1	0	0	1	0	0	2	0	0	0	0	1	0	0	0	0	0	0	0	1	0	0	0	4	1	0	0	0	0	0	1	1	0	0	0	0	0	1	2	2
Zotu9979	1	0	0	0	0	0	0	0	0	0	1	0	0	0	0	3	0	0	0	0	0	0	0	0	0	0	0	0	0	1	0	0	0	0	0	0	0	0	0	0	0	0	0	0	0	0	0	0	0
Zotu2725	11	0	0	0	1	9	0	1	0	1	0	0	0	0	0	0	0	0	0	0	0	0	0	0	0	0	0	0	5	1	1	0	0	0	3	1	0	0	0	0	3	0	0	1	0	0	0	0	0
Zotu1020	9	2	0	2	0	1	0	0	0	6	41	4	3	2	3	22	5	6	2	5	3	5	2	0	0	0	1	0	0	0	0	0	7	16	6	51	8	5	0	5	4	0	5	1	5	1	2	6	3
Zotu87	25	88	55	42	40	92	40	89	24	34	54	77	91	12	21	67	183	111	19	12	2	13	14	18	8	27	10	59	68	25	8	30	13	41	18	22	539	8	8	14	9	14	12	25	2	3	125	0	0
Zotu177	14	27	9	21	12	17	52	14	21	9	17	21	11	8	10	16	53	17	1	5	0	1	25	9	29	15	20	40	30	46	4	23	13	16	8	8	33	3	5	14	1	9	0	189	19	7	13	17	9
Zotu3722	1	2	1	6	0	0	0	0	0	0	1	0	0	0	2	2	0	0	0	0	0	1	0	0	4	0	0	0	0	0	0	0	0	0	0	0	0	0	0	0	0	0	0	5	0	0	0	0	0
Zotu6965	1	0	0	0	0	3	0	0	0	0	0	0	0	0	0	0	0	0	0	0	0	0	0	0	0	0	0	0	1	0	0	0	0	0	0	0	0	0	1	0	3	0	0	0	1	1	0	2	0
Zotu1186	3	1	3	3	0	1	0	13	0	1	0	0	0	0	0	5	0	0	4	0	0	0	0	0	0	0	0	1	2	1	15	0	0	0	3	7	0	0	0	1	0	6	0	4	1	7	3	7	7
Zotu3593	1	0	0	1	0	0	2	0	0	0	2	0	0	0	0	1	0	0	0	0	0	0	0	0	0	0	2	0	0	0	0	0	0	0	0	0	2	0	0	0	1	0	1	0	2	0	6	0	1
Zotu1217	6	0	3	3	0	0	0	3	0	0	0	0	0	0	0	2	1	0	3	0	0	0	0	0	0	0	0	0	0	0	5	0	0	0	0	18	0	0	0	0	0	0	1	0	0	0	2	0	1
Zotu981	15	1	2	0	0	0	0	0	1	11	0	0	0	0	0	1	0	0	3	1	11	1	3	1	0	0	4	3	5	2	8	2	47	3	0	3	0	0	0	0	0	0	0	3	3	2	4	3	7
Zotu7289	7	1	0	0	0	0	0	0	0	3	0	0	0	0	0	0	0	0	0	0	0	0	0	0	0	0	0	0	0	0	0	0	0	0	0	0	0	0	0	0	0	0	0	0	0	0	0	0	0
Zotu6599	1	1	0	0	0	0	0	0	0	5	0	0	0	0	0	1	0	0	0	0	3	0	0	0	0	0	0	0	0	0	0	0	3	0	0	0	0	0	0	0	0	0	0	0	0	0	0	2	0
Zotu3002	25	2	1	2	0	0	3	0	0	3	1	1	0	1	0	0	2	0	0	0	3	0	0	0	3	0	2	0	0	0	0	0	5	1	0	0	0	0	0	0	0	0	0	2	0	0	0	0	3
Zotu1627	12	0	0	0	1	0	0	0	1	2	3	2	0	2	0	11	1	0	0	1	0	0	0	0	1	0	0	0	0	1	0	1	1	3	3	25	12	6	3	1	0	7	2	0	3	0	7	13	3
Zotu4646	2	0	0	0	0	8	1	0	0	1	0	0	0	0	0	3	0	0	0	0	0	0	0	0	0	0	0	0	2	0	0	0	0	0	1	0	0	0	0	0	1	0	0	0	0	0	0	0	0
Zotu14184	5	0	0	0	0	0	0	0	0	0	0	0	0	0	0	0	0	0	0	0	0	0	0	0	0	0	0	0	0	0	0	0	1	0	0	0	0	0	0	0	0	0	0	0	0	0	0	0	0
Zotu7549	2	0	1	1	0	1	0	0	0	0	0	0	0	0	0	0	0	0	0	0	0	0	0	0	0	0	0	0	1	0	0	0	0	0	1	0	0	0	0	0	0	0	0	0	3	0	0	2	1
Zotu6696	2	0	0	0	0	0	0	0	0	2	0	0	0	0	0	0	0	0	0	0	0	0	0	3	1	0	0	0	0	1	0	0	6	1	0	0	0	0	0	0	0	0	0	0	0	0	0	0	0
Zotu677	0	0	0	0	0	14	3	10	7	0	0	0	0	0	0	0	13	0	0	0	0	0	0	0	0	0	0	41	0	0	0	1	0	0	0	0	0	0	0	0	0	0	0	0	0	0	0	0	0
Zotu359	13	3	3	0	1	6	1	0	2	6	12	3	1	2	3	10	1	0	0	0	0	1	0	0	0	1	1	0	3	0	0	1	6	6	4	18	13	1	12	75	12	17	1	7	44	30	37	53	296
Zotu995	2	1	2	1	1	0	3	11	4	5	0	0	0	1	2	0	0	0	10	4	5	0	5	6	6	4	8	2	2	8	45	3	4	4	7	2	3	0	0	1	0	3	3	0	1	1	2	0	3
Zotu13650	3	0	0	0	0	0	0	0	0	0	0	0	0	1	0	0	0	0	0	0	0	0	0	0	0	0	0	2	1	0	0	0	0	0	0	0	0	0	1	0	0	0	0	0	0	0	0	0	0
Zotu3387	0	0	0	3	0	0	0	0	0	0	0	0	0	2	1	1	0	0	2	0	2	0	0	0	0	0	1	0	0	0	0	0	0	0	0	0	1	0	0	1	2	0	0	0	0	0	1	0	0
Zotu2885	10	0	0	2	2	0	0	0	0	2	1	3	0	0	2	2	0	0	0	0	0	0	0	0	0	0	0	3	1	0	0	0	3	0	0	0	0	0	0	0	0	0	0	0	0	0	6	0	2
Zotu1451	16	2	0	0	0	3	3	5	2	7	0	2	0	0	0	0	0	0	0	0	1	1	2	0	0	0	10	2	0	0	1	6	7	4	0	0	15	0	0	0	0	1	0	1	0	0	4	0	0
Zotu3337	9	1	1	1	0	10	0	0	1	1	0	0	0	0	0	0	0	0	0	1	0	0	0	0	0	0	0	0	6	0	0	0	1	0	0	1	0	0	0	3	0	0	0	0	1	0	0	1	2
Zotu1549	2	2	3	0	0	4	4	3	2	0	0	1	2	0	0	1	2	0	0	0	0	0	5	6	0	1	7	2	0	2	1	1	1	2	1	0	1	0	1	1	0	1	0	0	0	2	6	1	1
Zotu5771	0	0	0	1	0	0	1	0	0	3	0	0	0	1	0	0	0	1	0	0	0	0	0	1	1	0	0	2	2	5	0	0	2	0	0	0	2	0	0	5	0	0	0	0	0	0	0	0	2
Zotu1475	1	1	0	2	3	28	1	0	1	0	0	0	0	0	1	0	0	1	0	0	0	0	1	0	0	0	1	1	12	1	0	0	0	0	0	1	1	0	0	2	4	1	0	1	3	3	3	2	2
Zotu1166	7	1	2	0	0	27	1	3	2	0	0	0	0	0	0	3	0	0	0	0	0	0	0	0	0	0	6	0	10	0	0	0	2	0	0	1	0	0	0	1	4	0	1	3	15	6	0	5	2
Zotu3590	0	1	1	0	2	0	1	0	1	0	0	0	0	0	0	2	0	0	0	0	0	0	0	0	0	0	0	0	0	0	0	1	1	0	0	0	0	0	0	6	0	0	0	4	0	0	0	0	4
Zotu5601	1	2	0	0	0	0	0	0	0	0	1	0	2	0	0	0	0	0	0	0	0	0	1	3	0	0	2	1	1	0	0	0	3	0	1	0	5	0	0	0	0	0	0	0	0	6	1	0	0
Zotu2933	3	1	1	0	0	0	3	0	1	0	1	1	0	0	0	4	0	1	0	0	1	0	1	0	1	0	0	2	1	1	0	1	5	0	0	0	0	0	0	3	0	0	0	0	2	0	3	2	0
Zotu595	7	7	0	1	1	0	4	0	1	0	4	1	0	0	0	5	0	2	0	2	4	19	12	4	15	10	18	11	18	32	11	22	3	8	9	4	7	23	5	118	3	5	4	0	4	5	4	4	37
Zotu7298	8	0	0	0	1	0	0	0	0	9	0	0	0	0	0	1	0	0	0	0	1	0	0	0	0	0	0	0	0	0	0	0	1	0	0	0	0	0	0	0	0	0	0	0	0	0	0	0	0
Zotu1214	1	0	0	0	0	0	0	9	0	0	0	0	0	0	0	0	0	0	5	0	0	0	5	1	4	1	2	1	2	1	40	1	4	3	11	6	3	4	10	2	1	49	3	0	1	0	0	2	0
Zotu2312	2	0	0	0	2	3	1	0	0	1	0	0	0	0	0	0	0	0	0	0	0	0	0	0	0	0	1	0	0	0	0	0	0	0	0	0	3	0	0	0	5	0	0	0	1	3	0	4	1
Zotu543	5	28	8	1	2	11	23	22	2	14	7	19	5	1	6	7	6	4	10	2	7	5	21	9	2	4	3	7	6	13	12	6	7	0	1	2	1	1	4	67	1	2	0	0	0	0	0	0	31
Zotu7028	1	0	0	1	0	0	0	0	0	0	0	0	0	0	0	0	0	0	0	0	0	0	0	1	0	0	0	0	0	0	0	0	1	0	2	1	3	0	0	0	2	6	0	0	3	1	0	1	2
Zotu2189	1	2	0	0	5	1	3	1	2	0	0	0	0	0	2	0	0	0	0	0	0	0	0	0	0	1	11	0	1	0	0	0	0	0	0	0	0	0	0	0	0	0	0	0	0	1	0	0	0
Zotu6523	3	0	0	0	0	2	2	1	3	0	0	0	0	0	0	0	0	0	0	0	0	0	0	0	0	0	0	0	0	0	0	0	3	0	0	0	0	0	0	0	0	0	0	0	0	0	0	0	0
Zotu2969	1	0	0	0	0	0	2	0	0	3	1	0	0	0	0	3	0	0	0	0	0	0	0	1	0	0	0	1	0	1	0	0	5	1	0	2	0	0	0	2	0	0	0	1	17	1	1	2	3
Zotu1637	6	4	0	2	0	15	1	0	0	2	3	0	0	1	0	17	0	0	0	0	2	4	0	0	0	0	1	0	4	0	0	0	0	2	1	1	2	0	1	2	5	0	0	2	0	4	0	11	1
Zotu1997	2	2	0	0	0	24	3	0	1	0	0	0	0	0	0	0	0	0	0	0	0	0	0	0	0	0	3	0	11	2	0	0	0	0	0	1	0	0	0	0	0	0	0	0	3	6	0	9	0
Zotu15237	0	0	0	0	0	0	0	0	1	0	0	0	0	0	0	0	0	0	0	0	1	0	0	0	0	0	0	0	0	1	0	0	6	0	0	0	0	0	0	0	0	0	0	0	0	0	0	0	0
Zotu2827	4	0	0	0	1	0	3	0	1	1	0	0	0	0	0	3	0	0	0	0	2	0	1	0	2	0	10	1	0	0	1	4	3	9	0	0	8	0	0	0	3	0	0	0	0	0	2	0	0
Zotu11977	3	0	0	0	0	0	0	0	0	1	0	0	0	0	0	1	0	0	0	0	0	0	0	0	0	0	0	0	0	0	0	0	1	0	0	0	0	0	0	0	0	0	0	0	0	0	0	1	0
Zotu7159	1	0	0	0	0	0	0	0	0	2	0	0	0	0	0	1	0	0	1	0	0	0	0	0	2	0	0	0	1	0	2	0	0	1	1	2	1	0	1	0	0	0	0	0	0	0	0	0	0
Zotu572	5	3	0	1	1	17	19	1	1	0	0	0	0	0	2	1	0	5	6	1	3	0	0	0	0	3	1	2	2	5	13	2	5	0	8	30	3	0	50	4	19	5	2	9	28	22	21	214	43
Zotu2421	5	2	1	0	0	0	0	2	0	10	4	1	2	2	1	1	7	2	2	3	7	0	2	0	0	0	0	2	0	4	3	1	1	2	0	0	3	1	0	0	0	0	0	0	0	2	0	0	0
Zotu2898	1	1	2	0	2	2	0	1	0	0	0	0	0	0	0	0	0	0	0	1	0	1	0	0	0	0	1	0	6	0	0	0	0	0	1	3	3	0	4	0	0	3	0	1	3	6	1	9	0
Zotu2240	1	0	0	0	1	0	0	8	0	0	0	0	0	0	0	0	0	1	3	0	0	0	0	0	0	0	0	1	0	1	6	0	1	0	5	0	0	0	0	0	0	0	0	1	2	9	0	1	0
Zotu450	0	1	1	1	0	6	1	2	0	3	11	0	2	1	1	5	4	10	0	0	0	0	2	0	0	0	7	0	6	0	0	0	1	5	3	18	6	1	5	19	6	5	21	13	181	24	16	24	91
Zotu1243	0	1	0	2	0	3	17	0	5	1	1	2	1	0	0	0	0	4	0	4	2	0	7	0	2	2	3	2	4	23	1	4	1	5	11	1	2	2	1	7	2	0	1	3	0	4	4	0	3
Zotu1949	11	3	1	0	0	0	0	0	2	5	1	0	0	0	0	1	0	0	0	2	12	0	2	2	1	3	13	1	5	0	2	3	33	1	0	0	0	0	0	0	0	0	0	0	0	0	1	0	0
Zotu3619	1	0	0	0	0	1	2	0	0	0	0	0	0	0	0	0	0	3	0	0	0	0	0	0	0	0	0	0	0	0	1	0	0	0	0	1	3	0	0	4	0	0	1	0	0	2	13	2	10
Zotu5627	2	0	0	1	0	0	0	0	0	1	0	2	0	0	1	0	0	0	0	0	1	0	2	0	1	0	1	0	0	2	0	0	10	1	1	4	1	0	1	8	0	0	0	0	0	0	2	0	1
Zotu925	4	1	1	2	0	0	0	0	1	3	22	1	0	3	0	24	2	1	0	0	0	3	1	0	0	0	1	0	0	0	0	4	4	5	7	16	10	3	19	4	2	38	3	0	11	6	9	36	3
Zotu9757	3	0	1	0	1	0	0	0	0	2	0	0	0	0	0	1	0	0	0	0	0	0	0	0	0	0	0	0	0	0	0	0	2	0	0	0	0	0	0	0	0	0	0	0	0	0	0	0	0
Zotu578	4	0	0	0	0	22	0	1	1	0	0	0	0	0	0	0	0	0	0	0	0	0	0	0	0	0	3	0	3	1	0	0	0	0	0	1	3	0	4	73	3	0	0	13	61	12	8	24	212
Zotu1570	5	2	1	1	2	0	0	2	2	1	0	0	2	0	1	1	0	0	0	0	6	0	1	29	1	3	3	1	0	4	1	3	23	1	0	2	4	1	0	0	4	2	4	2	0	1	2	3	0
Zotu888	2	3	2	8	0	25	13	0	4	4	12	2	0	1	5	4	2	1	0	0	0	0	1	1	4	2	6	0	7	4	0	1	0	7	0	10	1	0	9	2	6	3	2	4	7	0	8	8	2
Zotu1896	8	1	0	0	2	2	0	1	0	2	0	0	0	0	0	1	0	0	0	0	2	0	0	1	0	0	2	0	2	0	0	0	1	0	0	0	1	0	5	3	2	0	0	3	31	5	1	18	8
Zotu6484	2	0	0	3	0	0	0	0	0	2	0	0	0	0	0	0	0	0	0	0	4	0	1	0	2	0	0	0	1	1	0	0	2	2	0	0	0	0	0	0	0	0	0	0	0	0	0	0	0
Zotu1118	4	5	4	8	5	8	6	2	4	1	0	2	0	0	1	3	1	0	0	1	1	1	1	0	2	7	2	0	5	7	0	16	0	0	4	0	3	0	4	0	1	0	0	3	0	2	0	5	0
Zotu524	3	1	24	5	6	1	18	21	5	3	4	4	5	100	3	7	2	11	9	2	7	8	2	1	13	3	0	2	1	7	7	15	0	0	3	0	0	0	0	0	0	0	0	4	0	1	0	0	0
Zotu5067	3	0	0	1	1	1	0	0	0	0	0	0	0	0	0	2	0	0	0	0	0	0	0	0	0	0	1	0	0	1	0	0	0	0	2	0	0	0	2	0	1	0	0	0	0	0	2	8	1
Zotu2060	0	0	1	0	0	4	3	1	1	0	0	0	2	0	0	0	1	0	0	0	0	0	3	8	0	0	1	5	1	4	0	3	1	0	5	0	2	0	2	0	0	1	0	0	3	8	0	0	2
Zotu2683	4	4	1	3	0	0	0	0	2	0	0	0	0	0	0	2	0	0	0	4	0	0	0	0	0	0	2	5	1	0	0	8	1	0	0	0	0	0	0	0	0	0	0	0	0	0	0	0	0
Zotu11701	2	0	1	0	0	1	0	0	0	1	0	0	0	0	0	2	0	0	0	0	0	0	0	0	0	0	0	0	0	0	0	0	0	0	0	0	0	0	0	0	0	0	0	0	0	0	0	0	0
Zotu159	21	0	1	0	0	12	11	5	7	48	67	47	27	22	23	0	975	51	23	23	4	0	2	2	1	0	0	118	0	2	1	0	16	1	0	0	0	0	0	0	0	0	0	0	0	0	0	0	0
Zotu3455	3	0	0	0	0	0	0	0	0	3	0	0	0	0	0	0	0	0	0	0	7	0	1	2	0	1	0	0	1	0	1	0	14	4	0	0	0	0	0	0	0	0	0	0	0	0	0	0	0
Zotu7760	1	1	0	1	0	0	0	0	1	0	0	0	0	0	0	0	0	1	0	0	0	0	0	0	0	0	0	0	0	0	0	0	2	1	0	0	0	0	0	0	0	0	0	0	0	1	0	0	0
Zotu11267	1	0	1	0	0	0	0	0	0	0	0	0	0	0	0	0	0	0	0	0	0	0	0	0	0	0	0	0	0	0	0	0	1	0	0	0	0	0	0	0	0	0	0	0	0	0	0	0	0
Zotu89	5	0	0	127	0	66	51	14	33	1	4	0	0	68	0	6	6	0	1	0	1	5	1	0	209	0	0	1	0	8	3	1	2	20	11	52	5	1	0	0	0	0	2	10	4	4	3	2	0
Zotu10533	1	0	0	0	1	0	0	0	0	0	0	0	0	0	0	0	0	0	0	0	0	0	0	0	0	0	0	0	0	0	0	0	0	0	0	1	4	0	0	0	0	0	0	0	0	0	0	0	0
Zotu7143	8	0	0	0	0	0	0	0	0	1	0	0	0	0	0	0	0	0	0	0	1	1	0	0	0	0	0	0	0	0	0	0	2	0	0	0	0	0	0	0	0	0	0	0	1	0	0	0	0
Zotu14429	0	0	0	0	0	2	0	0	0	1	0	0	0	0	0	0	0	0	0	0	2	0	0	0	0	0	0	0	0	0	0	0	0	0	0	0	1	0	0	0	0	0	0	0	0	0	0	0	0
Zotu9238	4	0	0	1	0	0	0	0	0	1	0	0	0	0	0	1	0	0	0	0	0	0	0	0	0	0	0	0	0	0	0	0	1	0	0	2	0	0	0	0	1	0	0	0	0	0	0	0	0
Zotu3212	0	0	0	2	1	0	0	0	0	1	1	0	0	2	2	0	2	0	0	0	0	0	0	0	7	1	0	0	1	0	0	2	0	0	5	12	0	2	0	9	0	2	1	0	1	1	0	0	0
Zotu2852	23	5	2	2	0	0	0	0	0	2	1	0	0	0	0	9	0	0	0	0	2	0	0	0	0	0	1	0	0	0	0	0	6	1	0	0	0	0	0	0	0	0	0	0	0	0	0	0	0
Zotu3839	8	0	0	3	2	6	0	0	0	0	0	0	0	0	0	0	0	0	0	0	0	0	0	0	0	1	2	0	0	0	0	0	3	0	0	0	0	0	3	0	2	0	2	0	0	0	0	2	0
Zotu3704	9	0	0	0	0	0	0	0	0	4	0	0	0	0	0	0	0	0	0	0	2	0	1	0	1	0	3	0	3	1	0	1	20	0	0	0	0	0	0	0	0	0	0	0	0	1	0	0	0
Zotu14470	1	0	0	0	0	0	0	0	0	2	0	0	0	0	0	1	0	0	0	0	1	0	0	0	0	0	0	0	0	0	0	0	0	0	0	0	0	0	0	0	0	0	0	0	0	0	0	0	0
Zotu8351	7	0	0	0	0	0	0	0	0	0	0	0	0	0	0	1	0	0	0	0	0	0	0	0	0	0	0	0	0	0	0	0	1	0	0	0	0	0	0	0	0	0	0	0	0	0	0	0	0
Zotu9143	1	2	0	1	0	0	0	0	0	1	0	0	0	0	0	0	0	0	0	0	0	0	0	0	0	0	1	0	0	0	0	0	1	0	0	0	0	0	0	0	0	0	0	0	0	0	0	1	0
Zotu6921	1	0	0	0	0	0	0	0	0	0	1	0	0	0	0	4	0	0	0	0	0	0	0	0	0	1	0	0	0	0	2	1	0	1	0	0	0	0	0	0	0	0	0	2	0	0	0	0	0
Zotu248	0	1	2	2	4	0	0	0	0	31	230	22	16	15	14	44	28	21	7	13	0	10	1	1	3	2	0	0	0	0	0	0	1	43	0	2	21	1	1	8	0	21	4	123	29	8	40	20	23
Zotu57	15	102	30	34	37	108	419	36	32	29	66	111	60	19	31	47	24	82	32	39	22	93	124	78	80	74	103	65	228	311	46	50	32	206	132	35	198	101	20	83	11	8	7	28	4	49	72	11	22
Zotu2234	0	0	0	0	0	14	0	0	9	2	0	0	0	0	0	1	0	0	0	2	1	0	1	2	0	2	1	0	11	0	0	21	2	3	0	2	0	0	0	0	10	0	2	0	0	0	1	0	1
Zotu5133	1	0	0	0	2	1	0	0	0	0	0	1	0	0	0	0	0	0	0	1	1	0	0	0	1	0	0	2	0	0	0	0	0	0	0	0	0	0	0	0	0	0	3	1	2	0	0	0	0
Zotu663	13	17	1	8	5	0	0	0	0	4	34	3	3	0	0	94	3	2	2	0	0	10	0	1	0	0	0	1	0	0	10	0	0	34	0	21	3	0	5	5	0	0	0	0	0	0	0	2	1
Zotu789	4	2	0	6	3	10	3	3	1	9	4	2	1	0	0	2	3	1	0	0	5	0	0	0	4	1	7	8	2	1	1	5	20	5	0	9	3	0	0	2	5	1	24	1	6	5	0	4	2
Zotu60	11	113	41	74	4	22	93	31	21	13	19	33	52	43	17	16	21	69	19	12	16	14	91	202	190	61	52	53	49	220	49	49	55	56	191	37	28	11	13	89	10	38	152	60	38	121	55	32	70
Zotu457	13	11	3	5	18	31	3	4	2	1	0	4	3	2	1	8	15	1	5	0	1	1	2	1	1	0	46	4	11	0	16	0	4	1	0	2	0	2	1	0	3	0	0	5	3	6	8	7	4
Zotu10775	1	0	0	0	0	0	0	0	0	0	0	0	0	0	0	2	0	0	0	0	0	0	0	0	0	0	1	0	0	0	0	0	0	0	0	0	0	0	0	0	0	0	0	0	0	0	0	0	0
Zotu1246	2	3	5	0	1	5	7	8	0	0	0	4	6	0	3	2	0	3	0	0	0	0	5	3	2	2	0	0	5	10	13	4	3	2	2	7	2	0	0	2	0	0	0	0	0	1	2	0	1
Zotu16897	1	0	0	0	0	0	0	0	0	0	0	0	0	0	0	2	0	0	0	0	0	0	0	0	0	0	0	0	0	0	0	0	0	2	0	0	0	0	0	0	0	0	0	0	0	0	0	0	0
Zotu6295	0	0	0	0	0	0	0	0	2	0	0	0	0	0	0	0	0	0	0	0	0	0	0	0	0	1	3	0	0	2	1	2	0	0	0	0	0	0	0	0	0	0	0	0	3	0	0	0	0
Zotu7929	0	0	0	0	0	0	0	0	0	0	1	0	0	0	0	0	0	0	0	0	0	0	0	0	0	0	0	0	0	0	0	1	0	0	0	2	1	0	0	0	0	0	2	0	0	0	6	0	2
Zotu938	6	7	1	4	3	0	0	17	0	0	0	0	0	0	0	6	0	0	6	0	0	0	0	0	0	0	0	0	1	0	22	0	0	0	2	0	0	3	0	0	0	0	0	0	0	0	0	0	1
Zotu4511	0	0	0	0	0	0	0	1	0	0	0	0	0	0	0	0	0	0	1	0	0	0	0	0	0	0	0	0	0	1	27	2	2	1	0	0	0	0	0	0	0	0	0	0	0	0	0	0	0
Zotu3396	4	0	1	1	2	0	0	0	0	1	8	1	2	0	0	12	0	0	0	0	0	4	0	0	0	0	0	0	0	0	0	0	0	3	0	0	0	0	0	0	0	0	0	0	0	0	0	0	0
Zotu912	2	2	1	2	8	9	1	2	0	0	0	0	0	0	0	6	0	0	0	0	0	0	0	0	0	0	7	0	5	0	0	2	0	2	1	2	2	0	0	2	9	2	1	4	9	8	5	6	8
Zotu451	4	2	1	0	5	46	3	3	0	18	325	16	4	1	3	15	1	4	7	6	0	8	0	0	0	0	8	0	4	0	0	0	2	16	0	1	0	0	0	0	1	0	0	3	1	3	3	2	3
Zotu10034	1	0	0	1	0	0	0	1	1	0	0	0	0	0	0	0	0	0	0	0	0	0	0	0	0	0	0	0	0	0	0	0	0	0	0	0	0	0	0	0	0	0	0	0	0	0	0	0	0
Zotu422	17	15	3	8	11	0	0	0	0	11	98	4	9	3	6	148	5	6	1	2	0	21	1	0	0	1	1	1	0	0	0	0	0	58	1	32	8	0	5	0	2	0	3	0	0	0	1	9	1
Zotu2909	3	1	0	2	2	0	0	3	0	0	2	0	0	0	0	2	0	0	0	0	0	0	0	1	0	0	6	0	0	0	0	0	0	0	0	0	0	0	0	0	0	0	0	0	0	1	0	1	0
Zotu1833	37	3	1	0	5	0	0	0	0	17	0	0	0	0	0	7	0	0	0	0	3	0	0	0	0	0	0	0	0	0	0	0	11	0	0	0	0	0	0	0	0	0	0	0	0	0	0	0	0
Zotu11264	1	0	0	0	0	0	0	0	0	0	0	0	0	0	0	0	0	0	0	0	0	0	0	0	0	0	0	0	0	0	0	0	1	0	0	0	0	0	0	0	0	0	0	0	0	0	0	0	0
Zotu6155	11	0	0	1	0	0	0	0	0	8	0	0	0	0	0	1	0	0	0	0	0	0	0	0	0	0	0	0	0	0	0	0	1	0	0	0	0	0	0	0	0	0	0	0	0	0	0	0	0
Zotu3871	12	0	0	0	0	0	0	0	0	0	0	0	0	0	0	0	0	0	0	0	0	0	1	2	0	2	1	9	0	3	1	1	7	5	0	0	0	0	0	0	0	0	0	0	0	0	0	0	0
Zotu9411	1	0	0	0	0	0	1	0	0	0	0	0	0	0	0	0	0	0	0	0	0	0	0	1	0	0	1	0	0	0	0	0	0	0	0	0	0	0	0	0	0	0	0	1	1	0	0	0	1
Zotu753	9	5	0	0	1	46	1	2	2	2	1	1	1	1	1	0	2	0	1	3	1	1	7	2	1	2	2	1	4	0	1	6	13	5	1	1	0	0	10	0	1	0	1	2	23	9	5	26	9
Zotu792	1	0	0	0	0	2	0	0	0	0	3	0	0	0	0	5	1	1	0	0	5	21	19	26	19	15	18	28	40	19	17	7	5	10	12	0	3	1	2	2	0	1	0	0	0	8	1	0	0
Zotu1629	2	2	1	0	2	0	0	0	0	0	2	0	1	0	1	1	1	0	0	0	0	1	0	1	0	7	2	4	0	2	0	1	3	5	0	0	2	0	6	0	2	0	0	4	13	11	12	28	7
Zotu12912	2	0	0	0	1	0	0	0	0	0	0	0	0	0	0	0	0	0	0	0	0	0	0	0	0	0	0	0	0	0	2	0	0	0	0	0	0	0	0	0	0	0	0	0	0	0	0	0	0
Zotu445	2	1	1	0	0	4	2	0	0	0	0	0	0	0	0	3	0	0	0	0	2	0	0	0	0	0	1	0	2	0	0	0	1	0	10	8	3	0	14	4	73	0	5	6	163	13	11	49	19
Zotu2712	3	2	1	2	0	0	0	0	0	0	0	0	0	0	0	2	0	0	0	0	0	0	0	0	0	0	2	0	0	0	0	0	0	0	4	0	0	0	4	0	0	0	0	1	4	4	1	12	5
Zotu7627	1	0	1	3	0	0	0	0	0	0	0	0	0	0	0	1	0	0	0	0	0	0	0	0	0	0	0	0	0	0	0	0	0	1	0	0	0	0	0	0	0	0	0	0	0	0	0	0	0
Zotu185	18	15	11	12	11	63	6	3	1	3	50	6	2	0	0	153	0	1	2	0	1	7	0	0	0	1	18	0	19	0	0	0	3	22	20	38	4	0	86	5	63	2	7	18	54	56	31	271	26
Zotu761	4	7	1	108	6	2	0	1	33	2	0	1	0	16	1	4	0	0	0	2	0	0	2	0	29	1	0	0	0	1	0	9	2	0	0	0	0	0	0	0	0	0	0	1	0	1	1	1	0
Zotu6683	1	3	1	0	0	0	0	0	0	0	0	0	0	0	0	0	0	0	0	0	0	0	0	0	0	0	1	0	0	0	0	0	0	0	0	0	0	0	0	0	0	0	0	0	0	0	0	0	0
Zotu577	7	5	0	4	1	5	7	2	3	7	1	6	0	0	0	0	4	0	2	0	8	0	3	0	1	3	15	17	2	7	2	5	19	1	41	4	0	0	0	0	0	2	1	0	1	36	0	0	0
Zotu1204	8	7	6	3	0	1	0	0	10	0	0	0	0	0	0	3	5	0	0	8	0	0	4	1	2	4	1	21	0	3	1	35	5	4	0	0	0	0	0	0	0	0	0	0	0	0	0	0	0
Zotu11968	1	0	0	0	0	0	0	0	0	0	0	0	0	0	0	0	0	0	0	0	0	0	0	0	0	0	0	0	0	0	0	0	0	0	0	0	0	0	0	0	0	0	0	0	0	1	0	0	0
Zotu1259	2	0	0	0	0	0	1	0	0	0	0	0	0	1	0	0	0	1	3	0	2	0	0	0	3	0	1	0	0	3	4	0	2	0	0	24	0	0	0	0	0	0	6	0	0	0	0	0	0
Zotu1171	9	7	9	4	3	0	2	0	2	0	1	5	0	0	0	1	0	0	0	0	0	0	1	1	1	1	22	0	0	1	1	0	0	1	0	2	5	0	3	0	0	3	2	2	2	1	6	2	0
Zotu2668	1	0	1	0	0	2	0	0	0	0	0	0	0	0	0	2	0	0	0	0	0	0	0	0	0	0	3	0	0	0	0	0	0	0	0	0	1	0	0	0	1	0	9	1	1	3	0	0	3
Zotu10396	1	2	0	0	1	0	0	1	1	0	0	0	0	0	0	0	0	0	0	0	0	0	0	0	0	0	0	0	0	0	0	0	0	0	0	0	0	0	0	0	0	0	0	0	0	0	0	0	0
Zotu2328	3	1	0	0	0	21	4	2	1	7	0	2	0	0	0	1	0	1	0	1	1	0	2	0	2	2	4	0	14	0	0	4	14	2	0	0	1	0	0	0	0	1	0	0	0	0	0	0	0
Zotu3093	1	1	1	0	0	0	1	0	1	3	1	0	0	0	2	2	0	0	0	1	0	0	0	0	0	1	5	0	0	0	0	0	2	0	1	3	0	0	0	0	0	0	0	1	0	1	0	1	0
Zotu6839	1	0	0	0	0	0	1	2	0	1	0	3	0	0	0	0	0	0	0	0	0	0	0	0	0	1	0	0	1	3	1	0	1	0	2	0	0	0	0	0	0	0	0	1	4	1	1	0	4
Zotu940	4	1	0	1	2	80	0	3	0	0	0	0	0	0	0	4	0	0	0	0	0	0	0	0	0	0	7	0	8	0	0	0	0	0	0	1	0	0	2	0	0	0	0	0	2	5	2	4	0
Zotu1492	10	0	0	1	0	1	0	0	0	1	0	0	0	0	0	0	0	0	0	0	0	0	0	0	0	0	0	0	0	0	0	0	1	0	0	1	0	0	1	9	5	0	0	6	13	5	5	11	35
Zotu7930	5	0	0	0	0	3	0	0	0	0	0	0	0	0	0	2	0	0	0	0	0	0	0	0	0	0	0	0	1	0	0	0	0	0	0	1	0	0	0	0	0	0	0	1	1	0	0	0	0
Zotu2465	1	1	0	0	3	1	0	0	0	0	0	0	0	0	0	0	0	0	0	0	0	0	0	0	0	0	1	0	0	0	0	0	0	0	5	50	1	0	6	1	1	1	3	0	4	0	1	14	1
Zotu1108	3	0	0	5	7	0	0	0	0	24	7	3	2	7	78	0	3	4	5	2	2	0	1	0	22	21	2	5	0	1	0	0	10	0	0	0	0	0	0	0	0	0	2	0	0	0	0	0	1
Zotu1078	10	1	1	2	7	0	1	0	0	1	0	0	0	0	0	8	0	0	0	0	1	0	0	0	0	0	14	0	4	0	0	0	5	0	2	1	0	0	3	0	4	2	2	2	8	6	4	5	5
Zotu979	1	0	0	0	0	2	0	0	1	0	0	0	0	0	0	1	0	0	2	0	0	0	0	0	0	0	1	0	0	0	0	0	0	0	8	42	6	0	19	9	8	5	3	7	37	8	8	46	20
Zotu10794	0	0	0	0	0	0	0	0	0	1	0	0	0	0	1	0	1	0	0	0	0	0	0	0	0	1	0	6	0	0	0	0	0	0	0	0	0	0	0	0	0	0	0	0	0	0	0	0	0
Zotu1522	11	0	0	0	0	6	3	3	0	8	0	1	0	0	0	0	0	0	0	0	9	1	0	1	4	4	0	1	4	3	5	2	53	8	0	3	0	0	0	0	0	0	0	0	0	0	0	0	0
Zotu1941	11	2	1	1	2	0	4	4	0	2	0	0	0	0	0	2	0	1	0	0	7	1	0	1	0	3	0	0	1	1	26	0	6	2	0	2	0	0	1	0	0	0	0	0	0	0	2	1	1
Zotu1251	2	1	0	0	4	56	6	8	1	0	0	0	0	0	0	1	0	3	1	0	0	0	0	3	1	3	7	1	11	4	20	0	1	0	0	0	0	0	0	0	0	0	0	0	0	0	0	0	0
Zotu8241	1	0	0	0	0	0	0	0	0	0	0	0	0	0	0	0	0	0	0	0	1	0	0	2	0	0	0	2	1	0	0	1	0	0	4	0	0	0	0	1	1	0	1	0	0	0	0	0	0
Zotu3304	10	0	0	0	0	0	0	0	0	2	0	1	0	0	0	0	1	0	0	0	8	0	1	4	0	0	2	4	3	0	1	0	20	4	0	2	0	0	0	0	0	1	0	0	0	0	0	0	0
Zotu7138	4	0	0	0	1	8	0	0	0	0	0	0	0	0	0	0	0	0	0	0	0	0	0	0	0	0	0	0	2	0	0	0	1	0	0	0	0	0	0	0	0	0	0	0	0	0	1	0	0
Zotu6645	4	0	0	0	0	0	0	0	0	7	1	1	0	2	0	0	1	1	0	0	3	0	0	0	0	0	0	0	0	0	0	0	7	0	0	0	0	0	0	0	0	0	0	0	0	0	0	0	0
Zotu6676	9	1	3	1	1	0	0	0	0	0	0	0	0	0	0	2	0	0	0	0	1	0	0	0	0	0	0	0	0	0	0	0	2	0	0	0	0	0	0	0	0	0	0	0	0	0	0	0	0
Zotu2083	0	0	0	0	1	0	0	3	0	0	5	0	2	0	0	2	2	1	2	0	11	36	6	2	1	2	2	3	4	2	6	8	0	1	0	0	1	0	0	1	0	0	0	0	0	0	0	0	0
Zotu3375	2	3	2	2	1	1	0	1	0	0	0	0	0	2	0	0	0	0	0	2	1	0	0	1	1	0	0	0	1	1	5	1	1	0	0	0	10	0	0	0	0	0	0	1	0	2	13	1	0
Zotu14203	1	0	0	0	0	0	0	0	0	0	0	0	0	0	0	0	0	0	0	0	0	0	0	0	0	0	0	0	0	0	0	0	2	0	1	1	1	0	0	0	0	0	0	1	0	0	0	1	0
Zotu3208	5	0	0	0	1	0	2	2	0	3	0	0	0	0	0	0	0	0	0	0	1	0	1	0	0	0	2	0	1	0	1	0	18	0	0	0	0	0	0	0	0	0	0	0	0	1	0	3	0
Zotu3155	13	0	2	0	0	0	0	0	0	1	16	0	0	0	0	0	3	0	0	2	0	0	0	0	0	0	0	0	1	0	0	0	1	1	0	0	1	0	1	2	0	2	0	0	2	0	8	1	2
Zotu4013	11	0	0	0	0	0	0	0	0	5	0	0	0	0	0	3	0	0	0	0	0	0	1	0	0	0	0	0	0	0	0	0	3	0	0	0	0	0	0	0	0	0	0	0	0	0	1	0	0
Zotu8064	1	0	0	0	0	0	0	0	0	0	3	0	0	0	0	0	0	0	0	0	0	1	0	0	0	0	0	0	0	2	0	0	0	3	0	2	0	0	0	0	0	0	0	0	0	0	0	0	0
Zotu1951	2	1	0	0	0	0	3	0	1	2	4	1	0	4	0	0	0	0	0	0	1	5	1	1	3	1	0	0	1	1	0	0	0	2	1	0	0	0	0	0	0	0	0	0	0	0	0	0	0
Zotu997	10	0	1	0	1	39	0	2	2	0	0	0	0	0	0	5	0	0	0	0	0	0	0	0	0	0	6	0	12	0	0	0	1	0	0	0	0	0	4	3	3	1	0	7	14	3	2	13	23
Zotu3394	3	0	0	0	1	2	2	0	0	1	0	0	0	0	0	0	0	0	0	1	0	0	0	0	0	0	1	0	0	0	0	0	0	0	0	0	2	0	0	1	1	0	23	0	7	2	3	1	9
Zotu681	7	4	10	6	0	4	10	0	0	2	3	1	0	0	0	12	2	8	0	0	0	3	7	6	2	1	4	3	3	10	0	0	22	8	11	0	0	0	1	0	0	3	1	0	30	5	1	1	2
Zotu288	0	0	0	4	0	2	59	0	3	0	15	0	0	6	0	4	0	49	0	0	3	11	13	20	46	10	23	19	14	270	12	18	22	81	30	5	75	2	5	2	5	5	3	0	0	8	36	0	0
Zotu2958	1	1	1	0	1	1	4	0	2	0	0	0	0	0	0	1	0	1	0	0	1	0	0	0	3	0	3	0	0	2	0	0	0	1	0	0	0	0	0	1	0	1	0	0	0	0	1	0	1
Zotu8187	0	0	1	0	0	0	0	0	0	0	0	0	0	0	0	0	0	0	0	0	0	0	0	0	0	0	0	0	0	0	0	0	0	0	0	0	0	0	0	0	0	0	0	0	0	0	0	0	1
Zotu1222	5	4	4	2	1	2	0	0	0	0	0	0	0	0	0	3	0	0	0	0	0	0	0	0	0	0	19	0	1	0	0	0	0	0	4	4	0	0	0	0	4	0	0	2	2	4	0	2	4
Zotu105	5	15	1	2	18	6	0	34	4	32	166	43	14	15	52	24	1329	19	35	17	2	5	11	6	7	58	6	134	5	8	286	12	13	25	7	43	37	8	2	15	11	127	3	2	2	3	10	7	38
Zotu2757	0	0	0	1	0	5	0	0	5	0	0	0	0	0	0	0	0	0	0	0	0	0	0	0	0	0	0	0	0	0	0	0	1	0	0	2	0	0	4	1	0	0	0	5	17	6	3	9	9
Zotu630	3	0	9	0	2	1	0	0	0	0	2	0	7	0	0	2	13	3	0	2	5	12	4	48	15	16	9	118	21	8	9	7	15	6	5	4	4	1	8	4	0	0	1	0	0	0	0	4	0
Zotu2698	2	0	0	3	0	0	0	1	0	8	0	0	0	0	0	1	0	0	0	0	5	0	1	2	3	0	2	4	3	0	1	0	31	4	0	0	0	0	0	0	0	0	0	0	0	0	2	0	0
Zotu375	11	0	0	0	0	0	0	0	1	24	0	0	0	0	0	1	2	0	0	0	133	20	26	44	33	33	47	43	28	35	36	24	46	5	0	0	0	0	0	1	0	0	0	0	0	0	0	0	0
Zotu1597	0	0	0	0	0	2	0	0	0	0	2	0	2	0	1	1	0	1	0	0	0	0	0	0	0	0	0	0	0	0	0	0	1	0	0	18	0	0	7	0	1	2	0	2	50	3	2	18	2
Zotu1936	6	3	0	0	0	4	6	3	0	3	0	4	0	0	2	0	1	5	1	1	8	1	1	0	2	1	3	2	2	2	1	0	18	1	0	0	1	0	0	0	0	0	0	0	0	0	2	0	0
Zotu550	2	0	0	0	1	181	3	8	2	0	0	0	0	0	0	0	0	0	0	0	0	0	0	0	0	0	2	0	25	0	0	0	0	0	1	11	1	0	6	1	11	1	0	1	6	4	4	22	6
Zotu553	6	4	23	2	2	2	1	9	1	3	2	0	5	3	6	0	1	1	2	3	123	8	13	14	6	14	9	23	12	9	20	12	15	3	3	3	2	3	0	0	0	3	0	1	0	0	0	0	0
Zotu4598	1	0	0	0	0	0	0	0	0	3	0	0	0	0	0	0	0	1	0	0	3	0	2	0	0	0	0	0	0	0	0	0	7	0	2	0	0	0	0	0	0	0	0	0	0	0	0	0	0
Zotu15889	3	0	0	0	0	0	0	0	0	2	0	0	0	0	0	0	0	0	0	0	0	0	0	0	0	0	0	0	0	0	0	0	0	0	0	0	0	0	0	0	0	0	0	0	0	0	0	0	0
Zotu720	5	0	4	5	2	1	0	4	0	1	0	2	1	0	0	0	2	0	1	3	12	0	0	4	0	0	1	5	3	1	4	1	10	0	0	30	2	0	2	0	0	0	9	2	1	2	9	3	1
Zotu821	5	0	0	0	0	0	0	0	0	9	0	0	0	0	0	0	0	0	0	0	34	0	1	0	1	0	0	0	1	0	3	2	242	0	15	0	0	2	0	0	0	0	0	0	0	1	0	0	0
Zotu15363	7	0	0	0	0	0	0	0	0	0	0	0	0	0	0	0	0	0	0	0	1	0	0	0	0	0	0	0	0	0	0	0	0	0	0	0	0	0	0	0	0	0	0	0	0	0	0	0	0
Zotu6600	0	0	0	0	0	0	0	0	0	1	0	0	0	0	0	0	0	0	0	0	0	0	0	1	2	1	0	0	0	0	1	1	5	2	0	0	0	0	0	0	0	0	0	0	0	0	0	0	0
Zotu14174	0	0	1	0	0	0	0	0	0	0	0	0	0	0	0	0	0	0	0	0	0	0	0	0	0	0	0	0	0	0	0	0	0	0	0	0	0	0	0	0	0	0	0	0	0	0	0	1	0
Zotu1338	31	1	1	0	0	0	0	3	0	8	3	0	0	0	0	8	0	0	2	0	3	1	0	1	1	0	3	0	0	1	9	1	17	3	0	10	1	3	0	0	1	3	1	0	0	0	0	2	0
Zotu3376	0	3	3	2	0	1	0	0	0	1	0	0	0	0	0	2	0	0	0	0	0	0	0	0	0	0	10	0	0	0	0	2	2	0	0	7	0	0	0	1	3	0	0	0	0	0	1	1	0
Zotu10093	2	0	0	1	0	1	2	0	0	1	0	0	0	0	0	0	0	0	0	1	0	0	0	0	0	0	1	0	0	0	0	0	1	0	0	0	0	0	0	0	0	0	0	0	1	0	0	0	0
Zotu208	7	183	24	4	8	0	28	0	9	9	22	112	64	23	12	10	11	166	5	13	11	29	37	30	9	8	12	11	15	34	17	70	7	11	6	6	191	6	5	7	6	11	11	0	0	0	44	0	0
Zotu6880	3	1	2	0	0	0	0	0	0	2	0	0	0	0	0	0	0	0	0	0	0	0	0	0	0	0	4	0	0	0	0	0	1	0	0	0	0	0	0	0	0	0	0	0	0	0	0	0	0
Zotu581	5	12	7	5	12	9	3	23	1	0	0	0	0	0	0	11	0	0	12	0	0	0	0	0	0	0	2	0	0	0	41	1	0	0	0	0	0	0	1	0	0	0	0	1	2	1	0	0	1
Zotu6624	0	2	0	0	0	0	1	3	0	0	0	1	0	0	0	0	0	0	0	0	0	0	1	0	1	0	0	0	0	3	0	0	0	0	0	1	1	0	1	0	0	0	0	0	0	0	0	0	0
Zotu1364	19	2	2	3	4	1	0	1	0	0	1	0	0	0	3	18	0	0	0	0	1	1	0	0	2	6	0	4	1	1	0	0	1	4	4	1	0	1	1	0	0	0	0	2	1	2	2	2	3
Zotu737	9	2	1	3	0	0	0	4	15	1	0	4	1	0	1	13	1	0	3	3	0	2	3	0	0	0	0	0	0	3	6	15	0	1	0	0	0	0	0	0	0	0	0	33	5	0	0	0	1
Zotu2368	5	3	0	3	0	1	5	0	1	1	3	1	0	0	0	0	1	1	2	0	1	0	3	1	1	0	0	2	6	3	2	3	11	0	0	3	1	0	2	0	0	0	0	1	0	2	2	1	2
Zotu1021	8	3	0	2	0	42	3	4	2	0	0	0	0	0	0	1	0	0	0	0	1	0	0	0	0	0	2	0	16	0	0	0	6	0	4	6	2	0	5	1	5	0	25	4	1	9	1	32	3
Zotu4352	2	1	0	0	0	0	9	0	0	0	0	0	0	0	0	0	0	0	0	0	2	1	0	0	0	2	0	0	0	0	0	1	3	2	0	0	3	0	0	0	0	0	0	0	2	0	4	1	1
Zotu12299	3	0	0	0	0	0	0	0	0	0	0	0	0	0	0	0	0	0	0	0	0	0	0	0	0	0	0	0	1	0	0	0	0	0	0	0	0	0	0	0	0	0	0	0	0	0	0	0	0
Zotu14506	3	0	0	0	0	0	0	0	0	0	1	0	0	0	0	1	0	0	0	0	0	0	0	0	0	0	0	0	0	0	0	0	2	0	0	0	0	0	0	0	0	0	0	0	0	0	0	0	0
Zotu6532	3	0	0	0	0	0	0	0	0	0	0	0	0	0	0	0	0	0	0	0	0	0	0	0	0	2	1	1	1	0	0	0	6	2	0	0	0	0	0	0	0	0	0	0	0	0	0	0	0
Zotu16896	0	0	0	0	0	0	0	0	0	0	0	0	0	0	0	0	0	0	0	0	0	0	0	0	0	0	4	0	0	0	0	0	0	0	0	0	0	0	0	2	0	3	1	0	0	0	1	0	3
Zotu8332	12	1	1	1	0	0	0	0	0	0	0	0	0	0	0	0	0	0	0	0	0	0	0	0	0	0	0	0	0	0	0	0	3	0	0	0	0	0	0	0	0	0	0	0	0	0	0	0	0
Zotu6170	4	0	0	0	1	0	0	0	0	2	0	0	0	0	0	0	1	0	0	0	3	0	0	0	0	0	2	0	0	0	0	0	2	0	0	3	0	0	0	0	0	0	0	0	0	1	1	0	0
Zotu980	0	5	1	3	2	0	1	8	1	0	0	1	0	0	0	5	1	0	1	0	0	0	1	1	0	0	0	0	2	0	8	0	0	0	1	0	7	0	1	0	1	0	13	57	6	14	8	7	2
Zotu12012	7	0	1	0	0	0	0	0	0	0	0	0	0	0	0	0	0	0	0	0	0	0	0	0	0	0	0	0	0	0	0	0	0	0	0	0	0	0	0	0	0	0	0	0	0	0	0	0	0
Zotu2975	4	4	0	0	0	1	2	0	0	1	2	1	0	0	0	1	6	1	0	0	0	1	2	0	0	0	1	0	1	1	0	1	0	0	1	0	0	0	1	0	4	0	0	0	1	1	3	2	1
Zotu464	20	9	3	4	4	5	10	4	12	19	5	2	7	1	10	1	12	4	1	2	2	13	0	9	9	5	7	4	5	6	3	6	15	16	5	1	7	1	3	10	0	0	0	0	2	1	0	1	1
Zotu1272	3	3	1	4	6	1	0	8	0	1	0	0	0	0	1	5	0	0	3	0	0	0	0	0	0	0	0	0	1	0	7	0	5	0	0	0	0	0	2	0	0	0	2	0	0	1	0	4	1
Zotu7158	1	0	0	0	1	0	0	0	0	1	0	1	0	0	5	0	0	2	0	1	0	0	0	0	0	1	0	0	1	3	0	0	0	0	0	0	0	0	0	0	0	0	0	0	0	0	0	0	0
Zotu1968	1	2	2	1	6	0	0	7	0	0	0	0	0	0	0	4	0	0	4	0	0	0	0	0	0	0	0	0	0	0	20	0	0	0	0	0	0	0	0	0	0	0	0	0	0	2	0	0	2
Zotu6307	17	0	0	0	0	0	0	0	0	3	0	0	0	2	0	2	0	2	0	0	0	0	0	0	1	0	0	0	0	0	0	0	0	0	0	0	0	0	0	0	0	0	0	0	0	0	2	0	0
Zotu16540	2	1	0	0	0	0	0	0	0	1	0	0	0	0	0	1	0	0	0	0	0	0	0	0	0	1	0	0	1	0	0	1	0	0	0	1	0	0	0	0	0	0	0	0	0	1	2	0	0
Zotu9555	2	0	0	0	0	0	0	0	0	0	0	0	0	0	0	0	0	0	0	0	2	0	1	0	0	0	0	0	0	0	0	0	5	0	0	0	0	0	0	0	0	0	0	0	0	0	0	0	0
Zotu14163	1	1	0	0	0	0	0	0	0	0	0	0	0	0	0	0	0	0	0	0	0	0	0	0	0	2	0	1	0	0	0	1	0	0	0	0	0	0	0	0	0	0	0	0	0	1	0	0	0
Zotu5959	6	1	0	0	0	0	0	0	0	0	0	0	0	0	0	2	0	0	0	0	0	0	0	0	0	0	0	1	0	0	0	0	1	0	0	2	0	0	6	0	0	1	0	0	0	0	1	6	0
Zotu2291	7	0	0	0	2	1	1	2	0	9	0	0	0	0	1	0	4	0	0	0	5	0	5	0	0	1	3	1	3	6	0	1	24	4	0	0	1	0	0	0	0	0	0	0	0	2	6	0	0
Zotu429	9	6	6	0	28	7	8	17	22	19	15	24	24	10	13	2	14	13	47	29	3	3	0	9	2	13	0	1	0	0	47	30	1	0	0	0	0	0	0	0	0	0	0	0	0	0	3	0	0
Zotu9239	1	2	0	0	0	0	0	0	0	1	0	0	0	0	0	1	0	0	0	0	0	0	0	0	0	0	3	0	1	0	0	0	0	0	0	0	0	0	0	0	0	1	0	0	0	0	0	0	0
Zotu6797	0	0	0	0	0	0	0	0	0	0	0	0	0	0	0	0	0	0	0	0	0	0	0	0	0	0	0	0	0	0	0	0	0	0	0	7	0	0	0	0	0	0	0	0	0	0	1	0	0
Zotu6419	4	1	0	0	0	0	0	0	0	0	0	0	0	0	0	1	0	0	0	0	0	0	0	0	0	0	0	0	0	0	0	0	0	0	0	1	0	0	5	0	0	0	0	1	2	0	0	2	2
Zotu7452	4	0	0	0	0	1	0	0	1	0	0	0	0	0	0	0	0	0	0	0	0	0	0	0	0	0	0	0	1	0	0	0	0	0	0	0	0	0	1	0	0	0	0	0	0	0	0	2	0
Zotu1952	4	0	0	0	1	4	4	1	0	0	0	0	0	0	0	2	0	2	0	1	1	0	0	0	0	0	5	1	2	2	0	2	0	0	2	0	2	14	2	1	3	0	1	0	8	4	5	6	1
Zotu2109	2	3	0	1	2	2	0	0	0	0	0	2	0	0	0	0	0	0	0	0	0	0	0	0	0	0	3	0	1	0	0	0	0	0	1	1	0	0	0	0	2	0	0	1	3	4	1	1	4
Zotu837	2	9	0	1	0	8	5	8	0	2	0	3	2	1	0	1	4	0	0	0	0	0	11	2	1	0	12	3	3	1	5	0	4	1	1	2	0	0	0	0	0	0	1	0	0	2	1	0	0
Zotu12627	0	0	0	0	0	1	0	0	0	0	0	0	0	0	0	0	0	0	0	0	0	0	0	0	0	0	0	0	0	0	0	0	0	0	0	0	0	0	1	0	0	0	0	0	0	0	1	1	0
Zotu1875	8	0	1	0	2	0	0	0	2	5	0	0	0	0	0	2	0	0	0	2	7	0	2	0	0	3	2	2	1	0	0	6	36	0	0	0	0	0	0	0	0	0	0	0	0	0	0	0	0
Zotu3745	5	4	0	0	0	0	1	0	0	2	0	0	0	0	0	1	1	0	0	0	4	0	1	0	1	2	2	6	1	6	1	0	8	2	0	0	0	0	0	0	0	0	0	0	0	0	0	0	0
Zotu1336	10	1	4	2	0	0	0	0	0	5	18	6	1	7	1	42	6	2	2	3	0	5	0	0	0	0	0	0	0	0	0	0	0	12	0	0	0	0	0	0	0	0	0	0	0	0	0	1	0
Zotu400	5	6	12	2	0	12	17	15	8	28	16	13	37	13	2	2	70	78	23	9	1	9	7	23	6	6	7	31	7	33	6	5	0	6	4	0	0	0	0	2	0	0	0	0	0	3	0	0	0
Zotu15002	1	0	0	0	0	0	0	0	0	1	0	0	0	0	0	0	0	0	0	0	0	0	0	1	0	0	0	0	0	0	0	0	4	0	0	0	0	0	0	0	0	0	0	0	0	0	0	0	0
Zotu5283	10	0	1	0	0	3	0	0	0	1	0	0	0	0	0	0	0	0	0	0	2	0	0	0	0	0	0	0	0	0	0	0	1	2	0	0	0	0	0	0	0	0	0	0	2	0	0	0	0
Zotu2261	2	0	4	0	0	2	2	1	1	1	0	0	0	0	0	0	0	0	0	0	4	0	2	6	1	0	2	0	1	0	0	0	8	1	2	1	5	1	0	0	0	0	0	0	1	1	2	2	0
Zotu8103	1	0	0	0	0	1	0	0	0	0	2	0	0	0	0	2	0	1	3	0	1	0	1	0	0	0	0	1	1	0	0	0	0	3	0	0	0	0	2	0	0	2	0	0	0	0	0	1	2
Zotu1573	11	0	0	4	5	0	0	0	0	28	13	3	3	5	20	0	5	5	2	1	2	0	0	0	0	11	0	0	0	1	0	0	7	1	0	1	0	0	0	2	0	0	0	0	0	0	0	0	0
Zotu5725	8	0	1	1	0	3	1	0	0	1	0	0	0	0	0	0	0	1	0	0	0	0	0	0	0	0	0	0	2	0	0	0	1	0	0	0	0	0	0	0	0	0	0	0	0	0	0	0	0
Zotu4605	9	0	0	1	0	0	1	0	2	0	0	0	0	0	0	0	0	0	0	0	0	0	0	0	0	0	0	0	3	0	0	0	0	0	0	0	0	0	0	0	1	0	0	0	6	1	0	0	1
Zotu1462	1	0	0	0	1	19	1	2	3	1	0	0	0	0	0	0	0	0	0	0	0	0	0	0	0	0	0	0	19	0	0	0	0	0	0	1	3	2	0	11	6	0	0	1	5	4	6	2	32
Zotu2602	2	1	0	1	1	0	4	0	0	11	2	1	0	6	3	0	2	1	0	0	0	0	0	0	6	0	0	0	1	10	1	0	2	0	3	2	0	0	0	1	1	0	1	0	0	4	0	0	3
Zotu9049	1	0	0	0	0	0	0	0	0	2	0	0	0	0	0	0	0	0	0	0	0	0	0	0	0	0	1	1	0	0	1	0	0	1	0	0	0	0	0	0	0	0	0	0	0	0	0	0	0
Zotu587	5	5	2	5	10	8	4	4	2	22	15	25	9	18	9	4	59	9	8	1	1	0	9	3	3	15	5	31	5	1	0	2	7	2	0	2	0	0	0	0	0	0	0	0	0	0	0	0	0
Zotu3863	0	1	1	1	2	0	0	0	1	0	0	0	0	0	1	1	0	0	0	5	0	0	0	0	0	0	0	0	0	0	1	7	0	0	0	0	0	0	0	0	0	0	0	0	0	0	9	0	0
Zotu2940	28	1	0	5	1	0	0	0	0	2	1	0	0	0	1	2	0	0	0	0	2	0	0	0	0	0	0	0	0	0	0	0	5	0	0	0	0	0	0	0	0	0	0	0	0	0	0	0	0
Zotu6836	0	2	0	0	3	0	0	0	2	0	0	0	0	0	0	0	0	0	0	0	0	0	0	0	0	0	0	0	0	0	0	1	0	0	0	0	0	0	0	0	0	0	0	0	0	0	0	0	0
Zotu5781	9	0	0	0	1	0	0	0	0	4	5	0	0	0	0	3	1	1	0	0	1	0	0	0	0	0	0	0	0	0	0	0	3	0	0	0	0	0	0	0	0	0	0	0	0	0	0	0	0
Zotu583	6	7	6	1	4	10	8	8	1	1	1	7	0	0	0	5	2	0	4	0	0	0	12	2	0	0	2	13	4	5	11	1	7	1	2	19	1	0	0	0	1	0	0	0	4	4	2	0	1
Zotu3147	3	1	0	1	5	0	4	0	0	1	0	0	0	1	0	3	0	0	0	0	0	0	3	1	1	2	4	3	0	1	1	2	6	2	0	5	0	0	1	1	3	1	0	0	0	1	1	0	0
Zotu32	9	59	124	15	24	84	36	29	13	1	76	33	94	7	3	85	18	8	16	1	69	926	393	1631	282	193	228	348	559	271	237	157	80	196	137	31	17	7	16	50	2	4	4	2	0	86	6	6	12
Zotu1383	0	2	4	0	2	1	3	1	2	1	0	1	1	1	0	1	0	0	0	1	2	1	6	4	0	5	0	0	1	7	2	3	6	0	4	1	8	21	0	0	0	1	4	3	4	9	7	2	1
Zotu1300	1	0	0	0	0	8	4	0	3	1	0	0	0	0	0	0	0	0	0	0	1	0	0	0	1	0	26	0	0	0	0	1	6	0	0	0	0	0	0	0	0	0	2	2	2	2	1	0	0
Zotu1256	3	2	1	2	0	5	5	2	0	0	6	0	1	0	1	7	0	4	1	1	0	0	1	3	0	0	3	0	0	4	1	1	0	8	22	1	0	14	2	0	2	1	0	0	0	4	0	0	0
Zotu8049	1	0	0	0	0	1	0	1	0	0	0	1	0	0	0	3	0	0	0	0	0	0	1	0	0	0	0	0	0	0	0	0	0	0	0	0	0	0	0	0	0	0	0	0	0	0	0	0	0
Zotu5540	17	2	0	6	0	0	0	0	0	2	0	0	0	0	0	2	0	0	0	0	0	0	0	0	0	0	0	0	0	0	0	0	1	0	0	0	0	0	0	0	0	0	0	0	0	0	0	0	0
Zotu1160	3	2	0	2	0	0	0	0	0	5	0	0	0	0	0	1	0	0	0	0	2	0	1	0	0	0	1	0	0	0	0	0	6	0	0	2	1	0	7	8	0	0	0	7	74	7	3	23	33
Zotu4928	2	0	0	0	2	0	0	0	0	0	2	0	1	0	0	5	0	0	0	0	0	0	0	0	0	0	0	0	0	0	0	0	0	4	0	0	0	0	0	0	0	0	0	0	0	0	1	0	0
Zotu770	4	4	4	1	3	5	9	5	4	2	1	2	3	1	1	3	3	7	0	1	1	1	1	9	2	3	2	1	3	3	2	2	0	1	4	55	18	1	1	2	1	1	1	1	3	5	28	7	3
Zotu8276	1	1	1	0	0	0	0	0	0	0	0	0	0	0	0	1	1	0	0	0	0	0	0	0	0	0	1	0	1	1	1	0	0	0	0	0	0	0	0	0	0	0	0	0	0	0	0	0	0
Zotu335	13	9	10	13	33	16	32	6	2	1	9	5	6	3	8	8	31	17	4	1	0	0	0	3	0	16	6	7	13	32	7	0	0	0	5	1	7	0	2	9	2	30	7	9	3	13	6	8	26
Zotu4207	9	0	1	2	1	0	0	0	0	2	0	0	0	0	0	2	0	0	0	0	1	0	0	0	0	0	0	0	0	0	0	0	4	0	0	0	0	0	0	0	0	0	0	0	0	0	0	0	0
Zotu4993	9	0	0	0	1	6	0	0	0	1	0	0	0	0	0	0	0	0	0	0	0	0	0	0	0	0	0	0	0	0	0	0	1	0	0	0	0	0	0	0	0	0	0	0	1	2	0	0	0
Zotu9583	1	0	0	1	0	0	0	0	0	2	0	0	0	0	1	0	0	0	0	0	0	0	0	1	0	0	0	1	0	0	0	0	0	0	0	8	0	0	0	7	1	0	0	0	0	0	0	0	0
Zotu8651	1	0	0	0	0	2	2	0	0	0	0	0	0	0	0	1	0	0	0	0	0	0	0	0	0	0	1	0	1	0	0	1	0	0	0	0	0	0	0	0	0	0	0	0	0	0	0	0	0
Zotu1310	5	5	4	1	3	2	0	0	10	1	1	1	3	2	0	1	0	0	0	6	1	0	1	3	1	2	3	1	5	0	0	9	6	2	3	1	1	0	1	1	0	0	1	0	8	0	3	2	1
Zotu727	4	5	2	1	10	2	5	1	0	5	9	5	3	5	15	1	14	5	3	3	5	3	5	1	5	14	5	4	0	9	7	0	6	3	3	12	4	0	4	4	9	0	13	2	5	6	3	2	8
Zotu3870	6	0	0	0	0	3	0	0	0	1	0	0	0	0	0	0	0	0	0	0	2	0	0	1	2	0	0	1	0	1	0	1	29	1	0	0	0	0	0	0	0	0	0	0	0	0	0	0	0
Zotu671	2	1	0	0	1	2	0	0	4	0	0	2	0	0	1	3	1	0	0	1	0	0	1	1	5	0	2	1	1	0	2	24	1	3	11	12	42	5	4	7	7	144	11	0	2	0	23	1	1
Zotu509	3	1	0	0	6	11	11	8	11	8	2	0	1	0	1	1	13	0	0	0	1	0	4	0	1	9	12	46	4	1	1	2	8	2	3	0	6	1	3	4	0	0	11	5	3	7	17	2	1
Zotu2840	5	4	1	1	5	0	0	0	0	1	2	0	1	0	0	15	2	0	1	1	0	1	0	0	0	0	0	0	0	0	0	0	0	7	0	0	0	0	1	0	0	0	0	0	0	0	0	0	0
Zotu1084	3	0	1	0	4	68	0	2	0	1	16	0	0	0	0	3	0	0	0	0	0	0	0	0	0	1	6	0	11	0	0	0	0	2	0	0	0	0	0	0	1	0	0	0	4	2	2	1	1
Zotu515	4	34	4	1	3	17	10	14	11	0	0	12	0	0	0	1	0	1	4	0	0	0	34	0	0	0	0	1	0	1	19	0	0	0	0	8	0	0	0	0	0	0	0	0	0	0	0	0	0
Zotu6800	1	4	0	0	0	0	3	1	0	0	1	0	1	0	0	0	0	1	0	0	0	0	1	0	0	2	1	1	0	3	0	1	0	1	0	3	6	1	0	0	0	0	0	0	0	0	1	0	0
Zotu1725	4	2	3	2	5	0	0	0	0	0	9	1	0	0	0	56	0	0	1	0	0	4	0	0	0	0	0	0	0	0	0	0	0	3	0	0	0	0	0	0	0	0	0	0	0	0	0	0	0
Zotu916	10	10	0	5	3	0	0	0	0	3	16	1	0	0	0	126	0	0	0	0	0	4	0	0	1	0	0	0	0	0	0	0	0	12	0	4	0	0	0	0	0	2	0	0	0	0	0	2	1
Zotu9728	9	0	0	0	0	0	0	0	0	0	0	0	0	0	0	1	0	0	0	0	1	0	0	0	0	0	0	0	0	0	0	0	0	0	0	0	0	0	0	0	0	0	0	0	0	0	0	0	0
Zotu3223	2	3	0	0	2	2	0	3	0	0	0	1	0	0	0	2	0	0	3	0	0	0	2	0	0	0	0	0	0	0	3	0	0	0	0	0	0	0	0	0	0	0	0	0	0	0	0	0	0
Zotu13688	3	0	0	0	0	0	0	0	0	0	0	0	0	0	0	1	0	0	0	0	0	0	0	0	0	0	0	0	0	0	0	0	0	0	0	0	0	0	0	0	0	0	0	0	0	0	0	0	0
Zotu1424	1	6	2	0	3	1	13	0	1	0	2	1	0	0	1	3	1	1	0	0	1	1	15	3	0	3	7	1	1	4	0	1	0	1	8	0	2	0	0	0	0	0	0	0	2	4	9	4	1
Zotu14315	0	0	0	0	0	4	0	0	0	0	0	0	0	0	0	0	0	0	0	0	0	0	0	0	0	0	0	0	2	0	0	0	0	0	0	0	0	0	0	0	0	0	0	0	0	0	0	0	0
Zotu7644	4	2	0	0	0	0	0	0	0	0	0	0	0	0	0	0	0	0	0	0	0	0	0	0	0	0	1	1	0	0	0	0	2	0	0	0	0	0	0	0	0	0	0	0	0	0	0	0	0
Zotu3589	1	0	0	3	0	0	0	1	0	0	0	0	0	0	0	4	0	0	0	0	0	0	0	0	0	0	0	0	0	0	1	0	0	0	0	0	0	0	5	0	0	0	0	0	0	0	0	1	0
Zotu9064	2	0	0	2	0	0	0	0	0	1	0	0	0	0	0	0	0	0	0	0	0	0	0	0	0	0	0	0	0	0	0	0	0	0	0	0	0	0	0	0	0	0	0	0	0	0	0	0	0
Zotu9987	3	0	1	0	0	0	0	0	1	0	0	0	0	0	0	0	0	0	0	0	0	0	0	0	0	0	0	0	0	0	0	0	2	0	0	0	0	0	0	0	0	0	0	0	0	0	0	0	0
Zotu6464	1	0	0	0	1	2	2	0	0	0	0	0	0	0	0	0	0	0	0	0	0	0	0	0	0	0	0	0	1	0	0	2	1	0	0	0	0	0	9	0	0	0	0	0	0	2	0	4	1
Zotu5131	2	0	0	0	0	1	0	0	0	0	0	0	0	0	0	0	0	0	0	0	0	0	0	0	0	0	0	0	1	0	0	0	0	0	0	0	1	0	0	0	0	0	0	0	22	1	0	0	0
Zotu1053	2	0	0	1	1	0	2	6	2	2	2	1	0	2	4	1	1	6	0	8	0	3	2	1	3	1	5	1	4	16	5	6	0	3	9	5	1	0	0	6	0	6	0	0	4	4	1	1	3
Zotu5019	2	0	0	0	0	0	0	0	0	0	0	0	0	0	0	0	0	0	0	0	0	0	0	0	0	0	0	0	0	0	0	0	0	0	0	0	0	0	0	6	0	0	0	0	1	1	2	2	13
Zotu3238	4	0	0	0	1	0	0	0	0	11	0	2	1	0	9	0	0	0	0	1	0	0	0	0	0	7	0	2	0	0	0	0	4	0	1	0	0	0	3	6	1	0	0	0	0	0	0	0	1
Zotu706	1	0	0	0	0	1	0	8	1	2	0	0	0	1	0	5	0	1	4	0	1	0	4	1	0	1	5	2	1	0	53	1	9	3	3	14	1	0	20	0	1	0	1	6	51	11	5	50	16
Zotu2159	1	3	3	2	4	0	0	0	10	0	0	0	0	0	2	8	0	0	0	4	0	0	0	0	0	0	0	0	0	0	0	7	0	0	0	0	0	0	0	0	0	0	0	0	0	0	0	0	0
Zotu984	6	2	6	0	0	6	1	0	1	0	6	0	2	0	0	2	0	1	0	0	1	2	4	5	0	1	4	4	9	5	0	2	7	3	4	0	1	7	3	0	0	1	0	0	0	12	3	5	0
Zotu5610	7	0	0	0	0	0	0	0	0	4	0	0	0	0	0	0	0	0	0	0	5	0	0	0	0	0	0	0	0	0	0	0	0	0	0	0	0	0	0	0	0	0	0	0	0	0	0	0	0
Zotu9074	3	1	2	1	0	0	0	0	0	1	0	0	0	0	0	1	0	0	0	0	2	0	0	0	0	0	0	0	0	0	0	0	0	0	0	0	0	0	0	0	0	0	0	0	0	0	0	0	0
Zotu5965	8	1	1	1	0	0	0	0	0	3	0	0	0	0	0	0	0	0	0	0	2	0	0	0	0	0	0	0	0	0	0	0	1	0	0	0	0	0	0	0	0	0	0	0	0	0	0	0	0
Zotu9823	3	0	0	0	0	0	0	0	0	1	0	0	1	0	0	0	0	0	0	0	0	0	0	0	0	0	0	0	0	0	0	0	5	0	0	0	0	0	0	0	0	0	0	0	0	0	0	0	0
Zotu16174	1	0	0	0	0	0	0	0	0	0	0	0	0	0	0	0	0	0	0	0	0	0	0	0	0	0	0	0	0	0	0	0	0	0	0	0	0	0	2	0	0	0	0	0	0	1	0	3	1
Zotu800	9	2	9	3	8	0	0	19	0	0	0	0	0	0	0	0	0	0	13	0	0	0	0	0	0	0	1	0	0	0	32	0	0	0	0	0	0	0	0	0	4	0	0	0	0	0	0	0	0
Zotu4748	5	0	2	0	0	1	0	1	0	3	0	0	1	0	0	1	0	0	0	0	0	0	0	0	0	0	1	0	0	0	0	0	2	0	0	0	0	0	0	0	0	0	0	0	1	1	0	1	0
Zotu1944	9	0	0	0	1	27	2	1	3	3	0	0	0	0	0	0	0	0	0	0	0	0	0	0	0	0	0	0	14	0	0	0	0	0	0	0	0	0	0	0	0	0	0	0	0	0	0	0	0
Zotu11879	1	0	0	0	0	0	0	1	0	0	0	1	0	0	0	0	0	0	0	0	0	0	0	0	0	0	0	0	0	0	1	0	0	0	0	2	0	2	0	0	0	0	0	0	0	0	0	0	1
Zotu12477	1	0	1	0	1	0	0	0	0	0	0	0	0	0	0	0	0	0	0	0	0	0	0	1	0	0	0	0	0	0	0	1	0	0	0	0	0	0	0	0	0	0	0	0	0	0	0	0	0
Zotu9298	1	0	0	0	0	0	0	0	0	0	0	0	0	0	0	0	0	0	0	0	0	0	0	0	0	0	0	0	0	0	0	0	0	0	0	0	0	0	0	0	0	0	0	0	2	0	0	0	0
Zotu1805	14	0	0	0	0	0	1	3	1	15	0	0	0	0	0	0	0	0	0	0	4	1	1	2	1	5	2	0	5	3	2	1	47	8	0	0	0	0	0	0	0	0	0	0	0	0	0	0	0
Zotu1552	13	1	2	3	1	28	2	2	2	6	0	0	0	0	0	1	0	0	0	0	1	0	0	0	0	0	1	0	7	0	0	0	7	0	2	3	1	1	2	1	12	0	0	0	8	2	1	2	0
Zotu3655	20	0	1	1	1	0	0	0	0	5	0	0	0	0	0	3	0	0	0	0	0	0	0	0	0	0	0	1	0	0	0	0	5	0	0	0	0	0	2	0	0	0	0	2	0	0	0	3	0
Zotu10780	2	0	0	0	0	0	0	0	0	1	0	0	0	0	0	0	0	0	0	0	0	0	1	0	0	0	0	0	0	0	0	0	5	0	0	0	0	0	0	0	0	0	0	0	0	0	0	0	0
Zotu13338	0	0	0	0	0	1	0	0	0	0	0	0	0	0	0	0	0	0	0	0	0	0	0	0	0	0	0	0	0	0	0	0	0	0	0	0	0	0	0	0	0	0	0	0	0	0	0	0	1
Zotu1755	2	0	0	0	5	0	0	0	0	2	7	0	5	1	0	5	1	1	0	1	0	1	0	0	0	9	2	2	2	0	0	0	5	4	1	0	0	0	1	6	0	0	0	2	6	4	0	1	19
Zotu15357	0	0	0	0	0	0	0	0	0	0	0	0	0	0	0	0	0	0	0	0	0	0	0	0	0	0	0	0	0	0	0	0	0	0	0	0	0	0	0	0	0	0	0	0	0	0	0	0	0
Zotu3089	2	0	1	0	0	3	0	0	2	0	0	0	0	0	0	0	0	0	0	0	0	0	0	0	0	0	2	4	0	0	0	8	5	2	1	0	0	0	0	0	0	2	0	0	1	3	0	0	0
Zotu5697	2	1	0	0	0	1	0	0	0	0	0	0	0	0	0	0	0	0	0	0	0	0	0	0	0	0	0	0	0	0	0	0	0	0	0	0	7	0	0	0	0	0	0	1	0	1	2	2	4
Zotu3747	3	0	3	5	0	0	1	0	0	2	0	0	2	2	2	2	0	0	0	0	3	0	0	1	6	0	0	0	0	1	1	0	2	0	0	0	0	0	0	3	0	0	0	0	0	0	0	0	1
Zotu1956	19	0	0	0	0	0	0	0	0	11	0	0	0	0	0	0	0	0	0	0	10	0	1	2	1	4	2	4	0	1	2	2	26	8	0	0	0	0	0	0	0	0	0	2	0	2	2	0	1
Zotu971	5	2	2	6	6	2	1	0	0	1	1	2	0	1	0	3	7	3	2	0	0	0	5	0	5	3	12	4	1	4	0	10	1	3	3	7	0	0	0	0	0	0	5	1	0	1	1	5	1
Zotu2957	11	3	3	3	0	0	0	0	0	1	0	0	0	0	0	2	0	0	0	0	1	0	0	0	0	0	2	0	0	0	0	0	8	0	1	2	0	1	0	0	3	2	0	0	0	0	0	0	0
Zotu10745	0	0	0	0	2	0	1	0	0	0	0	0	0	0	0	1	0	0	0	0	0	0	0	0	0	0	1	0	0	0	0	0	0	0	0	0	0	0	0	0	0	0	0	0	0	0	0	0	0
Zotu541	2	13	1	2	1	70	1	1	6	1	10	20	0	0	1	2	12	0	0	0	0	3	37	6	6	22	7	4	18	3	9	18	12	8	5	17	88	37	11	0	1	2	0	0	0	1	23	5	2
Zotu8191	3	1	1	0	0	0	0	0	0	0	0	0	0	0	0	0	0	0	0	0	0	0	0	0	1	0	0	0	0	0	0	0	0	0	0	0	0	0	0	0	0	0	0	0	0	0	0	0	0
Zotu14614	7	0	0	0	0	0	0	0	0	1	0	0	0	0	0	0	0	0	0	0	1	0	0	0	0	0	0	0	0	0	0	0	0	0	0	0	0	0	0	0	0	0	0	0	0	0	0	0	0
Zotu2086	4	0	0	0	0	9	0	0	0	0	0	0	0	0	0	0	0	0	0	0	2	2	10	2	4	0	1	2	23	3	1	2	9	4	0	0	3	0	5	0	2	0	0	0	0	1	3	2	1
Zotu1821	2	4	0	1	0	0	6	0	1	1	3	8	3	0	0	1	19	2	0	1	0	1	4	0	1	2	3	4	1	1	1	1	0	1	2	0	0	0	0	0	0	0	0	0	0	0	0	0	0
Zotu2433	0	0	0	0	0	0	0	0	0	3	0	1	1	0	5	0	4	1	0	0	0	1	0	3	4	2	9	14	1	2	4	0	0	4	0	0	0	0	0	0	0	0	0	0	0	0	0	0	0
Zotu4438	3	2	0	2	0	2	0	1	0	0	0	0	0	0	0	4	0	0	0	0	0	0	0	1	1	2	1	0	0	0	1	0	1	0	2	0	0	0	0	1	0	0	0	0	1	2	0	1	2
Zotu11358	4	0	0	0	0	0	0	0	0	1	0	0	0	0	0	0	0	0	0	0	0	0	0	0	0	0	0	0	0	0	0	0	0	0	0	0	0	0	1	0	0	0	0	0	0	0	0	0	0
Zotu17196	2	0	0	0	0	0	0	0	0	0	0	0	0	0	0	0	0	0	0	0	0	0	0	0	0	0	0	0	0	0	0	0	0	0	0	0	0	0	0	0	0	0	0	0	0	0	0	0	0
Zotu6560	11	2	0	0	1	0	0	0	0	1	0	0	0	0	0	0	0	0	0	0	0	0	0	0	0	0	0	0	0	0	0	0	1	0	0	0	0	0	0	0	0	0	0	0	0	0	0	0	0
Zotu13243	2	1	0	0	2	0	0	0	0	2	0	0	0	0	0	1	0	0	0	0	0	0	0	0	0	0	0	0	0	0	0	0	0	0	0	0	0	0	0	0	0	0	0	0	0	0	0	0	0
Zotu2496	18	1	2	0	0	1	0	0	0	0	0	0	0	0	0	2	0	0	0	0	0	0	0	0	0	0	0	0	1	0	0	0	9	0	1	1	0	0	1	0	0	0	0	0	9	1	1	3	2
Zotu2677	3	1	2	1	2	10	0	3	0	1	0	0	1	0	0	2	4	0	0	0	0	0	0	0	0	0	0	0	1	0	2	0	1	0	2	0	0	0	0	1	0	0	0	0	1	1	0	3	1
Zotu648	9	3	1	9	0	22	9	0	2	3	1	1	0	1	1	2	5	3	0	0	3	0	2	1	9	9	16	6	5	3	7	1	11	10	0	0	1	0	0	3	5	0	1	7	10	3	4	11	8
Zotu3872	6	0	0	0	0	0	0	0	0	1	0	0	0	0	0	0	0	0	0	0	0	0	0	0	0	0	0	0	0	0	0	0	0	0	0	0	0	0	0	8	0	0	0	0	18	0	0	0	2
Zotu565	0	0	0	4	1	40	11	7	1	1	0	0	0	0	0	2	0	0	0	0	0	1	0	0	0	0	5	0	31	0	1	4	1	1	7	164	10	1	29	7	21	3	5	1	10	5	5	56	4
Zotu4458	4	1	0	1	1	4	1	0	0	0	0	0	0	0	0	1	0	0	0	0	0	0	0	0	0	0	0	0	2	0	2	0	0	2	1	0	0	0	0	0	0	0	0	0	0	7	0	1	2
Zotu3132	1	1	1	0	0	1	4	0	1	0	0	4	0	0	1	0	2	1	1	0	1	0	2	1	1	1	4	2	1	1	0	1	2	0	0	0	1	0	0	0	2	0	0	0	0	0	0	0	0
Zotu2960	3	2	1	1	1	0	0	0	0	2	0	0	0	0	0	4	0	0	0	0	0	0	0	0	0	0	5	0	0	0	0	0	0	0	0	0	0	0	0	0	1	0	0	0	0	0	0	0	0
Zotu17004	4	0	0	0	0	0	0	0	0	0	0	0	0	0	0	0	0	0	0	0	0	0	0	0	0	0	0	0	0	0	0	0	0	0	0	0	1	0	1	0	1	0	0	1	0	0	0	0	0
Zotu4565	0	2	0	0	1	0	0	0	0	0	0	0	0	0	0	0	0	1	0	1	0	0	0	0	1	0	1	0	1	1	0	0	2	0	0	0	5	0	0	0	0	0	0	0	2	0	3	1	0
Zotu7239	2	0	0	6	2	0	0	0	0	0	0	0	0	0	0	3	0	0	0	0	0	0	0	0	4	1	0	0	0	0	0	0	0	0	0	0	0	0	0	0	0	0	0	0	0	0	0	0	0
Zotu1836	3	2	1	1	1	0	0	1	0	3	0	0	0	0	0	4	0	0	0	0	0	0	0	0	0	0	6	0	1	2	18	1	5	1	0	0	0	0	1	0	0	0	0	1	2	2	6	3	1
Zotu10062	0	0	0	2	0	0	0	0	0	0	0	0	0	0	0	2	0	0	0	1	0	0	0	0	0	0	0	0	0	0	0	4	0	0	0	0	0	0	0	0	0	0	0	0	0	0	0	0	0
Zotu7065	5	0	0	0	0	1	0	0	0	1	1	0	0	0	0	3	0	0	0	0	0	0	0	0	0	0	0	0	0	0	0	0	3	0	0	1	0	0	0	0	0	0	0	0	0	0	0	0	0
Zotu1352	11	1	0	0	0	0	1	0	2	8	1	1	0	0	0	1	0	1	0	1	5	3	5	6	8	1	6	1	1	1	1	2	49	8	0	0	1	0	3	0	3	1	0	0	0	2	2	2	2
Zotu300	4	0	0	1	0	32	17	15	13	0	0	0	0	0	0	0	26	0	0	0	0	0	0	1	3	0	0	80	0	0	0	0	1	1	0	0	0	0	0	0	0	0	0	0	0	0	0	0	0
Zotu5463	2	0	0	0	1	0	0	0	0	0	0	0	0	0	0	0	0	0	0	0	0	0	0	0	0	0	2	0	0	0	0	0	0	0	1	0	0	0	1	1	3	3	0	0	0	0	1	2	0
Zotu2404	0	1	0	0	0	1	1	0	1	1	3	1	1	2	0	1	5	1	0	0	1	0	0	1	0	0	4	1	2	1	0	0	6	1	1	0	0	0	0	0	5	0	1	0	1	0	0	1	0
Zotu3848	2	0	0	0	1	0	0	0	0	0	0	0	0	0	0	0	0	0	0	0	0	0	0	0	0	0	2	0	0	0	0	0	0	0	0	0	0	0	0	10	0	0	0	2	5	1	3	3	16
Zotu8427	2	0	0	0	0	6	0	1	0	1	0	0	0	0	0	0	2	0	0	0	2	0	0	0	0	0	0	0	3	0	1	1	5	0	0	0	0	0	0	0	0	0	0	0	0	0	0	0	0
Zotu13240	2	0	0	0	0	1	0	0	0	0	0	0	0	0	0	0	0	0	0	0	0	0	0	0	0	0	0	0	0	0	0	0	0	0	0	0	0	0	0	0	0	0	0	0	0	0	0	0	0
Zotu688	7	5	1	6	0	3	5	3	2	3	3	3	0	3	1	5	2	2	0	0	0	0	6	0	7	0	1	0	0	4	5	0	2	1	0	22	1	1	0	0	3	0	18	2	5	5	2	3	4
Zotu808	2	27	0	0	1	1	7	0	1	8	11	79	8	9	10	2	28	5	5	3	0	0	19	0	0	0	0	20	0	5	0	0	0	0	0	0	1	0	1	3	0	0	0	0	0	1	0	0	0
Zotu4908	15	0	1	0	0	0	0	0	0	0	0	0	0	0	0	1	0	0	0	0	3	0	0	0	0	0	0	0	0	0	0	0	1	0	0	0	0	0	0	0	0	0	0	0	0	0	0	0	0
Zotu1590	2	0	1	0	1	6	1	0	0	0	0	0	0	0	0	0	0	0	0	0	0	0	0	0	0	4	0	0	1	0	0	0	2	0	0	1	1	0	1	10	7	0	2	4	29	2	2	10	19
Zotu350	1	0	0	39	0	1	22	0	0	0	2	0	0	19	2	0	0	12	1	0	7	6	12	8	102	7	11	10	11	82	6	5	14	24	134	26	6	4	6	79	7	4	11	0	0	62	6	0	25
Zotu2808	1	0	0	0	0	4	0	0	1	4	0	0	0	0	5	0	0	0	1	0	0	0	0	0	1	0	4	0	0	0	0	0	3	0	0	0	4	0	0	0	0	0	6	1	0	0	0	1	0
Zotu7613	5	2	0	0	1	2	7	1	2	0	1	6	2	1	2	0	10	1	1	1	0	0	7	3	1	0	1	2	2	7	0	2	2	3	3	1	3	6	0	6	5	0	1	0	0	0	0	0	2
Zotu16892	3	0	0	0	0	0	0	0	0	0	0	0	0	0	0	0	0	0	0	0	0	0	0	0	0	0	1	0	0	0	0	0	0	0	0	0	0	0	0	0	0	0	0	0	0	0	0	0	0
Zotu2124	2	0	0	1	0	2	2	0	0	0	0	0	0	2	0	3	0	1	0	0	1	4	4	1	5	2	0	0	1	1	2	3	1	2	0	11	0	0	0	3	0	0	9	0	0	0	0	4	0
Zotu1059	0	0	7	0	0	0	0	0	0	0	0	0	5	0	0	0	0	0	0	0	0	0	2	118	3	3	3	1	6	2	5	5	4	2	12	1	0	0	1	2	3	2	0	0	0	1	0	0	0
Zotu11329	0	0	0	0	0	2	1	0	0	0	0	0	0	0	0	2	0	0	0	0	0	0	0	0	0	0	0	0	0	0	0	0	0	0	0	0	0	0	1	0	1	0	0	0	4	1	0	2	0
Zotu1137	3	0	2	1	1	1	0	0	0	0	7	0	1	3	0	21	0	0	0	0	0	1	0	6	0	1	9	2	1	4	0	0	2	2	3	2	5	6	0	0	2	3	4	39	3	1	12	4	3
Zotu11476	3	1	0	0	0	0	0	0	0	0	0	0	0	0	0	1	0	0	0	0	0	0	0	0	0	0	0	0	0	1	0	0	0	0	0	0	0	0	0	0	0	0	0	0	0	0	0	0	0
Zotu258	4	23	13	11	13	11	8	9	11	8	3	6	11	10	3	3	4	3	3	2	5	15	27	24	34	16	7	12	15	17	19	22	9	4	11	8	27	13	10	34	4	26	3	21	29	8	30	13	22
Zotu4154	20	1	0	0	1	2	0	0	0	1	0	0	0	0	0	7	0	0	0	0	0	0	0	0	0	0	0	0	0	0	0	0	4	0	0	0	0	0	0	0	0	0	0	0	0	0	0	0	0
Zotu4982	5	2	0	0	0	0	0	0	0	6	0	0	0	0	0	0	0	0	0	0	4	0	0	2	0	0	2	0	1	0	0	0	6	1	0	0	0	0	0	0	0	0	0	0	0	0	0	0	0
Zotu275	10	4	99	4	5	5	5	10	29	9	1	7	2	73	1	4	23	13	19	20	52	9	10	16	12	7	6	15	4	7	5	95	16	2	20	4	32	19	36	13	2	9	0	2	0	1	5	4	0
Zotu4556	8	4	2	3	2	0	0	0	0	1	0	0	0	0	0	0	0	0	0	0	2	0	0	0	0	1	1	0	0	0	0	1	2	0	0	1	1	0	0	0	0	0	0	0	0	0	0	0	0
Zotu156	5	0	4	0	0	4	22	0	0	52	51	31	42	25	44	0	924	188	11	11	3	0	1	7	2	0	0	109	0	43	1	1	7	0	0	0	0	0	0	0	0	0	0	0	0	0	0	0	0
Zotu6809	6	0	0	0	0	0	0	0	0	5	0	0	0	0	0	2	0	0	0	0	0	0	0	0	0	0	0	0	0	0	0	0	3	0	0	2	0	0	0	0	0	0	0	0	0	1	0	0	0
Zotu6319	11	0	2	0	1	0	0	0	0	1	0	0	0	0	0	4	0	0	1	0	0	0	0	0	0	0	0	0	0	0	0	0	1	0	0	0	0	0	0	0	0	0	0	0	0	0	0	0	0
Zotu2877	26	0	0	3	0	4	0	1	0	2	0	0	0	0	0	2	0	0	0	0	2	0	0	0	0	0	0	0	0	0	0	0	10	0	0	0	0	0	0	0	0	0	0	0	0	0	0	1	0
Zotu2390	2	0	3	1	1	2	0	0	1	0	0	0	0	0	0	0	0	0	0	0	0	0	0	0	0	0	0	0	1	0	0	0	0	0	0	6	0	0	3	0	0	0	0	3	9	1	0	15	0
Zotu12466	1	0	0	0	0	0	0	0	1	0	0	0	0	0	0	1	0	0	0	0	0	0	0	0	0	0	0	0	0	0	0	0	1	0	0	0	0	0	0	0	0	0	0	0	0	0	0	0	0
Zotu10656	3	1	0	0	1	0	0	0	0	0	0	0	0	0	0	1	0	0	0	0	0	0	0	0	0	0	0	0	0	0	0	0	0	0	0	0	0	0	0	0	0	0	0	0	0	0	0	0	0
Zotu3919	1	1	0	1	1	6	0	0	0	1	1	7	0	0	1	0	0	2	0	0	0	0	11	0	0	0	0	1	0	0	0	0	3	0	0	0	0	0	0	0	0	0	2	0	0	1	1	0	0
Zotu1774	1	1	0	0	0	0	1	0	0	1	0	1	0	0	0	0	0	1	0	0	0	0	0	3	0	0	0	0	1	0	0	0	5	0	4	4	1	0	2	1	0	1	16	2	4	3	1	3	2
Zotu4534	2	0	0	3	1	0	0	0	0	0	0	0	0	0	0	0	0	0	0	0	1	0	1	1	0	1	1	0	0	1	10	0	3	0	1	0	0	0	0	0	0	0	0	0	0	2	0	0	0
Zotu2500	9	3	8	7	5	3	0	0	1	2	0	0	0	0	0	4	0	0	0	0	2	0	0	0	0	0	5	1	0	0	0	0	2	0	1	1	2	0	0	0	0	2	0	1	1	0	0	1	0
Zotu845	5	2	5	2	0	86	6	6	4	0	0	0	0	0	0	0	0	0	0	0	0	0	0	1	0	0	0	0	33	0	0	0	2	0	0	0	0	0	0	0	0	0	0	0	2	1	2	1	0
Zotu205	6	46	4	1	3	31	36	27	15	0	0	24	0	0	0	2	36	0	4	0	0	1	66	0	0	0	0	69	0	1	14	1	0	1	0	2	0	0	0	0	0	0	0	0	0	0	0	0	0
Zotu4162	3	0	1	1	1	0	0	0	0	1	6	0	0	2	1	6	2	1	0	0	0	0	0	0	0	0	0	0	0	0	0	0	0	7	0	0	0	0	0	0	0	0	0	0	0	0	0	0	0
Zotu14712	1	0	0	0	0	0	0	0	0	0	0	0	0	0	0	0	0	0	0	0	2	0	0	0	0	0	0	0	0	0	0	0	0	1	0	0	0	0	0	0	0	0	0	0	0	0	0	0	0
Zotu121	1	2	3	4	6	5	0	92	0	27	486	32	17	13	17	44	16	18	55	4	9	19	12	18	21	44	33	16	22	10	480	16	39	90	7	41	3	0	20	40	5	9	5	14	44	14	5	53	102
Zotu427	1	2	2	9	2	3	5	1	1	2	1	0	0	0	2	2	6	1	2	0	2	0	0	2	6	0	0	4	0	0	4	0	12	2	0	63	0	0	0	0	0	0	37	4	4	2	6	2	9
Zotu2372	7	0	0	0	0	0	0	0	0	11	0	1	0	0	0	0	0	0	0	0	4	0	3	1	1	1	10	2	2	0	2	0	30	4	0	0	0	0	0	0	0	0	0	0	0	0	0	0	0
Zotu3321	1	1	0	2	1	4	0	1	0	0	0	0	0	0	0	0	0	0	0	0	0	0	0	0	0	0	3	0	0	0	0	0	0	0	0	0	0	0	0	1	0	0	0	0	3	1	3	3	3
Zotu4358	14	0	1	0	1	0	1	0	0	6	0	0	0	0	0	2	0	0	0	0	1	0	1	3	0	0	0	1	0	1	0	0	1	0	0	0	0	0	0	0	0	0	0	0	0	0	0	0	0
Zotu171	6	36	12	26	4	23	66	8	13	1	4	30	25	13	3	4	8	22	4	0	7	3	21	4	69	1	75	10	3	25	8	10	7	8	11	0	44	0	0	1	4	22	0	17	11	22	56	13	14
Zotu401	9	5	7	7	9	75	2	11	1	2	3	0	1	0	1	4	0	1	5	0	0	0	0	2	6	6	21	3	17	0	57	0	8	4	0	4	3	3	10	0	9	0	2	6	52	15	9	39	8
Zotu1075	1	0	0	0	2	1	9	0	0	0	0	0	0	0	0	2	0	1	0	0	0	0	0	0	0	2	0	0	0	7	0	0	0	0	18	0	0	2	1	0	0	0	0	9	0	13	0	0	0
Zotu8051	3	1	2	0	0	0	0	0	0	3	2	0	0	0	0	1	1	0	1	0	0	0	0	0	0	0	0	0	0	0	0	0	0	0	0	2	0	0	0	0	0	0	0	0	0	0	0	0	0
Zotu9027	2	0	0	0	0	0	0	0	0	1	0	1	0	0	0	0	2	0	0	0	1	0	0	0	0	0	0	0	0	0	0	0	3	0	0	0	0	0	0	0	0	0	0	0	0	0	0	0	0
Zotu46	9	26	13	3	23	6	26	22	6	484	18	33	298	9	1462	1	12	42	14	9	2	2	4	15	37	51	42	0	1	187	1	4	8	4	11	30	162	0	0	0	0	0	0	0	0	2	13	0	0
Zotu9748	1	0	0	0	0	0	0	0	0	2	0	0	0	0	0	0	0	0	0	0	0	0	0	0	0	0	0	1	1	0	0	0	6	2	0	0	0	0	0	0	0	0	0	0	0	0	0	1	0
Zotu11148	5	0	0	0	0	0	0	0	0	0	0	0	0	0	0	0	0	0	0	0	0	0	0	0	0	0	0	0	0	0	0	0	2	0	0	0	0	0	0	0	0	0	0	0	0	0	0	0	0
Zotu99	15	1	0	2	1	0	0	0	0	130	1543	110	78	52	72	200	86	86	41	49	5	53	4	0	1	0	0	0	0	1	0	0	1	198	0	1	0	0	1	0	0	0	0	0	1	0	0	0	0
Zotu2485	2	2	2	3	2	0	0	0	0	0	3	2	0	0	0	51	0	0	0	0	0	1	0	0	0	0	0	0	0	0	0	0	0	4	0	0	0	0	0	0	0	0	0	0	0	0	0	0	0
Zotu11839	2	0	0	0	0	0	0	0	0	1	0	0	0	0	0	1	0	0	0	0	0	0	0	0	0	0	0	0	0	0	0	0	0	0	0	0	0	0	0	0	0	0	0	0	0	0	0	0	0
Zotu6897	5	1	0	0	0	0	0	0	0	1	0	0	0	0	0	2	0	0	0	0	1	0	0	0	0	0	0	0	0	0	0	0	0	0	0	0	0	0	0	0	0	0	0	0	0	0	0	0	0
Zotu11823	0	0	0	0	0	0	0	0	0	0	0	0	0	0	0	0	0	0	0	0	0	0	0	0	0	0	2	0	0	0	0	0	0	0	0	0	0	0	0	0	0	0	0	0	0	0	0	0	0
Zotu602	8	6	12	10	8	0	0	0	0	0	0	0	0	0	0	14	0	0	0	0	0	0	0	0	0	0	27	0	0	0	0	0	0	0	0	0	0	0	0	0	0	0	0	6	5	7	6	3	6
Zotu318	5	3	2	34	0	4	14	19	2	0	0	0	0	22	0	5	8	3	4	0	1	3	6	4	141	7	9	35	7	22	15	9	11	11	87	34	6	2	1	10	1	2	3	0	0	28	0	1	0
Zotu11497	0	0	0	0	0	0	0	0	0	2	0	0	0	0	0	0	0	0	0	0	2	0	1	0	0	0	0	0	0	0	1	0	3	0	0	0	0	0	0	0	0	0	0	0	0	0	0	0	0
Zotu1798	9	0	0	0	0	0	7	1	0	4	1	0	0	0	0	5	0	0	0	0	6	0	5	0	2	0	1	0	4	6	0	1	7	4	0	0	1	0	0	0	0	0	0	0	0	0	0	0	0
Zotu1402	5	4	2	1	0	1	6	0	3	0	0	0	0	0	0	1	0	3	0	0	0	1	0	1	0	0	0	1	3	4	0	8	0	2	3	0	1	0	0	0	0	0	0	1	6	5	0	0	0
Zotu4582	2	1	0	1	0	0	0	0	0	0	0	0	0	0	0	0	0	0	0	0	0	0	0	0	0	0	7	2	0	0	0	0	0	0	0	3	0	0	0	0	0	0	0	0	0	0	0	0	0
Zotu6823	1	0	0	1	0	0	0	0	0	0	1	0	0	0	0	4	0	0	0	0	0	1	0	0	0	0	0	0	0	0	0	0	0	1	0	0	0	0	0	0	0	0	0	0	0	0	0	0	0
Zotu488	5	227	1	8	6	0	3	1	0	2	0	14	0	0	0	10	2	0	0	0	1	0	21	0	1	4	0	8	0	1	0	2	0	0	0	0	0	0	0	0	0	1	0	10	0	1	1	1	0
Zotu9661	4	0	0	1	0	1	0	0	0	0	0	0	0	0	0	0	0	0	0	0	0	0	0	0	0	0	0	0	0	0	0	0	0	0	0	0	0	0	0	0	0	0	0	0	0	0	0	0	0
Zotu114	23	16	6	6	7	6	7	12	30	280	10	98	10	5	8	17	40	2	6	26	2	10	8	6	1	4	0	7	1	11	0	16	4	1	0	1	0	0	7	0	0	0	0	2	0	1	3	1	0
Zotu731	5	1	0	2	2	2	1	1	0	1	0	0	0	0	0	1	0	0	0	0	3	0	1	0	0	4	10	1	2	0	0	0	28	7	0	1	0	0	1	0	1	0	1	7	8	13	12	5	3
Zotu1401	4	3	0	2	0	1	6	0	2	2	3	4	12	1	4	0	6	48	0	7	1	0	0	3	0	0	0	3	0	11	0	3	3	0	0	0	0	0	0	0	0	0	0	0	0	0	0	0	0
Zotu6382	1	2	0	0	0	0	0	1	0	0	0	4	0	0	0	0	0	0	1	0	0	0	1	0	0	0	0	0	0	0	0	0	0	0	0	0	0	0	2	0	0	0	0	0	0	0	0	0	0
Zotu239	11	96	16	15	8	2	14	82	33	4	4	96	58	5	8	8	116	14	10	18	0	0	17	5	4	1	0	9	1	7	9	81	1	2	4	12	0	0	0	0	0	1	0	3	0	0	3	0	0
Zotu3218	9	0	0	0	0	0	0	0	0	2	0	1	0	0	0	0	0	0	0	0	10	0	2	0	0	2	2	2	1	0	1	1	21	0	0	0	0	0	0	0	0	0	0	0	0	0	0	0	0
Zotu874	15	1	1	3	2	3	2	3	3	6	1	0	1	0	0	0	0	0	0	0	3	2	2	16	1	0	1	3	5	1	0	0	14	1	6	4	3	0	34	60	2	2	1	0	0	0	0	12	27
Zotu12182	2	1	0	0	1	0	0	0	0	0	0	0	0	0	1	2	0	1	0	0	0	1	1	0	0	0	0	0	0	1	0	0	0	1	0	0	0	0	0	0	0	0	0	0	0	0	0	0	0
Zotu6454	5	0	1	0	1	1	0	0	0	2	1	0	0	0	0	0	0	0	0	0	0	0	0	0	0	0	0	0	2	0	0	0	10	0	0	0	0	0	0	0	0	0	0	0	0	0	0	3	0
Zotu895	11	3	1	2	8	24	0	2	0	0	0	0	0	0	0	2	0	0	0	0	0	0	0	0	0	0	17	0	7	0	0	0	2	0	0	3	0	0	0	0	0	0	1	2	4	2	0	1	0
Zotu12889	1	0	0	0	0	0	1	0	0	0	0	0	0	0	0	0	0	0	0	0	0	0	0	0	0	0	0	0	0	0	0	0	1	0	0	0	0	0	0	0	0	1	0	0	0	0	0	0	0
Zotu6436	1	0	0	0	2	1	0	0	0	0	0	0	0	0	1	0	0	0	0	0	0	0	0	0	3	4	0	0	0	0	0	0	1	0	0	0	0	0	1	2	0	0	0	0	1	0	0	1	4
Zotu115	7	78	64	2	97	5	73	117	15	67	16	72	347	1	7	10	7	136	32	19	17	338	28	23	15	23	18	6	16	23	10	146	2	52	11	3	29	65	4	5	2	1	1	0	3	0	1	0	0
Zotu14502	0	2	0	0	0	0	0	0	0	0	0	0	0	0	0	0	0	0	0	0	0	0	0	0	0	0	0	0	0	0	0	0	0	0	0	0	0	0	0	0	0	0	0	0	0	0	0	0	0
Zotu5745	4	0	0	0	0	0	0	0	0	0	0	0	0	0	0	1	0	0	0	0	0	0	0	0	0	0	0	0	0	0	0	0	2	0	0	0	0	0	1	0	2	0	0	0	2	0	0	2	1
Zotu16838	4	0	0	2	0	0	0	0	0	0	0	0	0	0	0	0	0	0	0	0	0	0	0	0	0	0	0	0	0	0	0	0	0	0	0	0	0	0	0	0	0	0	0	0	0	0	0	0	0
Zotu3045	1	0	0	0	0	20	3	1	2	0	0	1	0	0	0	1	0	0	0	0	0	0	1	0	1	0	1	0	1	1	0	0	2	0	0	0	0	0	0	0	0	0	0	0	0	0	0	0	0
Zotu1574	2	2	1	1	0	2	0	0	1	0	0	0	0	0	0	1	1	0	0	1	1	0	0	0	0	0	0	0	1	0	0	0	0	0	0	0	0	0	0	0	0	0	20	3	5	1	2	1	1
Zotu1410	2	4	2	3	5	6	7	0	0	0	0	0	0	1	0	7	0	2	0	0	0	0	0	1	5	0	9	0	6	10	0	1	1	2	0	0	0	0	0	0	0	0	0	0	3	1	1	1	0
Zotu3483	18	1	0	1	1	4	0	0	0	4	0	0	0	1	0	2	0	0	0	0	3	0	0	0	0	0	0	0	0	0	0	0	0	0	0	0	0	0	0	0	0	0	0	0	0	0	0	1	0
Zotu2494	0	0	0	0	0	1	0	0	0	0	0	0	0	0	0	2	0	0	0	0	0	0	0	0	0	0	1	0	0	0	0	0	0	0	1	0	0	0	8	0	0	0	0	2	14	5	2	23	1
Zotu1964	2	1	0	1	1	26	11	3	5	0	0	0	0	0	0	0	0	0	0	0	0	0	0	0	0	2	0	0	7	0	0	1	4	0	0	5	2	0	3	0	1	0	2	0	1	4	2	0	0
Zotu7059	1	0	0	0	0	0	0	0	0	0	0	2	0	0	0	0	0	0	0	0	2	1	0	1	0	0	4	0	1	1	0	0	4	0	0	0	0	0	0	0	0	0	0	0	0	0	0	0	0
Zotu14505	1	0	0	0	0	0	0	0	0	0	0	0	0	0	0	0	0	0	0	0	0	0	0	0	0	0	1	0	0	0	0	0	2	0	0	2	0	0	0	0	0	0	0	0	0	0	0	0	0
Zotu7432	0	0	0	0	0	1	1	0	2	0	0	0	0	0	0	0	0	0	0	0	0	0	0	0	0	0	0	0	1	0	0	0	0	0	1	1	0	0	1	0	3	0	0	1	0	0	0	0	0
Zotu1987	4	0	0	0	0	3	0	0	0	0	1	0	0	0	0	2	0	0	0	0	0	0	0	0	0	0	1	0	1	0	0	0	3	0	7	2	0	0	7	0	4	0	1	1	6	21	6	26	2
Zotu289	4	73	9	17	4	13	92	6	3	0	4	18	1	1	1	9	0	10	0	2	0	14	67	7	16	10	11	12	9	40	3	7	8	27	7	6	103	1	9	0	3	12	2	2	3	2	56	1	1
Zotu8856	1	0	0	0	0	10	0	1	0	0	0	1	0	0	0	0	0	0	0	0	0	0	0	0	0	0	0	0	3	0	0	1	0	2	0	3	0	0	0	0	0	0	0	0	0	0	0	0	0
Zotu10183	0	0	0	0	0	0	0	0	0	0	0	0	0	0	0	1	0	0	0	0	1	0	0	0	2	0	0	0	0	1	0	0	3	2	0	0	0	0	0	0	0	0	0	0	0	0	1	0	0
Zotu1144	1	1	0	17	1	0	0	0	0	0	0	14	0	10	1	0	1	1	0	0	0	3	4	5	84	1	0	5	7	4	0	4	4	4	0	0	1	0	0	0	0	0	0	0	0	2	0	0	0
Zotu4158	1	0	0	0	0	0	0	0	0	1	0	0	0	0	1	0	0	0	0	0	3	0	1	0	2	0	1	2	0	0	1	2	10	3	0	0	0	0	2	0	0	0	0	0	0	0	0	0	0
Zotu2495	2	0	1	0	0	2	1	0	2	3	0	4	0	0	3	0	0	0	1	0	1	0	6	0	1	1	3	0	1	0	1	2	0	0	0	0	0	0	2	0	2	0	2	1	2	1	2	0	3
Zotu3489	0	2	0	4	0	2	7	0	6	0	0	1	0	0	0	1	0	0	0	0	1	0	0	0	0	0	0	0	1	2	2	1	4	0	0	2	0	0	0	0	0	0	1	0	0	0	0	0	0
Zotu7635	6	0	0	0	0	0	1	0	0	0	0	0	0	0	0	0	1	0	0	0	0	0	0	0	0	1	0	0	0	0	0	0	0	0	0	0	0	0	0	0	2	0	0	0	0	0	0	0	0
Zotu7884	2	0	0	1	0	2	1	0	0	0	0	2	0	0	0	0	0	0	0	0	1	0	0	1	0	0	2	0	0	1	0	0	1	0	0	1	0	0	0	0	0	0	9	0	0	1	4	2	1
Zotu969	2	1	0	2	0	2	3	8	0	7	1	6	3	1	0	2	11	0	5	2	1	0	3	0	0	1	0	4	2	2	7	0	12	2	1	23	1	0	0	0	0	1	3	0	3	0	7	0	0
Zotu13131	2	0	0	0	0	0	0	0	0	0	0	0	0	0	0	2	0	0	0	0	0	0	0	0	0	0	0	0	0	0	0	0	0	0	0	0	0	0	0	0	0	0	0	0	0	0	0	0	0
Zotu1581	3	4	2	2	0	1	0	0	0	0	0	0	0	0	0	1	0	0	0	0	0	0	0	0	0	0	4	0	1	0	0	0	0	0	0	1	0	1	0	1	2	0	0	2	4	3	2	4	1
Zotu2971	1	0	0	0	0	11	0	0	0	1	0	0	0	0	0	0	0	0	0	0	0	0	0	0	0	0	3	0	1	0	0	0	1	0	2	1	1	0	0	0	3	0	0	0	1	2	0	2	0
Zotu4948	1	2	0	0	0	0	0	0	0	0	2	0	0	0	0	0	2	0	0	0	0	0	0	0	0	0	0	0	0	0	0	0	0	0	0	0	6	0	0	0	0	0	0	1	1	2	10	0	0
Zotu11727	9	0	0	0	0	0	0	0	0	0	0	0	0	0	0	0	0	0	0	0	0	0	0	0	0	0	0	0	0	0	0	0	0	0	0	0	0	0	0	0	0	0	0	0	0	0	0	0	0
Zotu10701	2	0	0	0	0	0	0	0	0	1	0	0	0	0	0	0	0	0	0	0	2	0	0	0	0	0	0	0	0	0	0	0	3	0	0	0	0	0	0	0	0	0	0	0	0	0	0	0	0
Zotu1757	0	1	1	0	1	0	0	6	0	0	8	0	0	0	0	21	0	0	3	0	1	0	1	1	0	0	0	1	0	1	32	0	0	6	0	0	0	0	1	0	1	0	1	0	0	0	0	0	0
Zotu12442	0	0	0	0	0	0	0	0	0	0	0	0	0	0	0	0	1	0	0	0	0	0	0	0	0	0	0	1	0	0	0	0	0	0	0	0	1	2	2	1	0	0	0	0	1	2	0	1	0
Zotu6356	2	0	0	0	0	0	0	0	0	2	0	0	0	0	0	0	0	0	0	0	3	0	1	0	0	0	1	0	0	1	0	0	12	2	0	0	0	0	0	0	0	0	0	0	0	0	0	0	0
Zotu5837	0	1	0	3	0	0	0	0	1	0	0	0	0	0	0	1	0	0	0	1	0	0	0	0	0	0	0	0	0	0	0	1	0	0	0	0	0	0	0	0	0	0	0	0	0	0	0	0	0
Zotu2515	2	0	0	3	0	0	0	2	4	0	0	0	0	1	0	4	1	0	5	0	0	0	1	2	4	0	0	0	0	2	24	0	3	1	0	0	0	0	0	0	0	0	0	0	0	0	0	0	0
Zotu2258	8	1	0	1	1	13	3	0	0	0	0	0	0	0	0	2	0	2	0	0	0	0	0	0	0	0	1	0	1	2	0	0	3	1	2	4	3	0	3	0	3	4	0	0	3	3	1	1	1
Zotu5177	2	0	0	0	0	0	0	0	0	0	0	0	0	0	0	0	0	0	0	0	0	0	0	0	0	0	0	0	0	0	0	0	0	0	0	0	0	0	0	0	0	0	5	2	0	3	1	0	0
Zotu4265	1	0	1	0	0	0	7	1	0	0	0	1	0	0	0	0	0	0	0	0	0	0	0	0	0	0	2	0	0	5	0	0	0	0	0	1	0	0	0	0	0	0	0	0	0	0	1	0	0
Zotu632	1	4	0	3	1	9	9	10	2	0	0	0	0	0	0	2	10	0	2	0	0	0	1	0	2	0	1	36	1	26	17	1	2	2	8	9	2	0	0	0	1	0	0	0	0	2	0	0	0
Zotu12685	2	0	0	0	0	0	0	0	0	0	0	0	0	0	0	0	1	0	0	0	1	0	0	0	0	0	0	0	0	0	0	0	0	0	0	0	0	0	0	0	2	0	0	0	0	2	0	0	0
Zotu12191	0	0	3	0	0	0	0	0	1	0	0	0	0	0	0	1	0	0	0	0	0	0	0	0	0	0	0	0	0	0	0	0	0	0	0	0	0	0	0	0	0	0	0	0	0	0	0	0	0
Zotu5220	1	0	0	0	3	0	0	0	0	0	0	0	0	0	0	3	0	0	0	0	0	0	0	0	0	0	6	0	0	0	0	0	0	0	0	0	0	0	0	0	0	0	0	0	0	0	0	0	0
Zotu4034	13	0	0	2	0	1	0	0	0	1	0	0	0	0	0	2	0	0	0	0	0	0	0	0	0	0	0	0	0	0	0	0	2	0	0	1	0	0	1	0	2	0	0	0	0	0	0	0	0
Zotu14439	2	0	0	0	0	0	0	0	0	0	0	0	0	0	0	0	0	0	0	0	0	0	0	0	0	0	0	0	0	0	0	0	1	0	0	0	0	0	0	1	0	0	0	0	2	0	0	0	0
Zotu1966	2	5	0	0	0	0	9	0	0	0	1	12	0	1	0	0	0	0	0	0	0	0	1	1	0	0	5	1	0	3	1	0	2	5	0	4	1	0	1	2	0	4	0	0	15	1	9	4	2
Zotu1200	2	0	1	0	0	19	0	0	0	0	0	0	0	0	0	4	0	0	0	0	0	0	0	0	0	0	4	0	10	0	0	0	0	0	1	0	0	0	1	1	57	0	0	2	4	3	2	2	6
Zotu3966	4	0	0	0	0	0	0	0	0	8	0	0	0	0	0	0	0	0	0	0	1	0	0	1	4	5	0	0	1	0	0	1	14	0	0	0	0	0	0	0	0	0	0	0	0	0	0	0	0
Zotu11464	3	0	0	0	0	0	0	0	0	3	0	0	0	0	0	0	0	0	0	0	1	0	0	0	0	0	0	0	0	0	0	0	1	0	0	0	0	0	0	0	0	0	0	0	0	0	0	0	0
Zotu779	2	3	2	1	5	5	1	1	0	0	0	0	0	0	0	3	0	0	0	0	0	0	0	0	0	0	14	0	1	0	0	0	2	0	1	1	2	2	4	24	22	2	2	2	44	13	1	16	40
Zotu1164	3	3	1	1	2	2	1	3	2	1	3	3	4	4	7	6	1	2	1	0	5	11	2	4	2	8	5	3	0	2	7	7	1	3	0	0	0	1	0	0	0	0	0	11	0	0	0	0	0
Zotu398	6	1	0	0	3	211	16	11	4	1	14	1	0	4	1	7	3	0	0	0	0	0	0	0	0	0	4	0	36	0	8	1	0	2	2	38	5	1	4	3	3	1	2	4	5	4	10	26	7
Zotu16965	0	2	0	0	1	0	0	0	0	0	0	0	0	0	0	0	0	0	0	0	0	0	0	0	0	0	0	0	0	0	0	0	0	0	0	0	0	0	0	0	0	0	0	0	0	0	0	0	0
Zotu1278	0	0	2	1	1	5	0	1	0	0	0	0	0	0	0	0	0	0	0	0	0	0	0	0	0	0	3	0	2	0	0	1	0	0	2	1	2	0	4	0	7	0	0	3	24	11	19	17	6
Zotu7679	5	2	0	0	0	0	0	0	0	0	0	0	0	0	0	0	0	0	0	0	1	0	0	0	0	0	0	0	0	0	0	0	4	0	0	0	0	0	0	0	0	0	0	0	0	0	0	0	0
Zotu193	12	56	11	15	12	14	25	13	1	5	12	22	12	11	6	27	14	16	1	2	23	47	80	22	20	22	77	29	47	61	27	37	17	84	33	11	41	30	13	22	2	4	7	9	3	12	25	12	2
Zotu5339	6	1	0	0	2	0	0	0	0	1	0	0	0	0	0	0	0	0	0	0	1	0	0	0	0	0	0	0	0	0	0	0	7	0	0	0	0	0	0	0	0	0	0	0	0	0	0	0	0
Zotu7539	3	0	0	0	0	0	0	0	0	0	0	0	0	2	0	0	0	1	0	0	0	0	0	3	0	0	0	1	0	0	0	0	0	0	0	0	0	0	0	1	0	0	0	1	0	0	1	0	0
Zotu16510	1	0	0	0	0	0	0	0	0	0	3	0	0	0	0	0	0	0	0	0	0	0	1	0	0	0	0	0	0	0	0	0	0	0	2	0	0	0	0	0	0	0	0	0	0	6	0	0	0
Zotu9648	1	0	0	0	0	0	0	0	0	0	3	0	0	0	0	0	0	0	0	0	0	0	0	0	0	2	0	0	0	2	0	0	1	1	0	0	1	0	0	0	0	0	0	0	1	0	0	0	0
Zotu4677	4	0	0	1	1	0	0	0	0	3	0	0	1	0	0	0	0	0	0	0	1	0	0	1	0	0	0	0	0	0	4	1	2	0	0	3	0	0	0	0	0	0	0	0	0	0	3	0	0
Zotu613	12	0	3	4	0	5	1	1	1	11	1	1	2	3	3	3	3	1	0	3	8	6	9	15	32	5	18	33	11	16	10	5	41	17	10	11	3	5	2	11	1	2	1	0	0	6	2	0	0
Zotu1993	1	0	1	0	2	2	0	1	0	0	0	0	0	0	0	2	0	0	1	0	0	0	0	0	0	0	2	0	1	0	3	0	0	0	3	0	0	0	1	0	0	0	0	0	7	17	1	8	2
Zotu8995	5	0	0	0	0	3	0	0	0	1	0	0	0	0	0	2	0	0	0	0	0	0	0	0	0	0	0	0	1	0	0	0	0	0	0	0	0	0	0	0	0	0	0	0	0	0	0	0	0
Zotu7962	1	0	0	2	0	0	2	0	0	2	0	0	0	0	0	0	0	0	0	0	2	0	0	0	0	1	0	1	0	0	0	0	1	0	0	0	0	0	0	0	0	1	0	0	0	0	1	0	0
Zotu811	7	8	2	4	1	7	16	2	11	3	3	8	2	4	3	3	31	3	2	3	0	1	2	0	4	0	4	17	3	0	0	10	16	3	0	0	0	0	1	0	0	2	1	5	1	3	0	1	3
Zotu7533	1	0	0	0	0	0	0	0	0	0	0	0	0	0	0	0	0	0	0	0	0	0	0	4	0	0	0	0	0	0	0	0	0	0	0	0	0	0	0	0	0	0	0	0	0	0	0	0	0
Zotu4213	4	2	1	3	3	0	0	0	0	0	2	1	0	0	0	4	0	0	1	0	0	1	0	0	0	0	0	0	0	0	0	0	0	5	0	0	0	0	0	0	0	0	0	0	0	0	0	0	0
Zotu2154	2	6	0	1	3	0	0	0	0	0	0	0	0	0	0	4	1	0	0	0	0	0	0	0	0	0	1	9	1	0	0	0	0	0	0	0	0	0	0	0	0	0	0	19	0	0	0	0	0
Zotu13644	1	0	0	1	0	0	0	0	0	0	0	1	0	0	0	0	0	0	0	0	0	0	0	1	0	0	0	0	0	0	0	0	0	0	0	0	0	0	0	0	0	0	0	0	0	0	0	0	0
Zotu2613	6	0	0	0	0	0	0	0	0	3	0	0	0	0	0	0	1	0	0	0	6	0	4	0	4	4	5	2	0	3	1	2	33	4	0	1	0	0	0	0	0	0	0	0	0	0	0	0	0
Zotu7839	2	0	0	0	0	0	0	0	0	0	0	0	0	0	0	0	0	0	0	0	0	0	0	0	2	0	0	0	0	0	0	0	0	0	0	0	0	0	0	0	5	1	0	0	0	0	0	0	0
Zotu6895	6	0	0	0	0	0	0	0	0	1	0	0	0	0	0	0	0	0	0	0	0	0	0	0	0	0	0	0	0	0	0	0	2	0	0	0	0	0	0	0	0	0	0	0	0	0	0	0	0
Zotu1447	4	0	0	0	0	49	3	3	4	1	8	1	1	0	0	2	1	0	0	0	0	0	0	0	0	0	0	0	14	0	0	0	3	2	0	0	0	0	0	0	0	0	0	2	1	0	3	0	0
Zotu13484	1	0	0	0	0	0	0	0	0	0	0	0	0	0	0	0	0	0	0	0	0	0	0	0	0	0	0	1	0	0	2	0	1	1	0	0	1	0	0	0	0	0	0	0	0	0	4	0	0
Zotu857	9	0	0	4	2	0	4	10	0	8	3	11	6	2	3	3	12	6	4	5	1	1	2	5	1	0	3	12	4	6	6	4	0	2	6	5	2	1	0	1	7	0	0	24	2	4	3	1	0
Zotu6224	1	0	0	0	0	0	0	0	0	1	0	0	0	0	0	0	0	0	0	0	1	0	0	1	0	0	0	0	0	2	0	2	10	2	0	0	0	0	0	0	0	0	0	0	0	0	0	0	0
Zotu3541	2	1	0	0	0	2	0	1	2	0	0	0	0	0	0	0	0	0	0	0	0	0	0	0	0	1	0	0	0	0	0	0	0	0	2	4	0	0	1	0	0	0	0	0	0	0	2	0	0
Zotu8275	3	0	0	0	0	0	0	0	0	2	0	0	0	0	0	0	0	0	0	0	1	1	0	1	0	0	0	1	0	0	0	0	2	1	0	0	0	0	0	0	0	0	0	0	0	0	0	0	0
Zotu295	8	14	5	33	3	29	8	8	0	0	10	1	0	16	0	15	0	4	6	0	9	12	20	10	66	20	72	21	71	35	31	7	23	58	32	5	12	25	13	8	4	1	0	0	2	9	11	9	1
Zotu1778	7	2	0	0	0	0	2	0	0	1	0	0	0	0	0	0	0	0	0	0	1	0	2	1	1	0	1	0	3	6	2	0	22	4	0	6	0	0	0	0	0	0	0	2	0	0	2	0	2
Zotu745	4	9	2	1	0	3	24	0	7	3	2	1	1	2	0	3	4	0	0	2	9	10	11	5	13	9	11	22	6	12	16	5	9	9	0	1	1	0	2	0	0	9	0	1	8	2	5	1	2
Zotu2025	1	2	0	1	1	3	1	2	5	0	0	1	0	0	0	1	2	0	0	0	0	0	0	1	0	0	0	2	0	0	7	4	5	1	0	7	3	0	0	0	1	0	4	1	0	2	10	1	0
Zotu12453	2	0	1	0	0	0	0	0	0	1	0	0	0	0	0	0	0	0	0	0	0	0	0	0	0	0	0	0	0	0	0	0	1	0	0	0	0	0	0	0	0	0	0	0	0	0	0	0	0
Zotu12271	1	0	0	0	0	0	0	0	0	0	0	0	0	0	0	0	0	0	0	0	0	0	0	0	0	0	0	0	0	0	0	0	0	0	0	0	1	0	0	0	2	0	0	0	5	0	1	1	0
Zotu8361	0	0	0	0	0	0	0	0	0	2	0	0	0	0	0	0	0	0	0	0	1	0	0	0	0	0	1	0	0	0	0	0	6	0	0	0	0	0	0	0	0	0	0	0	0	0	0	0	0
Zotu15965	2	0	0	0	2	1	0	0	0	0	0	0	0	0	0	0	0	0	0	0	0	0	0	0	0	0	0	0	0	0	0	0	0	0	0	0	0	0	0	0	0	0	0	0	0	0	0	0	0
Zotu4521	0	0	1	0	0	2	1	0	4	0	0	0	0	0	0	0	0	0	0	0	0	0	0	0	0	0	1	0	0	3	0	0	1	0	0	0	0	0	0	0	0	0	0	0	2	0	0	0	0
Zotu489	2	0	0	0	4	1	0	0	0	0	0	0	0	0	3	2	1	0	0	0	0	0	1	0	1	18	2	14	0	1	0	2	2	0	79	0	0	0	0	0	0	0	0	25	21	179	20	18	31
Zotu2480	4	2	0	0	0	0	0	0	1	8	0	0	0	0	0	0	0	0	0	0	6	0	1	1	2	0	4	0	2	0	0	0	33	1	0	2	0	0	0	0	0	0	0	0	0	0	0	0	0
Zotu13087	0	0	0	0	0	0	0	0	0	0	0	0	0	0	0	0	0	0	0	0	0	0	0	0	0	0	0	0	0	0	0	1	0	0	0	1	0	0	0	0	0	0	0	0	0	0	1	0	0
Zotu3612	1	0	0	0	0	0	0	0	2	0	0	0	0	0	0	0	0	0	0	0	1	0	0	0	4	0	4	3	1	0	0	0	8	3	0	0	0	0	0	2	0	0	0	0	0	0	0	0	1
Zotu861	2	0	0	0	1	7	0	0	0	0	0	0	0	0	0	0	0	0	0	1	0	0	0	0	0	0	2	0	1	0	0	0	0	0	1	11	3	0	21	1	3	0	0	8	63	17	15	91	11
Zotu4023	0	2	2	0	0	0	1	0	2	1	0	0	0	0	0	1	0	0	0	0	0	0	0	0	0	0	0	0	0	0	1	3	0	0	0	0	0	0	0	0	0	0	0	0	1	0	2	0	0
Zotu3143	1	0	0	0	1	0	0	2	0	0	0	0	0	0	0	0	4	0	0	0	0	0	0	0	0	0	0	6	0	0	0	0	0	0	0	0	0	0	0	0	0	0	0	0	0	0	0	0	0
Zotu11626	0	0	0	2	0	0	0	0	0	0	0	0	0	0	0	1	0	0	0	0	0	0	0	0	0	0	0	1	0	2	0	0	0	1	0	0	0	0	0	0	0	0	0	0	0	0	0	0	0
Zotu4827	1	2	0	0	0	0	0	0	1	2	0	2	0	0	1	0	1	0	0	0	1	0	1	0	0	0	6	2	0	0	0	1	2	1	1	0	0	0	0	2	0	0	0	0	0	0	0	0	0
Zotu329	15	7	7	7	7	35	15	9	5	1	1	5	0	1	1	9	2	7	4	3	1	1	2	0	2	0	18	4	12	13	13	4	6	3	1	25	35	1	13	3	1	6	1	8	7	12	97	23	10
Zotu3632	2	1	0	0	3	3	0	0	0	0	0	0	0	0	0	0	0	0	0	0	0	0	0	0	0	0	7	0	3	0	0	0	0	0	1	6	1	2	2	0	4	0	0	0	2	0	1	1	0
Zotu514	5	2	0	4	15	1	15	0	1	16	7	9	11	11	82	3	12	9	2	2	1	0	5	9	31	28	2	21	5	28	2	0	16	6	4	7	3	0	0	6	1	0	9	0	2	7	9	2	4
Zotu13070	0	0	0	0	0	0	0	0	0	1	0	0	0	0	0	0	0	0	0	1	0	0	0	0	0	0	0	0	0	0	0	0	1	0	0	0	0	0	0	0	0	0	0	0	0	2	0	0	0
Zotu7419	1	0	0	0	0	0	0	0	0	1	0	0	0	0	0	0	0	0	0	0	0	0	0	1	0	0	2	0	0	0	0	0	0	2	0	0	0	0	0	0	0	0	0	0	0	0	0	0	0
Zotu5637	7	0	1	1	0	0	0	0	0	0	0	0	0	0	0	0	0	1	0	0	0	0	1	0	0	0	0	0	0	0	0	0	0	0	0	0	0	0	0	0	0	1	0	0	0	0	1	0	1
Zotu3257	0	3	0	0	0	0	0	0	0	0	0	0	0	0	0	0	0	0	0	0	0	0	0	0	0	0	0	0	0	0	0	0	0	0	1	0	0	0	8	0	0	0	0	2	3	3	0	18	2
Zotu2263	3	1	0	1	0	2	6	1	0	1	0	2	0	1	0	0	0	0	0	0	1	0	3	0	1	0	3	0	0	2	0	0	1	0	0	1	4	5	1	0	3	0	0	0	0	0	2	0	0
Zotu7251	2	0	0	0	0	0	0	0	0	2	0	0	0	0	0	0	0	0	0	0	3	1	0	0	2	0	1	0	0	0	0	0	5	0	0	0	0	0	0	0	0	0	0	0	0	0	0	0	0
Zotu1212	8	6	4	0	6	0	2	15	0	0	0	0	0	0	0	1	0	1	5	0	0	0	0	0	0	0	0	0	0	0	27	0	0	0	0	0	0	0	0	0	0	0	0	0	0	0	0	0	0
Zotu1133	4	8	3	1	1	3	6	0	0	1	1	2	3	2	0	2	6	9	0	0	0	1	6	2	0	0	4	1	3	5	5	0	3	2	5	1	1	1	3	6	0	0	0	1	3	5	1	0	0
Zotu244	11	11	1	20	5	16	29	11	4	9	0	6	0	5	0	12	20	8	1	2	5	0	11	5	73	8	11	42	15	46	17	7	33	11	2	45	6	0	0	0	0	0	18	1	8	11	16	7	8
Zotu1178	1	3	0	2	0	6	2	0	0	0	4	1	0	1	0	7	1	0	0	0	0	0	0	1	0	0	2	0	5	0	0	0	0	4	7	6	5	0	7	3	25	1	2	5	36	12	1	21	4
Zotu3084	5	1	0	0	0	0	0	0	0	0	7	0	0	0	1	5	1	0	0	0	0	4	2	0	4	5	4	3	5	2	0	5	1	1	0	1	0	0	0	2	0	0	0	0	0	0	0	0	0
Zotu806	4	4	1	2	2	0	0	0	0	3	51	8	1	2	2	44	2	4	1	2	0	1	0	0	0	2	3	0	2	1	0	0	0	22	0	54	7	6	4	1	9	2	3	1	2	2	5	11	2
Zotu8998	0	0	0	0	0	0	0	0	0	1	0	0	0	0	0	0	0	0	0	0	0	0	0	0	0	0	0	0	0	0	0	0	5	0	0	0	0	0	0	0	0	0	1	0	0	1	0	0	0
Zotu1100	1	13	8	1	1	2	10	40	4	4	0	7	44	2	1	1	3	23	5	1	0	0	3	8	0	0	0	0	0	2	11	2	0	0	0	0	3	0	0	0	0	0	0	0	0	0	0	0	0
Zotu402	12	12	6	0	3	11	9	0	4	1	3	4	3	0	0	2	0	7	0	0	0	1	14	4	3	4	17	5	1	7	0	2	2	1	21	3	4	6	1	5	0	10	0	6	14	25	6	7	11
Zotu6100	1	0	0	0	0	0	0	0	0	1	0	0	0	0	0	0	3	0	0	1	0	0	1	0	0	0	1	11	1	0	0	0	0	0	0	0	0	0	0	0	0	0	0	0	0	0	0	0	0
Zotu10655	2	0	0	0	0	0	1	0	0	0	0	0	0	0	0	0	0	0	0	0	0	0	0	0	0	0	0	0	0	0	0	0	3	1	0	0	0	0	0	1	1	0	0	0	0	0	0	0	0
Zotu2532	0	0	0	0	0	0	1	1	0	2	5	0	1	1	1	3	0	1	0	2	2	1	0	1	2	1	3	6	0	0	0	3	2	3	0	0	5	0	0	0	0	0	0	1	0	0	15	1	0
Zotu236	2	10	3	0	0	0	2	0	0	23	0	19	0	4	0	2	5	0	1	0	7	0	10	9	117	4	2	6	0	40	1	1	46	8	2	5	1	4	0	44	0	0	5	0	0	2	1	2	2
Zotu2164	2	1	0	0	0	7	2	2	0	1	0	0	0	0	0	0	0	0	0	0	0	0	0	0	0	0	1	0	7	0	0	0	0	0	0	2	3	1	2	1	21	3	0	0	1	0	0	0	0
Zotu6485	1	0	0	0	0	0	1	0	0	3	0	0	0	1	0	0	1	0	0	0	0	0	0	0	2	0	0	0	0	4	0	0	2	2	0	0	0	0	0	1	0	0	0	0	0	0	0	0	0
Zotu2182	1	0	0	2	1	0	0	0	0	0	0	0	0	0	0	1	0	0	0	0	0	0	0	0	0	0	6	0	0	0	0	0	0	0	0	5	4	0	3	2	16	12	2	3	9	2	1	13	1
Zotu7096	3	0	0	0	0	0	0	0	0	1	0	0	0	0	0	1	0	0	0	0	2	0	0	0	0	0	0	0	0	0	0	0	3	1	0	0	0	0	0	0	1	0	0	0	0	0	0	0	0
Zotu3260	5	0	0	0	0	7	0	0	0	0	0	0	0	0	0	0	0	0	0	0	2	0	3	0	0	0	0	0	2	0	0	0	11	2	0	0	0	0	2	0	0	0	0	1	5	2	1	8	0
Zotu9574	2	0	0	1	0	0	0	6	0	0	0	0	0	0	0	1	0	0	0	0	0	1	0	0	0	0	0	0	0	0	0	0	0	0	0	0	0	0	0	0	0	0	0	0	0	0	0	0	0
Zotu135	2	0	0	61	2	0	31	0	1	3	1	3	1	29	0	3	3	29	0	0	8	4	15	15	282	22	14	26	17	150	21	15	34	21	230	50	32	14	29	418	17	11	84	3	12	93	13	9	116
Zotu8574	1	0	0	0	0	0	0	0	0	1	0	0	0	0	0	0	0	0	0	0	0	0	0	0	0	0	0	0	0	0	0	0	1	0	0	1	0	0	0	0	1	0	0	0	1	0	0	1	8
Zotu3920	4	0	0	0	1	0	0	0	0	3	0	0	0	0	0	1	0	0	0	0	0	0	1	1	3	2	4	0	1	0	2	0	1	2	0	0	0	0	0	0	0	0	0	0	1	0	3	0	0
Zotu7092	5	0	0	0	1	0	0	0	0	0	0	0	0	0	0	0	0	0	0	0	0	0	0	0	0	0	0	0	0	0	0	0	4	0	0	0	0	0	0	0	0	0	0	0	0	0	0	2	0
Zotu280	3	56	12	20	6	8	18	11	1	2	3	36	21	4	0	8	18	7	0	5	2	9	16	7	20	1	8	34	1	2	4	11	1	18	7	8	126	16	6	5	3	3	3	14	1	4	24	0	4
Zotu866	1	0	0	5	1	1	2	2	1	0	0	1	0	1	0	1	0	5	0	2	1	0	0	0	4	3	2	0	0	6	2	0	1	0	10	24	1	1	0	12	1	0	0	1	4	11	0	0	13
Zotu11120	0	0	0	0	1	0	1	0	0	0	0	0	0	0	0	0	2	0	0	0	0	0	0	0	0	0	0	1	0	0	0	0	0	0	0	0	0	0	0	0	0	0	0	0	2	0	0	0	0
Zotu9319	3	0	0	0	1	0	0	0	0	0	0	0	0	0	0	0	0	0	0	0	0	0	0	0	0	0	1	1	0	0	0	0	0	0	0	0	0	0	0	0	0	0	0	0	0	0	0	0	0
Zotu8233	9	0	0	0	0	0	0	0	0	0	0	0	0	0	0	0	0	0	0	0	2	0	0	0	0	0	0	0	0	0	0	0	4	0	0	0	0	0	0	0	0	0	0	0	0	0	0	0	0
Zotu4648	1	0	0	0	0	1	0	0	0	0	0	0	0	0	0	2	1	0	0	0	0	0	0	0	0	0	3	0	0	0	0	0	0	0	0	0	0	0	0	0	0	0	0	0	1	0	0	0	1
Zotu8198	6	1	0	0	0	1	0	0	0	3	0	0	0	0	0	1	0	0	0	0	1	0	0	0	0	0	0	0	0	0	0	0	1	0	0	0	0	0	0	0	0	0	0	0	0	0	0	0	0
Zotu16790	5	3	7	1	0	0	3	0	8	3	2	0	0	0	0	5	0	1	0	0	1	1	2	1	1	3	4	7	1	1	2	11	6	10	3	2	4	0	0	2	0	0	0	1	4	4	14	1	1
Zotu1829	0	2	7	2	1	5	2	3	0	0	1	3	0	0	0	1	0	0	0	0	0	0	2	1	0	0	7	0	0	4	0	0	0	0	2	0	0	0	0	0	0	0	0	0	1	9	0	0	0
Zotu157	2	1	0	0	0	46	884	33	30	1	0	1	2	1	0	0	0	73	0	0	2	0	0	0	0	0	0	0	1	119	0	1	3	0	3	1	0	0	5	0	1	0	0	2	26	7	5	21	1
Zotu9173	5	1	0	1	0	0	0	0	0	1	0	1	0	0	0	1	0	0	0	0	0	0	0	0	0	0	0	0	0	0	0	0	0	0	0	0	0	0	1	0	2	0	0	0	0	0	0	2	0
Zotu790	4	1	3	1	7	0	0	3	0	9	2	7	0	7	11	0	9	3	0	0	0	0	2	0	2	9	1	15	0	4	1	1	4	0	2	11	0	1	1	7	0	1	28	4	4	4	1	6	14
Zotu8636	2	0	0	1	0	0	0	0	0	0	0	0	0	0	0	1	0	0	0	0	0	0	0	0	0	0	0	0	0	1	0	1	5	0	0	0	0	0	0	0	0	0	0	0	0	1	0	0	0
Zotu10326	1	0	0	1	0	0	0	0	0	0	0	0	0	0	0	0	0	0	0	0	0	0	0	0	0	0	1	0	0	0	0	0	0	0	0	0	0	0	0	0	0	0	0	0	0	0	1	0	0
Zotu3892	2	4	0	0	2	0	0	1	0	0	0	0	0	0	0	0	0	0	1	0	0	0	1	0	0	0	0	0	0	0	2	1	1	0	0	0	0	0	0	0	0	0	0	0	0	0	0	0	0
Zotu7125	0	1	0	1	0	0	0	0	1	0	0	0	0	0	0	0	0	0	0	0	0	0	0	0	0	0	0	0	0	0	0	1	0	0	0	0	0	0	0	0	0	0	0	0	0	0	0	0	0
Zotu278	8	35	2	3	3	26	18	11	3	0	1	33	1	0	4	1	1	0	0	0	0	5	80	6	1	5	6	6	11	5	6	5	23	4	14	1	16	2	0	0	2	2	3	1	5	4	12	3	1
Zotu5675	2	0	0	0	0	0	0	0	0	0	1	1	1	0	0	0	3	0	0	0	1	0	0	0	1	0	0	0	0	0	0	3	1	1	2	1	0	0	0	0	0	0	0	0	0	1	0	0	0
Zotu6605	1	0	0	0	0	0	0	0	0	0	0	0	0	0	0	0	0	0	0	0	0	0	0	0	0	0	0	0	0	0	0	0	0	0	0	0	0	0	5	0	0	0	0	0	0	0	1	4	0
Zotu1588	4	0	3	1	2	0	0	0	5	0	0	0	0	0	1	1	0	0	0	3	1	0	0	0	2	10	2	2	0	0	0	10	4	5	1	0	1	0	0	0	2	0	0	0	0	0	0	0	0
Zotu4698	1	0	1	0	0	1	0	1	0	0	0	0	0	0	0	0	0	1	0	0	0	0	1	1	1	0	3	0	0	1	0	0	0	0	2	0	0	0	0	0	1	1	0	0	0	1	0	1	0
Zotu6687	1	0	0	1	0	0	0	0	5	0	0	0	0	0	0	1	0	0	0	1	0	0	0	0	0	0	0	0	0	0	0	0	0	0	0	0	0	0	0	0	0	0	0	0	0	0	0	0	0
Zotu672	5	18	5	5	2	13	22	2	1	6	5	14	0	1	3	8	5	3	0	5	3	3	29	4	15	7	16	18	5	7	5	2	10	8	9	5	2	1	2	0	3	3	0	2	5	7	19	3	5
Zotu14314	1	0	1	0	1	0	1	0	0	0	0	0	0	0	0	1	0	0	0	0	0	0	0	0	0	0	0	0	0	0	0	0	0	0	0	0	0	0	0	0	0	0	0	0	0	0	0	1	0
Zotu816	5	1	0	4	1	0	0	3	0	18	3	4	1	6	7	2	2	1	2	1	0	1	0	0	0	2	4	11	0	0	5	1	4	0	5	48	0	0	0	0	0	0	10	0	3	4	2	2	1
Zotu6614	3	0	0	0	0	0	0	0	0	0	0	0	0	0	0	0	0	0	0	0	0	0	0	0	0	1	0	0	0	1	8	0	0	1	0	0	0	0	0	0	0	0	0	1	0	0	1	0	0
Zotu628	9	2	1	6	8	6	6	4	2	3	1	0	3	0	0	8	0	3	1	0	3	6	1	2	2	3	10	2	1	9	5	4	17	0	15	0	2	1	0	0	0	16	0	4	5	13	3	7	4
Zotu7271	7	0	0	0	1	1	0	0	0	3	0	0	0	0	0	0	0	0	0	0	1	0	0	0	0	0	0	0	0	0	0	0	3	0	0	0	0	0	0	0	0	0	0	1	1	0	0	0	0
Zotu6028	2	0	1	0	0	1	0	0	0	0	0	0	0	0	0	2	0	0	0	0	1	0	0	0	1	0	0	0	1	0	0	0	2	1	0	0	1	0	0	0	0	0	0	0	1	0	5	0	1
Zotu6053	3	2	0	1	3	0	0	0	0	0	0	0	1	0	0	3	0	0	0	0	1	0	0	0	0	0	0	0	0	0	0	0	0	1	0	1	0	0	0	0	0	0	0	0	0	0	0	0	0
Zotu1105	5	2	0	2	1	0	0	0	6	0	0	0	1	0	0	4	2	0	0	4	5	0	3	2	2	3	2	16	1	3	0	13	27	2	0	2	2	0	0	1	0	1	0	0	1	1	7	0	0
Zotu102	2	11	16	56	39	118	44	29	22	3	23	7	13	24	21	16	3	6	14	2	12	78	71	53	100	101	60	60	274	120	60	51	18	57	23	51	42	62	9	12	6	10	5	0	0	15	22	2	2
Zotu10689	9	0	0	0	0	0	0	0	0	1	0	0	0	0	0	0	0	0	0	0	0	0	0	0	0	0	0	0	0	0	0	0	0	0	0	0	0	0	0	0	0	0	0	0	0	0	0	2	0
Zotu1063	2	1	0	0	1	1	1	0	0	0	0	0	0	0	0	1	0	0	0	0	0	0	0	0	0	0	11	0	0	0	0	0	0	0	3	1	0	0	24	0	1	0	0	5	4	3	0	67	1
Zotu7068	0	0	0	1	0	0	0	0	1	0	0	0	0	0	0	0	0	0	0	1	0	0	0	0	0	0	0	0	0	0	0	1	0	0	0	0	0	0	0	0	0	0	0	0	0	0	0	0	0
Zotu18	12	75	23	80	39	6	165	598	179	253	113	2878	1427	185	66	3	85	215	2735	2030	3	3	20	34	6	1	0	2	0	7	49	61	8	4	0	0	0	0	0	0	0	0	0	0	0	0	0	0	0
Zotu6502	2	0	0	0	0	0	0	0	0	0	0	0	0	0	0	0	0	0	0	0	0	0	0	0	0	0	0	0	0	0	0	0	0	0	0	0	0	0	0	0	4	1	0	0	0	0	1	3	1
Zotu1484	1	4	1	8	3	0	1	2	0	0	0	1	0	3	1	0	0	0	2	1	1	0	2	0	1	2	0	0	0	5	4	1	0	0	0	2	0	3	1	6	0	0	12	0	1	6	0	3	13
Zotu9223	4	0	0	0	0	3	0	0	0	0	0	0	0	0	0	0	0	0	0	0	1	0	0	0	0	0	0	0	0	0	0	0	0	0	0	0	0	0	0	0	0	0	0	0	0	0	0	0	0
Zotu343	5	5	1	1	0	261	16	17	9	0	0	0	0	0	0	6	0	0	0	0	0	0	1	1	0	0	25	0	77	0	1	3	3	0	1	6	0	0	2	1	5	1	35	5	8	5	4	12	9
Zotu3393	0	0	0	0	0	0	0	0	1	3	4	0	0	0	0	0	5	2	0	0	1	0	0	0	0	0	0	1	0	1	0	0	0	0	0	0	0	0	0	0	2	0	1	1	1	0	0	0	0
Zotu7292	1	0	0	0	0	0	0	1	1	0	0	0	0	0	0	0	0	0	0	0	0	0	0	0	0	0	0	1	0	0	0	0	0	0	0	1	0	0	0	0	0	0	0	0	0	0	0	0	0
Zotu1230	1	1	0	4	3	1	2	0	0	0	0	0	0	0	0	1	0	0	0	0	0	0	0	1	0	1	2	0	0	0	0	0	0	0	1	1	1	0	0	0	3	0	0	3	3	1	6	14	11
Zotu14094	1	0	0	0	0	0	0	0	0	0	0	0	0	0	0	0	0	0	0	0	0	0	0	0	0	0	1	0	0	0	1	0	0	0	0	0	0	0	0	0	0	0	0	0	0	0	0	0	0
Zotu504	6	8	2	6	5	7	0	1	24	6	1	0	6	0	0	9	8	0	1	8	7	1	4	23	9	11	4	76	15	8	6	25	12	7	3	1	5	0	1	0	0	0	1	0	6	1	32	0	2
Zotu11873	1	0	0	0	2	2	0	0	0	1	0	0	0	0	0	0	0	0	0	0	0	0	0	0	0	0	0	0	0	0	0	0	1	1	0	0	0	0	0	0	0	0	0	0	3	0	0	0	0
Zotu1983	0	1	0	0	0	0	0	0	0	0	0	0	2	0	0	2	0	1	0	0	2	0	5	11	4	1	1	1	1	1	2	1	1	0	0	2	2	18	9	0	1	0	14	3	3	0	2	4	4
Zotu241	3	0	0	2	1	1	2	4	3	9	1	2	0	0	0	3	1	2	1	0	5	1	0	1	3	5	4	5	2	4	2	2	12	2	0	87	1	0	3	0	0	1	89	16	27	14	18	17	19
Zotu2342	2	0	1	4	1	0	2	0	0	4	0	0	0	0	0	0	1	1	0	0	6	1	0	0	1	3	2	1	0	1	2	2	12	1	1	0	1	1	0	10	0	0	1	0	0	1	0	0	5
Zotu584	1	0	0	1	0	0	8	0	4	0	0	1	0	0	1	1	0	6	0	0	0	0	0	0	0	0	3	0	0	9	0	1	0	0	1	0	0	0	0	0	0	0	0	0	0	1	0	0	0
Zotu2812	1	0	0	2	1	0	0	0	0	4	0	2	0	1	10	0	5	6	3	0	0	0	0	0	2	7	0	0	0	0	0	0	2	1	1	1	1	0	0	3	0	1	0	0	0	1	1	0	7
Zotu6725	1	0	0	0	0	0	0	0	0	0	0	0	0	0	0	0	0	0	0	0	0	0	0	0	0	0	0	0	0	0	0	0	0	0	0	0	0	0	0	0	0	0	0	0	0	4	1	1	0
Zotu3537	11	0	0	0	0	2	0	0	0	0	2	0	0	0	0	0	0	0	0	0	0	0	1	0	0	0	0	1	0	1	1	1	13	2	0	0	0	0	0	0	0	0	0	0	1	2	0	0	0
Zotu14193	2	0	0	1	0	0	0	0	0	0	0	0	0	0	0	0	0	0	0	0	1	0	0	0	0	0	0	0	1	0	0	0	1	0	0	0	0	0	0	0	0	0	0	0	0	0	0	0	0
Zotu2331	1	1	0	1	0	9	0	0	0	0	0	0	0	0	0	3	0	0	0	0	0	0	0	0	0	0	11	1	4	0	0	0	0	0	0	3	0	0	0	0	1	0	0	1	2	1	2	5	0
Zotu3104	1	1	0	0	2	11	1	0	0	0	0	0	0	0	0	1	0	0	0	0	0	0	0	0	0	0	0	0	6	0	0	0	4	0	0	0	1	0	0	0	2	1	0	1	1	0	0	0	7
Zotu1013	3	1	0	1	0	1	4	11	2	5	0	2	0	1	0	3	0	0	5	0	5	2	1	1	2	1	7	6	3	1	29	7	16	11	0	0	1	0	0	0	0	0	0	0	6	0	19	1	0
Zotu3041	4	0	0	1	0	0	0	0	0	3	0	0	0	0	0	0	0	0	0	0	0	0	0	0	0	0	0	0	0	0	0	0	0	0	0	0	0	0	0	4	0	0	0	0	12	5	2	6	20
Zotu2027	2	0	0	2	0	0	0	0	1	0	0	0	1	1	0	0	0	0	1	0	0	0	8	2	4	0	3	3	2	2	0	0	1	2	1	0	0	0	0	0	0	1	0	0	0	1	0	1	0
Zotu1722	30	2	2	4	1	2	1	1	0	13	0	0	0	0	0	2	0	0	0	0	0	0	0	0	0	0	0	0	0	1	2	0	10	0	0	0	2	0	2	0	0	0	0	1	0	4	0	2	0
Zotu15862	1	0	0	1	0	0	0	0	0	0	0	0	0	0	0	0	0	0	0	0	0	0	0	0	0	0	0	0	0	2	0	0	0	0	0	0	0	0	0	1	0	0	0	0	0	0	0	0	1
Zotu6580	4	2	0	1	0	0	0	0	0	1	0	0	0	0	0	0	0	0	0	0	0	0	0	0	0	0	2	0	0	0	0	0	1	0	0	0	3	0	0	0	0	0	0	0	0	0	0	0	0
Zotu16642	2	0	0	0	0	0	0	0	0	1	0	0	0	0	0	0	0	0	0	0	0	0	0	0	0	0	0	0	0	0	0	0	0	0	0	1	0	0	0	0	0	0	0	0	1	0	1	0	1
Zotu13203	2	0	0	0	0	0	0	0	0	2	0	0	0	0	0	0	0	0	0	0	0	0	0	0	0	0	0	0	0	0	0	0	0	0	0	0	1	0	0	0	0	0	0	0	0	0	0	0	0
Zotu10982	1	0	0	0	0	0	0	0	0	0	0	0	0	0	0	0	0	0	0	0	2	0	0	1	0	0	0	0	0	0	0	0	8	0	0	0	0	0	0	0	0	0	0	0	0	0	0	0	0
Zotu4554	2	0	0	1	1	0	0	0	0	0	0	0	0	0	0	1	0	0	0	0	0	0	0	0	0	0	8	0	0	0	0	0	0	0	0	0	0	0	0	0	2	0	0	0	6	0	0	1	3
Zotu2521	14	0	0	1	2	3	0	3	0	1	0	0	0	0	1	4	0	0	0	0	1	0	0	0	0	0	1	0	4	0	0	0	3	0	0	0	0	0	0	0	0	0	0	1	7	2	1	1	0
Zotu15884	3	0	0	0	0	4	0	0	0	0	0	0	0	0	0	0	0	0	0	0	0	0	0	0	0	0	0	0	0	0	0	0	0	0	0	0	0	0	0	0	0	0	0	0	0	0	0	0	0
Zotu1841	0	0	0	1	0	0	15	1	1	1	0	0	0	1	0	0	1	6	0	0	0	0	3	2	7	3	1	3	1	21	2	2	1	2	2	0	0	0	0	2	0	2	14	0	0	1	0	0	6
Zotu9669	2	0	0	0	0	1	0	0	0	0	0	0	0	0	0	0	0	0	0	0	0	0	0	0	0	0	0	0	0	0	0	0	3	0	0	4	0	0	1	1	0	0	0	0	2	1	1	2	0
Zotu5930	2	0	1	0	1	0	8	1	0	3	0	1	0	1	0	0	0	0	0	0	1	0	0	0	0	0	0	0	0	1	0	1	0	0	0	8	1	0	1	0	0	0	0	0	0	0	0	0	0
Zotu862	2	5	0	1	3	17	1	1	0	0	0	0	0	0	0	2	0	0	0	0	0	0	0	0	0	0	13	0	12	0	0	0	0	0	1	0	0	0	1	0	4	0	1	7	11	5	8	11	7
Zotu2692	3	3	0	2	2	0	0	0	0	0	9	0	0	0	0	31	0	0	0	0	0	2	0	0	1	0	0	0	0	0	0	0	0	4	0	0	0	0	0	0	0	0	0	0	0	0	0	0	0
Zotu1523	1	0	0	0	0	3	0	2	0	0	0	1	0	0	0	0	0	0	2	0	0	0	1	0	0	0	0	8	0	1	0	1	0	0	0	1	0	0	0	0	0	0	26	0	2	2	10	4	2
Zotu4381	0	1	1	2	0	0	1	0	0	0	0	0	0	0	0	2	0	0	0	0	0	0	0	0	0	3	4	1	4	2	0	0	1	0	0	0	0	0	0	0	1	2	0	1	1	1	0	0	0
Zotu14513	3	0	0	0	0	0	0	0	0	0	0	0	0	0	0	0	0	0	0	0	0	0	0	0	0	0	0	0	0	0	0	0	0	0	0	0	0	0	0	0	0	0	0	0	0	0	0	0	0
Zotu1439	9	0	0	1	2	15	0	2	1	1	2	0	0	0	0	1	0	0	0	0	0	0	0	0	0	0	7	0	6	0	0	0	0	0	1	1	1	0	0	0	0	0	0	5	8	6	4	6	4
Zotu3978	0	0	0	0	0	0	0	0	0	0	0	0	0	0	0	1	0	0	0	0	0	0	0	0	0	0	0	0	0	0	0	0	0	0	0	7	0	0	0	2	8	0	5	0	0	0	1	2	1
Zotu5639	13	0	1	1	0	0	0	0	0	2	0	0	0	0	0	1	0	0	0	0	1	0	0	0	0	0	0	0	0	0	0	0	3	0	0	0	0	0	0	0	0	0	0	0	0	0	0	0	0
Zotu8190	1	0	0	0	0	1	0	0	0	2	0	0	0	0	0	0	0	0	0	0	1	0	0	0	0	0	0	1	0	0	0	1	5	3	0	0	0	0	0	0	0	0	0	0	0	0	0	0	0
Zotu6256	2	1	0	1	0	0	0	0	0	0	1	0	0	0	0	10	0	3	0	0	0	0	0	0	0	0	0	0	0	0	0	0	0	4	0	0	0	0	0	0	0	0	0	0	0	0	0	0	0
Zotu5358	1	1	0	0	0	0	0	1	0	0	0	1	0	0	0	0	0	2	0	0	0	0	1	0	0	0	2	1	0	0	1	0	0	0	0	0	0	0	0	0	0	0	0	0	0	0	0	0	0
Zotu4613	2	0	0	0	0	12	0	0	1	0	0	0	0	0	0	0	0	0	0	0	0	0	1	0	0	0	1	1	4	0	0	0	0	0	0	0	0	0	0	0	0	0	0	0	0	0	0	0	0
Zotu1885	0	1	0	1	1	4	0	4	0	0	0	0	0	0	0	2	0	0	2	0	0	2	1	2	0	1	2	0	4	0	23	0	0	0	0	6	0	2	8	1	5	5	1	0	1	0	2	10	4
Zotu5048	3	0	0	0	0	0	0	0	0	3	0	0	0	0	0	0	0	0	0	0	1	2	0	0	0	0	2	1	0	0	0	0	11	3	0	0	0	0	0	0	0	0	0	0	1	0	0	0	0
Zotu11786	2	0	0	1	0	0	0	0	0	2	0	0	0	0	0	0	0	0	0	0	0	0	0	0	0	0	0	0	0	0	0	0	1	0	0	0	0	0	0	0	0	0	0	0	0	0	0	0	0
Zotu14654	1	1	0	0	0	0	0	0	0	0	1	0	0	0	0	0	0	0	0	0	0	0	1	0	0	0	0	0	0	0	0	0	2	0	0	0	0	0	0	0	0	0	0	0	0	0	0	0	0
Zotu1827	8	0	2	2	0	0	0	0	0	0	0	0	0	0	0	0	0	0	0	0	0	0	0	0	0	0	0	0	0	0	0	0	2	0	2	0	1	0	1	3	59	0	2	1	0	0	0	0	0
Zotu12461	0	0	0	0	0	0	1	0	2	0	0	0	0	0	0	0	0	0	0	0	1	0	0	0	0	0	0	0	0	0	0	0	0	0	2	0	1	0	0	1	0	0	0	0	0	0	0	0	1
Zotu1082	10	8	4	3	5	3	0	3	0	2	15	0	2	0	1	48	0	0	2	0	0	6	0	0	0	1	0	0	0	0	3	0	0	21	0	1	0	0	0	0	0	0	0	0	0	0	0	0	0
Zotu1394	4	5	0	0	0	5	3	1	0	3	0	1	0	0	0	0	0	0	0	0	8	0	4	2	0	2	11	0	1	1	1	1	25	2	2	3	1	0	0	0	0	0	5	0	0	1	0	1	0
Zotu2388	4	5	1	1	3	0	0	0	0	0	3	0	0	0	0	15	0	0	0	0	0	0	0	0	0	2	0	0	0	0	0	0	0	8	0	0	0	0	0	0	0	0	0	0	0	0	0	0	0
Zotu117	5	11	38	46	4	23	32	20	16	1	0	1	11	20	2	1	31	12	1	1	1	12	12	62	143	18	23	88	18	50	9	6	21	18	218	8	7	0	7	21	7	4	7	0	3	138	5	1	1
Zotu3378	12	2	0	0	1	2	0	1	0	0	1	0	0	0	0	2	0	0	0	0	1	1	0	0	0	0	0	0	2	0	0	0	0	0	0	1	3	0	0	0	6	0	0	2	0	1	7	2	2
Zotu14087	3	0	0	0	0	1	0	0	0	0	0	0	0	0	0	1	0	0	0	0	0	0	0	0	0	0	0	0	1	0	0	0	0	0	0	0	0	0	0	0	0	0	0	0	0	0	1	0	0
Zotu8382	1	0	0	0	0	0	0	0	0	1	0	0	0	0	0	0	0	0	0	0	1	0	0	0	0	0	0	3	0	1	1	1	5	0	1	0	0	0	0	0	0	0	0	0	0	4	0	0	0
Zotu3582	1	0	0	0	1	0	0	0	0	0	0	0	0	0	0	0	0	0	0	0	0	0	0	0	0	0	1	0	0	0	0	1	0	0	0	0	0	0	0	0	9	1	0	0	11	1	2	3	3
Zotu5315	1	1	1	0	0	1	0	1	0	1	0	2	1	0	0	0	0	0	0	0	2	0	1	0	6	1	1	1	0	0	0	0	0	0	0	0	0	0	0	0	0	0	0	0	0	0	0	0	0
Zotu4918	0	0	0	0	0	0	0	0	0	0	3	2	0	0	0	0	0	0	0	1	3	0	2	0	3	1	0	1	1	0	0	1	0	0	0	0	1	0	7	0	0	0	1	0	0	0	0	1	0
Zotu376	4	1	13	1	2	7	4	2	3	5	3	4	12	0	0	1	16	0	4	1	9	13	13	65	13	18	13	114	35	13	5	17	17	14	4	5	1	1	19	6	1	0	10	0	0	1	4	9	1
Zotu392	15	9	2	6	7	14	10	7	5	5	5	6	0	0	1	2	4	0	2	1	2	0	4	3	4	3	11	1	10	1	6	2	12	2	47	39	30	3	11	72	5	9	10	6	11	37	46	15	35
Zotu9347	1	0	0	0	0	0	0	0	0	0	0	0	0	0	0	0	0	0	0	2	0	2	0	0	0	0	0	0	0	0	1	1	5	0	0	0	0	0	0	0	0	0	0	0	0	0	0	0	0
Zotu5353	2	1	2	2	0	0	0	0	0	1	0	0	1	0	0	0	0	0	0	0	2	0	0	0	0	1	0	0	0	0	0	0	1	0	0	0	0	0	1	1	0	0	0	0	2	0	2	3	3
Zotu379	2	0	2	1	1	0	0	7	0	1	0	0	0	0	0	2	0	0	7	0	0	0	2	0	0	0	1	0	0	0	5	1	8	1	0	149	1	0	0	0	0	0	0	0	0	0	0	0	1
Zotu1174	1	5	0	1	2	7	2	0	0	0	0	0	0	0	0	0	0	0	0	0	0	0	0	0	0	0	9	0	4	0	0	0	0	0	1	12	3	1	1	6	8	1	0	6	12	5	5	8	8
Zotu2918	0	2	0	1	1	0	0	0	0	0	0	0	0	0	0	0	0	0	0	0	0	0	0	0	0	0	8	0	0	0	0	1	0	0	0	0	0	0	1	0	1	0	0	2	0	0	1	0	2
Zotu7132	8	2	0	0	0	1	0	0	0	3	0	0	0	0	0	1	0	0	0	0	0	0	0	0	0	0	0	0	0	0	0	0	0	0	0	0	0	0	0	0	0	0	0	0	0	0	0	0	0
Zotu9035	4	1	0	1	0	0	1	0	0	0	0	0	0	0	0	0	0	0	0	0	0	0	0	0	0	0	1	0	0	0	0	0	2	0	0	0	0	0	0	0	0	0	0	0	0	0	0	0	0
Zotu1472	0	1	2	0	0	5	6	3	2	0	0	0	1	0	0	0	0	2	0	0	0	0	0	4	0	0	8	0	0	3	0	0	0	0	3	0	0	0	0	0	0	0	0	0	0	0	0	0	0
Zotu13176	1	0	0	0	0	0	0	0	0	0	0	0	0	0	0	0	0	0	0	0	0	0	0	0	0	0	0	0	0	0	0	0	0	0	0	2	0	0	0	0	0	0	0	0	0	0	0	0	0
Zotu207	4	1	0	5	6	3	0	0	0	6	93	10	7	5	7	41	5	9	3	5	0	10	1	0	0	0	1	0	2	0	0	0	0	29	52	87	45	16	43	20	20	480	24	5	10	5	11	32	2
Zotu7211	9	0	0	0	1	0	0	0	0	3	0	0	0	0	0	0	0	0	0	0	0	0	0	0	0	0	0	0	0	0	0	0	3	0	0	0	0	0	0	0	0	0	0	0	0	0	0	0	0
Zotu1316	1	0	0	3	0	8	7	4	2	1	0	0	1	2	0	0	0	0	0	0	0	0	0	8	8	0	9	3	1	7	0	3	2	2	11	0	0	0	1	5	1	0	0	0	0	3	0	0	1
Zotu2617	0	0	0	0	0	0	0	0	3	0	0	0	0	0	0	0	0	0	0	1	0	0	0	0	0	0	0	0	0	0	0	16	0	0	0	0	0	0	0	0	0	0	0	0	0	0	0	0	0
Zotu1766	9	0	0	0	0	0	2	0	0	12	0	0	0	0	0	0	0	0	0	0	16	1	2	1	2	2	4	0	0	0	3	0	46	3	0	4	0	0	0	2	0	0	3	0	0	0	0	0	1
Zotu4618	3	0	0	2	3	8	0	0	0	0	0	0	0	0	0	0	0	0	0	0	1	0	0	0	0	0	0	0	1	0	0	0	2	0	0	0	0	0	0	0	2	0	0	0	0	0	0	0	0
Zotu5636	0	0	0	1	0	0	2	0	0	0	0	0	0	0	0	0	0	2	1	0	0	0	1	1	0	0	1	6	1	3	1	0	0	1	0	1	0	0	0	1	0	0	0	0	0	0	0	0	0
Zotu3854	19	1	0	1	2	1	0	0	0	7	0	0	0	0	0	1	0	0	0	0	1	0	0	0	0	0	0	0	1	2	0	0	1	0	0	0	0	0	0	0	1	0	0	0	12	0	0	2	0
Zotu1560	14	0	0	1	3	18	0	0	0	2	0	0	0	0	0	3	0	0	0	0	1	0	0	0	0	3	10	0	6	0	0	0	2	0	2	10	2	0	1	0	1	0	0	1	2	17	0	0	3
Zotu8254	0	1	0	1	0	0	1	0	2	0	0	0	0	0	0	0	1	0	0	0	1	0	0	0	0	0	2	0	0	0	0	0	1	0	0	0	0	0	0	2	0	0	0	0	0	0	2	0	0
Zotu1466	12	1	1	2	7	3	1	0	2	5	1	0	1	1	0	4	0	0	0	0	2	0	0	6	0	0	2	2	1	0	1	0	16	12	2	2	0	0	0	0	4	1	0	3	1	1	5	4	0
Zotu3787	6	1	0	0	0	6	0	0	0	0	0	0	0	0	0	0	0	0	0	0	0	0	0	0	0	0	0	0	8	0	0	0	0	0	0	1	0	0	3	0	0	0	0	0	7	0	0	3	1
Zotu3253	2	1	1	1	1	2	0	1	0	1	0	0	0	0	0	2	0	0	0	0	0	0	0	0	0	0	7	0	1	0	0	0	4	0	0	0	0	0	0	0	0	0	0	0	0	1	0	8	2
Zotu12190	2	0	0	0	1	0	0	0	0	0	0	0	0	0	0	0	0	0	0	0	1	0	0	0	0	0	0	0	0	0	0	0	0	0	0	0	0	0	0	0	0	0	0	0	0	0	0	0	0
Zotu615	22	1	1	0	0	0	6	2	7	5	1	0	0	0	0	3	4	4	0	4	0	1	5	2	4	6	13	6	2	11	1	18	7	8	9	5	15	4	5	4	0	0	0	0	0	12	18	0	0
Zotu9252	2	0	0	0	0	4	0	0	0	0	0	0	0	0	0	2	0	0	0	0	0	0	0	0	0	0	0	0	1	0	0	0	0	0	0	1	0	0	0	0	0	0	0	0	0	0	0	0	0
Zotu7566	1	0	0	0	1	0	0	0	0	0	0	0	0	0	0	0	0	0	1	0	0	0	0	0	0	0	0	0	0	0	0	0	0	0	0	0	0	0	0	0	0	0	0	0	0	0	0	1	0
Zotu10837	1	0	0	0	0	2	0	0	0	0	0	0	0	0	0	0	0	0	0	0	0	0	0	0	0	0	0	0	1	0	0	0	0	0	2	0	0	0	0	0	0	0	0	0	0	0	0	0	0
Zotu11703	4	0	0	2	0	0	0	0	0	0	0	0	0	0	0	0	0	0	0	0	1	0	0	0	0	0	0	0	0	0	0	0	0	0	0	0	0	0	0	0	0	0	0	0	0	0	0	0	0
Zotu6824	6	1	0	0	1	0	0	0	0	0	0	0	0	0	0	0	0	0	0	0	0	0	0	0	0	0	0	0	0	0	0	0	1	0	0	0	0	0	0	0	0	0	0	0	2	0	0	2	1
Zotu1688	2	1	1	4	0	0	0	0	0	1	57	3	2	2	3	24	6	0	2	2	0	1	0	0	0	0	0	0	0	0	0	0	0	11	0	0	0	0	0	0	0	0	0	0	0	0	0	1	0
Zotu10179	3	0	0	1	0	0	1	0	0	1	0	0	0	0	0	0	0	0	0	0	1	0	0	0	0	1	0	0	0	0	0	1	0	0	0	0	0	0	1	0	0	0	1	0	0	0	2	1	0
Zotu2639	0	12	3	0	2	2	0	2	1	0	0	2	3	0	1	1	6	5	3	0	0	0	0	5	1	3	0	0	1	0	0	1	0	0	0	0	2	0	1	2	0	0	0	0	2	1	3	0	2
Zotu844	27	2	0	2	0	14	7	6	5	20	2	0	0	0	0	5	0	0	0	3	8	0	1	0	0	0	0	0	0	0	0	1	27	5	2	3	19	0	2	4	1	1	2	0	0	0	7	0	1
Zotu12900	1	0	0	2	0	0	0	0	0	0	0	1	0	0	0	0	0	0	0	0	0	0	0	0	0	0	0	0	0	0	0	0	0	0	0	0	0	0	0	0	0	0	0	0	0	0	0	0	0
Zotu4332	10	1	1	0	0	8	1	0	2	0	0	0	0	0	0	0	0	0	0	0	0	0	0	0	0	1	0	0	4	0	0	0	2	0	0	0	0	0	0	0	0	0	0	0	0	0	0	0	0
Zotu15009	4	0	1	0	0	0	2	0	0	0	0	0	0	0	0	0	0	0	0	0	0	0	0	0	0	0	0	0	0	0	0	0	1	0	0	0	0	0	0	0	0	0	0	0	0	0	0	0	0
Zotu1046	1	0	8	0	0	2	0	2	1	4	0	0	8	0	0	0	3	0	0	0	2	1	4	63	7	5	11	5	2	3	5	4	5	2	4	0	1	0	0	0	0	0	1	0	0	5	0	0	0
Zotu320	0	6	3	8	1	11	3	6	1	7	7	1	2	5	3	2	19	0	4	1	6	14	17	39	25	9	17	109	28	12	8	10	22	14	6	22	8	3	19	8	0	0	17	3	2	2	10	11	5
Zotu14339	1	0	0	0	0	0	1	0	0	0	0	0	0	0	0	0	0	0	0	0	0	0	0	0	0	0	0	0	0	0	0	0	0	0	0	0	2	0	0	0	0	0	0	0	0	0	0	0	0
Zotu14623	1	0	0	0	0	0	0	0	0	0	0	0	0	0	0	4	0	0	0	0	0	0	0	0	0	0	0	0	0	0	0	0	0	0	0	0	0	0	0	0	0	0	0	0	0	0	0	0	0
Zotu3385	7	0	3	1	1	0	0	5	0	0	0	0	0	0	0	3	0	0	0	0	1	0	0	0	1	0	1	0	0	0	0	0	4	0	0	0	0	0	0	0	0	0	0	0	1	1	0	0	0
Zotu13153	2	0	0	0	0	0	0	0	0	0	0	0	0	0	0	0	0	0	0	2	0	0	0	0	3	0	0	0	0	0	0	0	0	0	0	0	0	0	0	0	0	0	0	0	0	0	0	0	0
Zotu2176	3	1	0	0	0	0	0	0	0	4	22	1	2	1	3	9	4	0	4	0	0	2	0	0	0	0	0	0	0	0	0	0	0	10	2	0	0	0	1	0	0	9	0	0	0	0	0	0	2
Zotu12504	2	0	0	1	0	0	0	0	0	0	0	0	0	0	0	1	0	0	0	0	0	0	0	0	0	0	0	0	0	0	0	0	1	0	0	0	0	0	0	0	0	0	0	0	0	0	0	0	0
Zotu1582	6	2	1	1	0	0	0	0	0	2	0	1	0	2	0	3	3	3	0	1	2	0	0	0	2	0	1	3	1	6	3	3	9	5	6	1	3	11	0	0	0	2	0	0	1	2	4	0	0
Zotu1872	3	0	0	1	6	4	0	10	2	0	0	0	0	0	0	4	0	1	3	0	0	0	0	0	0	1	0	0	1	0	20	0	0	0	4	1	1	0	2	0	1	0	0	1	0	2	5	6	0
Zotu991	0	13	0	1	0	8	0	7	1	0	0	6	0	0	5	0	0	1	0	0	0	0	4	0	0	5	1	0	0	0	2	0	0	0	0	41	0	0	0	1	0	0	0	0	0	0	0	0	0
Zotu4823	3	0	0	0	0	0	0	0	0	2	0	0	0	0	0	3	0	0	0	0	0	0	0	0	0	0	0	0	0	0	0	0	1	0	0	0	0	0	0	0	0	0	0	1	1	0	3	5	2
Zotu7272	2	0	0	1	0	0	0	1	0	0	0	0	0	0	0	0	0	0	0	0	0	0	0	0	0	0	0	0	0	0	2	0	0	0	0	0	0	0	0	0	0	0	0	0	0	0	0	0	0
Zotu1756	2	0	0	0	0	2	0	0	0	0	0	0	1	1	4	1	3	0	1	1	1	2	4	4	5	4	2	29	5	5	2	1	9	1	1	6	0	0	0	0	0	0	0	0	0	0	0	1	0
Zotu13102	0	0	0	0	0	0	0	0	0	0	0	0	0	0	0	0	0	0	0	0	0	0	0	0	0	0	0	0	0	0	0	1	0	0	0	0	0	0	0	0	0	0	0	0	0	0	0	0	0
Zotu7840	0	0	0	0	0	7	0	0	0	0	0	0	0	0	0	0	0	0	0	0	0	0	0	0	0	0	0	0	1	0	0	0	0	0	0	0	1	0	0	0	0	0	0	0	0	1	0	0	0
Zotu14188	3	0	0	0	0	0	0	0	0	1	0	0	0	0	0	0	0	0	0	0	2	0	0	0	0	0	0	0	0	0	0	0	0	0	0	0	0	0	0	0	0	0	0	0	0	0	0	0	0
Zotu1536	0	3	0	0	0	1	3	0	2	0	0	1	0	0	0	1	2	0	0	0	0	0	2	4	0	3	0	1	2	0	0	4	0	1	8	0	0	1	0	1	1	0	0	21	0	6	0	0	0
Zotu1623	4	0	2	0	0	1	1	2	0	14	0	0	3	1	7	0	0	0	0	0	6	1	2	5	7	2	3	0	2	4	2	2	39	2	1	0	0	1	0	1	0	0	0	0	0	0	0	0	0
Zotu9343	1	0	0	3	0	0	1	0	0	0	0	0	0	0	0	0	0	1	0	0	0	0	0	0	0	0	0	0	0	2	0	0	0	0	0	0	0	0	0	0	0	0	0	0	0	0	0	0	0
Zotu956	4	1	1	0	1	5	2	0	1	0	0	0	0	0	0	0	0	0	0	0	0	0	0	0	1	0	3	0	3	0	9	0	0	0	11	33	4	3	15	5	10	83	21	1	37	11	9	36	0
Zotu10986	1	0	0	0	0	0	0	0	0	0	0	0	0	0	0	0	0	0	0	0	0	0	0	0	0	0	0	0	0	0	0	0	0	0	0	1	2	0	0	0	0	0	1	0	2	0	2	1	1
Zotu1076	1	8	0	0	0	2	68	2	4	1	1	5	0	2	4	0	3	9	1	0	0	0	4	0	0	0	0	0	0	17	0	0	0	0	0	0	0	0	0	0	0	0	0	0	0	0	4	0	0
Zotu16238	2	4	2	2	3	0	0	1	1	6	1	1	1	2	4	3	0	1	2	0	17	4	1	4	3	1	1	1	2	0	2	4	6	4	3	0	1	6	14	6	0	0	0	3	3	0	0	4	1
Zotu1009	0	1	6	3	1	5	26	1	2	1	2	3	0	1	0	0	5	4	0	0	1	1	6	33	10	2	4	6	2	10	0	4	7	3	2	1	2	2	6	6	0	1	1	0	1	2	4	2	0
Zotu547	3	8	5	8	3	5	19	3	6	3	4	5	8	6	0	3	17	4	7	3	1	6	6	5	7	8	11	5	10	15	1	5	1	3	9	1	3	0	3	6	0	0	0	4	8	9	1	1	0
Zotu16798	1	0	0	4	0	0	0	0	0	0	0	0	1	0	0	0	0	0	0	0	0	0	0	0	0	2	0	0	0	0	0	0	0	0	0	0	0	0	0	0	0	0	0	0	0	0	0	0	0
Zotu1814	1	0	0	1	2	3	0	0	1	3	21	0	0	2	0	7	3	5	0	2	0	2	0	0	0	0	2	0	1	0	0	0	0	5	0	3	0	0	2	0	0	0	0	1	4	1	0	7	2
Zotu15804	0	0	0	0	0	0	0	0	0	0	3	0	0	0	0	0	1	0	0	0	0	0	0	0	0	0	0	0	0	0	0	0	0	0	0	0	0	0	0	0	0	0	0	0	0	0	0	0	0
Zotu2053	20	1	2	8	2	0	1	0	0	1	0	0	0	0	0	2	0	0	0	0	2	0	0	0	0	0	2	0	1	0	0	0	5	1	2	5	0	0	5	0	0	0	0	3	5	2	3	0	2
Zotu10347	0	0	1	0	0	0	0	0	0	0	0	0	0	0	0	0	0	0	3	0	0	0	0	0	0	0	0	0	0	0	0	1	0	0	0	0	0	0	1	0	0	1	0	0	1	0	0	1	0
Zotu7180	0	0	0	0	0	0	0	0	0	0	0	0	0	0	2	0	0	1	0	0	0	0	0	0	0	1	0	0	0	0	0	0	0	0	0	0	1	0	0	0	1	0	0	0	0	0	3	0	1
Zotu147	3	0	1	0	34	0	0	0	0	0	0	0	0	0	15	0	2	0	0	0	2	2	6	3	4	232	10	8	5	5	5	5	22	6	115	0	0	0	0	7	0	0	0	44	20	938	10	6	58
Zotu15883	1	0	0	0	0	0	0	0	0	0	0	0	0	0	0	1	0	0	0	0	0	0	0	0	0	0	0	0	0	0	0	0	0	0	0	0	0	0	0	0	0	0	0	0	0	0	0	0	0
Zotu6779	2	0	0	0	0	0	0	0	0	2	2	0	0	0	0	0	0	0	0	0	0	0	0	0	0	0	0	0	0	0	1	0	0	0	4	0	1	0	0	0	5	0	0	0	1	1	0	0	0
Zotu187	12	25	13	16	15	1	0	0	0	0	0	0	0	0	0	29	24	0	0	2	0	0	2	0	1	0	2	94	0	0	0	12	0	0	0	0	0	0	0	0	0	0	0	2	0	0	0	0	0
Zotu15452	1	0	0	0	0	1	0	0	0	0	0	0	0	0	0	0	0	0	0	0	0	0	1	0	0	0	0	0	0	0	0	0	0	0	0	0	0	0	0	0	0	0	0	0	1	0	0	0	0
Zotu9687	1	0	0	0	0	0	0	0	0	0	5	0	0	0	0	0	0	0	0	0	0	0	0	0	0	0	0	0	0	0	0	0	0	4	1	0	0	0	0	0	0	0	0	0	0	1	0	0	0
Zotu2721	5	0	0	0	0	2	0	1	0	2	0	0	3	0	0	0	0	0	0	0	7	1	2	3	0	1	2	0	1	1	0	0	28	1	0	0	0	0	0	0	0	0	0	0	0	0	0	0	0
Zotu8575	0	0	0	0	0	0	0	0	0	0	0	0	0	0	0	0	0	0	0	0	0	0	0	0	0	0	0	0	0	0	0	0	0	0	0	9	0	0	0	1	1	0	0	0	6	0	2	0	0
Zotu3814	1	0	0	0	1	3	0	0	0	0	0	0	0	0	0	1	0	0	0	0	1	0	1	1	0	3	4	0	0	0	1	0	0	0	0	0	0	0	0	0	0	0	0	0	0	0	0	0	0
Zotu1290	4	0	0	0	0	2	3	2	1	11	3	5	0	5	2	4	4	0	0	0	2	1	0	1	1	2	4	0	0	5	1	1	13	1	1	8	2	1	3	9	0	0	3	1	2	1	2	6	10
Zotu8363	0	0	0	0	0	0	0	0	0	0	0	0	0	0	0	0	0	0	0	0	0	0	0	0	0	0	0	0	0	0	0	0	0	0	0	0	0	0	0	0	0	0	0	0	0	0	0	0	0
Zotu6065	7	0	0	0	0	0	0	0	0	1	0	0	0	0	0	0	0	0	0	0	0	0	0	0	0	0	0	0	0	0	0	0	0	0	0	0	0	0	0	0	0	0	0	0	9	2	0	0	5
Zotu17134	1	0	0	0	0	0	0	0	0	0	0	0	1	0	0	0	0	0	0	0	0	0	0	0	0	0	0	0	0	0	0	0	0	0	0	0	0	0	0	0	0	0	0	0	0	0	0	0	0
Zotu6570	4	0	0	0	0	0	0	0	0	5	0	0	0	0	0	0	0	0	0	0	1	0	0	0	2	1	0	0	1	0	0	0	7	0	1	0	0	0	0	0	0	0	1	0	0	0	0	0	0
Zotu9048	6	1	0	0	0	0	0	0	0	0	0	0	0	0	0	0	0	0	0	0	1	0	0	0	0	0	0	0	0	0	0	0	0	0	0	0	0	0	0	0	0	0	0	0	0	0	0	0	0
Zotu308	12	20	7	14	15	15	1	2	1	1	54	4	3	8	0	166	0	1	2	1	0	10	1	2	0	0	9	2	2	0	0	2	1	36	10	44	10	0	6	2	5	3	15	3	26	14	13	15	6
Zotu897	0	0	0	0	0	9	2	0	0	7	19	3	1	0	0	3	1	2	3	0	0	0	0	0	1	0	0	0	5	0	13	0	3	5	2	15	5	5	7	0	88	2	3	0	1	2	0	1	0
Zotu1922	2	0	0	0	0	1	0	0	0	0	0	0	0	0	0	0	0	0	0	0	0	0	0	0	0	0	0	0	3	0	0	0	0	0	2	2	4	0	6	2	65	2	1	0	2	1	0	0	0
Zotu2482	3	4	1	2	0	0	0	0	0	0	11	0	0	0	0	36	0	0	0	0	0	0	0	0	0	0	0	0	0	0	0	0	0	1	0	3	0	0	0	0	0	0	0	0	0	0	0	0	0
Zotu5834	4	0	0	2	0	0	0	0	0	0	0	0	0	0	0	0	1	0	0	0	0	0	0	1	2	0	0	0	1	1	0	0	1	0	0	0	0	0	0	0	0	0	0	0	0	0	0	0	0
Zotu1707	10	1	0	0	1	13	3	0	1	1	0	1	0	0	0	0	0	0	0	0	2	0	0	0	0	0	0	0	2	0	0	0	1	0	4	6	4	0	6	4	27	2	1	0	0	3	1	4	0
Zotu1753	1	0	3	0	1	1	0	0	2	2	13	3	5	0	1	2	3	0	0	2	0	3	2	3	3	3	1	2	0	2	0	1	2	4	0	5	0	4	0	0	0	0	0	0	1	0	0	1	4
Zotu5849	0	0	0	0	0	0	0	0	0	0	0	0	0	0	0	0	0	0	0	0	0	0	0	0	0	0	1	0	0	0	0	0	0	0	2	11	0	1	3	0	0	0	0	0	0	0	1	7	0
Zotu1724	2	1	1	3	1	0	1	3	0	1	0	0	0	1	0	2	0	1	1	0	0	0	0	0	1	0	0	1	0	2	4	1	0	0	1	16	1	0	0	7	0	2	1	1	0	2	5	1	3
Zotu1176	4	1	0	0	1	11	2	2	1	1	0	0	0	0	0	1	0	0	0	0	0	0	1	0	0	1	2	0	1	0	0	1	1	0	2	3	0	0	2	11	21	0	0	3	13	11	7	14	30
Zotu1139	4	10	3	3	1	0	0	0	1	1	7	3	0	0	0	24	1	0	1	0	1	5	10	1	4	3	1	1	0	3	1	2	10	10	4	2	4	21	3	0	6	16	1	0	0	0	0	0	0
Zotu1207	1	0	0	1	2	15	0	0	0	0	1	0	0	0	0	8	0	0	0	0	0	0	0	0	1	0	4	0	12	0	0	0	2	0	1	5	2	0	17	0	2	0	2	5	12	12	4	46	13
Zotu12845	1	1	0	0	0	0	0	0	0	0	1	0	0	0	0	2	0	0	0	0	0	0	0	0	0	0	0	0	0	0	0	0	0	0	0	0	0	0	0	0	0	0	0	0	0	0	0	0	0
Zotu1510	3	1	0	0	1	4	3	0	0	0	1	0	0	1	1	0	6	1	0	0	1	0	6	0	0	0	0	2	5	3	1	0	4	0	1	9	2	0	0	0	3	1	1	2	2	1	6	0	3
Zotu6572	1	0	0	0	0	8	0	0	0	0	0	0	0	0	0	0	0	0	0	0	0	0	0	0	0	0	0	0	0	0	0	0	0	0	0	0	0	0	0	0	0	0	0	0	5	0	1	4	1
Zotu219	5	4	0	31	3	0	20	3	3	7	2	4	0	19	7	0	7	12	4	0	5	4	10	6	158	25	13	17	13	141	8	7	56	34	68	49	3	2	6	24	6	4	24	3	3	34	3	6	7
Zotu4351	4	1	0	0	0	0	2	1	0	4	0	0	0	0	0	0	0	0	0	1	2	1	0	0	0	0	0	0	0	3	0	0	7	0	0	0	0	0	0	0	0	0	0	0	1	0	0	0	0
Zotu2653	3	7	2	3	1	5	0	2	2	0	0	0	0	1	0	2	0	0	0	0	0	0	0	0	0	0	6	0	2	0	3	2	1	0	0	0	0	0	1	0	0	0	0	0	0	0	0	1	0
Zotu7264	4	0	0	0	2	0	0	0	0	1	0	0	0	0	0	0	0	0	0	0	0	0	1	0	0	0	0	0	0	1	0	0	0	0	0	0	0	3	0	0	0	0	0	0	0	0	0	0	0
Zotu838	1	3	1	2	0	2	75	0	0	8	1	14	0	0	3	0	6	4	1	0	0	12	4	8	19	1	0	13	0	1	0	4	8	19	1	1	2	0	1	3	0	0	2	1	0	0	15	1	0
Zotu1112	0	10	2	2	2	4	8	2	1	1	0	6	1	1	2	1	3	0	0	0	3	0	6	2	4	2	0	1	1	6	0	4	4	0	3	5	3	0	28	0	0	2	0	2	1	2	14	11	2
Zotu620	3	0	25	0	0	10	0	0	0	0	0	0	20	0	0	1	0	0	0	0	6	9	5	167	11	15	9	7	49	11	3	3	10	9	0	1	0	0	4	0	0	0	0	0	0	0	0	1	0
Zotu1689	1	1	0	1	2	3	1	1	0	1	4	2	1	0	0	3	0	0	0	0	0	1	1	0	0	0	0	0	0	0	0	0	0	1	3	1	1	0	3	1	17	0	2	0	33	0	4	6	14
Zotu13914	0	0	0	0	1	0	0	0	0	3	0	0	0	0	0	0	0	0	0	0	0	0	1	0	0	1	0	1	0	0	4	0	0	0	0	0	0	0	0	0	0	0	1	0	0	0	0	0	0
Zotu2543	2	1	0	0	0	26	1	0	1	0	0	0	0	0	0	1	1	0	0	0	0	0	0	0	0	0	0	1	4	0	0	0	0	0	0	0	0	0	0	0	2	0	0	1	1	1	1	2	5
Zotu2874	2	1	3	3	1	0	0	0	0	0	1	0	0	0	0	2	5	0	0	0	0	2	0	0	0	1	8	2	1	1	0	1	1	1	0	0	2	0	0	0	0	0	0	0	0	0	4	0	0
Zotu2017	0	0	1	0	0	0	0	0	0	1	0	1	0	3	3	0	1	4	1	1	1	2	3	6	12	4	1	6	2	1	0	2	0	4	3	1	0	0	1	9	0	0	2	1	1	1	0	1	4
Zotu8850	0	0	0	1	0	0	0	0	0	0	0	0	0	0	0	2	0	0	0	0	0	0	0	0	0	0	0	0	0	0	0	0	0	0	0	0	1	0	2	0	0	0	0	0	0	0	1	6	0
Zotu4278	1	0	0	1	0	0	0	0	0	0	0	0	0	0	0	0	0	0	0	0	0	0	0	0	0	0	2	0	0	0	0	0	0	0	0	0	0	0	0	0	3	0	0	1	1	1	2	0	0
Zotu1012	8	1	0	1	3	6	0	2	0	1	0	0	2	0	0	8	0	0	1	0	0	0	0	2	0	0	14	0	1	0	6	0	1	2	0	2	0	2	13	7	11	11	0	6	14	4	2	30	17
Zotu2581	1	0	9	4	3	0	0	0	0	0	0	0	3	0	1	5	0	0	0	0	0	0	0	15	0	2	0	0	0	0	0	1	0	0	0	0	0	0	0	0	0	0	0	0	0	0	0	0	1
Zotu7273	0	0	1	0	0	0	1	0	0	0	0	0	0	0	0	0	0	0	0	0	0	0	0	0	0	1	1	1	0	0	1	0	0	0	0	0	0	0	0	1	0	0	0	0	2	0	0	0	0
Zotu416	4	2	0	1	1	27	3	4	2	3	5	1	0	0	4	0	2	0	3	0	0	0	2	1	0	6	4	0	13	1	5	0	2	1	6	25	2	4	19	33	94	0	3	6	106	24	13	48	105
Zotu69	1	1	0	2	29	6	0	0	0	0	0	0	0	0	32	0	0	2	0	0	0	1	4	7	11	240	9	11	11	5	3	5	3	12	284	0	0	0	0	23	6	0	9	84	52	2290	56	57	105
Zotu12854	1	0	0	0	0	0	0	0	0	0	0	0	0	0	0	0	0	0	0	0	0	0	0	0	0	0	0	0	0	0	0	0	0	0	0	0	0	0	0	0	0	0	0	1	0	0	0	0	0
Zotu975	7	0	9	0	0	3	0	0	0	4	2	1	4	0	1	1	0	0	0	0	6	2	3	58	3	7	8	24	22	8	1	3	10	7	0	0	0	2	19	1	0	3	0	0	0	0	1	7	0
Zotu7622	1	0	0	1	0	0	0	2	0	1	0	0	0	3	0	0	0	0	0	0	0	0	0	0	1	0	0	0	0	0	0	0	0	0	0	0	2	0	1	0	2	0	0	1	0	0	0	0	0
Zotu5039	0	1	0	0	0	0	0	1	0	0	0	0	0	0	0	0	0	0	1	0	0	0	0	1	0	0	0	0	0	0	1	0	0	0	2	0	0	0	0	0	0	0	0	0	0	0	0	0	0
Zotu4476	1	0	0	0	0	0	0	0	0	1	0	0	0	0	0	0	0	0	0	0	3	0	0	0	0	0	0	0	2	0	0	0	5	0	0	0	0	0	0	0	0	0	13	0	1	0	0	0	0
Zotu2359	7	0	0	0	0	0	1	0	0	12	0	0	0	0	0	0	0	0	0	0	6	0	5	2	6	1	3	1	1	1	1	2	23	2	3	2	0	6	0	0	0	0	0	0	0	0	0	0	0
Zotu1544	3	3	0	1	1	10	17	0	1	7	4	8	0	1	5	0	3	4	3	1	0	0	4	0	0	3	0	0	3	4	0	0	1	0	0	6	0	0	0	0	1	0	2	2	0	0	1	0	0
Zotu910	2	16	4	25	2	2	1	25	3	0	5	6	13	1	2	1	12	13	3	3	0	0	3	3	8	2	4	7	0	0	6	8	0	9	0	0	4	0	0	0	0	0	0	8	0	0	1	0	0
Zotu1130	3	5	2	4	2	8	0	2	3	0	0	9	0	0	1	3	5	0	3	0	0	0	5	0	0	0	1	4	0	0	2	0	0	0	2	2	0	0	0	0	0	0	0	0	1	0	0	0	0
Zotu3442	0	1	0	0	0	0	2	0	0	1	0	0	1	1	0	0	5	1	2	0	0	0	0	0	1	0	6	0	0	0	0	0	0	0	0	0	0	0	0	0	0	0	0	0	2	0	1	0	0
Zotu11015	6	0	0	0	0	0	0	0	0	0	0	0	0	0	0	0	0	0	0	0	1	0	1	0	0	0	0	1	0	1	0	0	0	0	0	0	0	0	0	0	0	0	0	0	0	0	0	0	0
Zotu635	3	3	7	2	5	23	7	4	5	0	0	1	3	0	0	6	6	2	0	0	2	1	3	7	5	2	10	20	11	6	1	1	5	0	3	0	1	0	0	1	0	0	0	2	8	9	1	3	0
Zotu2285	0	0	1	4	1	0	0	0	0	0	11	0	0	0	1	27	0	0	0	0	0	5	0	0	0	0	0	0	0	0	0	0	0	13	0	0	0	0	0	0	0	0	0	0	0	0	0	0	0
Zotu1169	2	1	2	4	0	5	6	1	0	2	0	0	2	0	0	1	1	0	0	0	0	6	2	22	4	1	8	11	2	5	1	6	8	2	0	0	0	0	0	0	0	0	1	2	0	5	1	0	0
Zotu512	7	3	104	0	1	0	0	11	0	108	3	5	66	6	89	0	3	76	12	6	0	12	3	2	2	4	0	0	0	2	1	3	0	0	0	0	0	0	0	0	0	0	0	0	0	0	0	0	0
Zotu2319	1	2	3	5	1	2	1	3	1	2	0	0	0	0	0	5	0	0	2	0	1	0	0	0	0	0	3	1	2	0	6	0	8	0	0	2	1	1	1	0	0	0	0	0	3	1	0	0	0
Zotu15047	3	0	0	0	0	0	0	0	0	0	0	0	0	0	0	0	0	0	0	0	0	0	0	0	0	0	0	0	0	0	0	0	0	0	0	0	0	0	0	0	0	0	0	0	1	0	1	0	0
Zotu9229	1	0	0	0	0	0	0	0	0	6	1	2	0	2	0	0	1	0	1	0	0	0	0	0	0	0	1	0	0	0	0	0	0	0	0	1	2	0	0	3	0	0	0	0	0	0	0	3	0
Zotu4161	0	0	0	0	0	2	0	0	0	1	0	0	0	1	0	0	2	2	0	0	0	0	0	2	6	0	1	0	0	2	2	0	2	1	0	0	0	0	0	0	1	0	0	1	0	0	0	2	0
Zotu4594	18	1	0	2	1	0	0	0	0	1	0	0	0	0	0	0	0	0	0	0	2	0	0	0	0	0	0	0	0	0	0	0	2	0	0	0	0	0	0	0	0	0	0	0	0	0	0	0	0
Zotu8705	4	0	0	1	0	4	0	0	0	0	0	0	0	0	0	0	0	0	0	0	1	0	0	0	0	0	0	0	1	0	0	0	0	0	0	0	0	0	0	0	0	0	0	0	0	0	0	0	0
Zotu3095	3	0	0	0	0	0	0	0	0	25	1	0	0	2	0	0	2	2	1	1	2	0	0	0	0	0	0	0	0	0	0	0	10	0	0	0	0	0	0	0	0	0	0	0	0	0	0	0	0
Zotu16634	0	0	0	2	0	0	0	0	0	0	1	0	0	0	0	0	0	0	0	0	0	0	0	0	0	0	0	0	0	0	0	0	0	0	0	0	0	0	0	0	0	0	0	0	0	0	0	0	0
Zotu932	3	6	2	0	0	0	8	0	0	0	1	3	0	0	2	1	1	0	0	0	0	2	3	1	0	1	2	2	3	1	1	3	0	3	0	1	10	9	2	2	2	9	1	15	4	11	18	5	1
Zotu3431	4	0	0	0	0	1	0	0	0	4	0	1	0	0	0	3	1	0	0	0	1	0	0	0	1	0	3	0	0	5	0	1	7	8	0	0	0	0	0	0	0	0	0	0	1	0	0	0	1
Zotu2551	1	0	0	0	0	3	31	0	0	0	0	0	0	0	0	0	0	1	0	0	0	0	0	0	0	0	0	0	0	5	0	2	0	0	0	0	1	0	0	0	0	0	3	0	1	0	3	0	0
Zotu2488	1	1	0	0	0	0	3	1	3	0	1	0	0	3	0	2	1	0	0	0	0	1	0	2	0	0	1	1	1	0	2	4	0	3	1	0	1	0	0	1	0	0	0	0	0	0	2	0	0
Zotu3303	1	0	0	0	0	0	0	0	0	0	0	2	1	0	0	1	0	0	0	0	1	0	1	2	0	0	0	2	2	2	0	0	0	0	2	0	0	0	0	0	0	0	0	0	5	2	0	1	0
Zotu4903	3	1	0	0	3	0	0	0	0	0	1	0	0	0	0	12	0	0	0	0	0	1	0	1	0	0	0	0	0	0	0	0	0	1	0	0	0	0	0	0	2	0	1	0	0	0	0	2	1
Zotu8704	2	3	0	0	0	1	0	0	0	0	0	0	0	0	0	0	0	0	0	0	0	0	0	0	0	0	0	0	0	0	0	0	0	0	0	0	0	0	0	0	2	0	0	0	0	0	0	0	0
Zotu8256	5	0	0	0	0	0	0	0	0	0	1	0	0	1	0	0	0	0	0	0	0	0	0	2	0	0	0	0	1	1	0	0	0	0	0	0	0	0	0	0	0	0	0	0	1	0	0	1	0
Zotu4588	7	0	0	2	0	3	0	0	0	4	3	0	0	0	0	1	0	1	0	0	0	0	0	0	0	0	0	0	0	0	0	0	1	0	1	24	0	0	0	0	0	0	0	2	3	0	2	0	0
Zotu1170	1	4	2	1	0	1	0	0	0	0	6	0	0	0	0	7	0	0	0	0	0	2	0	0	0	0	0	0	0	0	0	0	0	2	1	3	3	0	2	29	2	4	0	4	19	4	5	15	76
Zotu9504	1	0	0	0	0	0	2	0	0	0	0	0	0	0	0	0	0	0	0	0	0	0	0	0	0	0	0	0	0	0	0	0	0	0	0	0	0	0	1	0	0	0	0	3	1	0	0	0	0
Zotu3599	1	0	2	0	2	0	0	0	0	0	0	0	0	0	0	0	0	0	0	0	0	0	0	0	0	0	6	0	0	0	0	0	0	0	1	1	0	17	0	1	1	0	0	0	0	0	1	0	0
Zotu8929	1	2	0	0	0	0	0	0	0	1	0	0	0	0	0	0	0	0	0	0	1	0	0	0	0	0	0	0	0	0	0	0	5	0	0	0	0	0	0	2	0	0	0	0	0	1	0	0	0
Zotu9673	0	0	0	0	0	0	0	0	0	0	0	0	0	0	0	0	0	0	0	0	0	0	0	0	0	0	0	0	0	0	0	0	0	0	0	0	0	0	0	1	0	0	0	0	3	4	1	1	5
Zotu15649	2	0	0	0	0	0	0	0	0	0	0	0	0	0	0	3	0	0	0	0	0	0	0	0	1	0	0	0	0	0	0	1	0	0	0	0	0	0	0	0	0	0	0	0	0	0	0	0	0
Zotu11019	8	0	0	0	0	0	0	0	0	0	0	0	0	0	0	0	0	0	0	0	0	0	0	0	0	0	0	0	0	0	0	0	1	0	0	0	0	0	0	0	0	0	0	0	0	0	0	0	0
Zotu1407	0	0	0	0	2	1	0	0	0	0	1	0	0	0	1	0	0	0	0	0	0	0	1	0	0	4	0	0	0	1	3	0	0	1	0	3	0	0	7	21	7	0	0	4	12	2	6	13	63
Zotu15421	2	0	0	0	1	0	0	0	0	0	0	0	0	0	0	0	0	0	0	0	1	0	0	0	0	0	0	0	0	0	0	0	0	0	0	0	0	0	0	0	0	0	0	0	0	0	0	0	0
Zotu1268	3	0	0	0	0	44	1	3	0	0	2	0	0	0	0	2	0	0	3	0	1	0	0	0	2	2	0	0	8	0	11	0	10	4	0	0	3	0	6	0	1	0	1	0	3	0	7	3	1
Zotu14120	1	0	0	0	1	0	0	0	0	0	0	0	0	0	1	0	0	0	0	0	0	0	0	0	0	2	0	0	2	0	0	0	0	1	0	0	0	0	0	0	0	0	0	0	0	0	0	0	0
Zotu12275	2	0	0	0	0	0	0	0	0	1	0	1	0	0	1	0	1	0	0	0	0	0	0	0	0	0	0	0	1	0	0	0	1	0	0	0	0	0	0	0	0	0	0	0	0	0	0	0	0
Zotu13880	0	0	0	0	0	0	0	0	0	0	0	0	0	0	0	0	0	0	0	0	0	0	0	0	0	0	0	0	0	0	0	0	0	0	1	0	0	0	0	0	0	0	0	0	0	1	0	0	0
Zotu11866	0	0	0	0	0	0	0	0	0	1	0	0	0	0	0	2	0	0	0	0	2	0	0	0	0	0	0	0	0	0	0	0	0	0	0	0	0	0	0	0	0	0	0	0	0	0	0	0	0
Zotu3234	0	2	0	1	0	3	2	0	0	0	0	0	0	0	0	0	1	1	0	1	0	0	0	0	0	0	2	1	0	0	0	0	0	0	1	0	0	0	0	0	0	0	0	1	0	1	4	0	0
Zotu14269	2	0	0	0	0	0	0	0	0	1	0	0	0	0	0	0	0	0	0	0	1	0	0	0	0	0	0	0	0	0	0	0	0	0	0	0	0	0	0	0	0	0	0	0	0	0	1	0	0
Zotu1507	4	1	1	1	8	0	0	6	0	0	0	0	0	0	0	3	0	0	6	0	0	0	0	0	0	0	0	0	0	0	14	0	0	0	0	1	0	0	0	1	0	1	0	0	3	0	0	0	0
Zotu1619	5	2	2	1	0	4	1	0	0	2	20	0	2	4	0	11	0	1	1	0	0	1	0	0	0	0	2	0	2	0	1	0	1	0	3	21	2	0	4	2	10	1	1	0	0	0	3	3	0
Zotu7937	3	0	0	0	0	5	0	0	0	0	0	0	0	0	0	0	0	0	0	0	2	0	0	1	0	0	0	0	1	0	0	0	4	2	0	0	0	0	0	0	0	0	0	0	0	0	0	0	0
Zotu13010	1	0	1	0	0	0	0	0	0	0	0	0	0	0	0	0	0	0	0	0	0	0	0	0	0	0	1	0	2	0	0	0	0	0	1	0	0	0	0	0	0	0	0	0	0	1	1	0	1
Zotu11095	6	0	0	0	1	0	0	0	0	1	1	0	0	0	0	0	0	0	0	0	0	0	0	0	0	0	0	0	0	0	0	0	0	0	0	0	0	0	0	0	0	0	0	0	0	0	0	0	0
Zotu7262	1	0	0	2	0	0	0	0	0	0	1	3	0	0	0	1	0	0	0	4	0	0	0	0	0	0	0	0	0	0	0	7	0	1	0	0	0	0	0	0	0	0	0	0	0	0	0	0	0
Zotu2072	1	1	0	1	0	3	1	0	2	4	0	0	1	0	2	0	4	0	0	0	3	1	2	1	0	4	6	1	2	0	3	7	11	3	0	3	0	0	0	0	0	0	0	0	1	0	0	0	3
Zotu700	5	10	4	2	4	1	2	2	3	4	4	2	1	2	1	0	6	0	0	1	1	1	4	5	2	5	3	14	4	3	6	4	13	4	9	5	7	40	7	18	1	4	13	49	10	2	3	10	6
Zotu5187	9	0	0	0	0	3	1	0	0	0	0	0	0	0	0	0	1	0	0	0	0	0	0	0	0	0	0	0	0	0	0	0	1	0	0	0	0	0	0	0	0	0	0	0	0	0	1	1	0
Zotu14223	2	2	0	0	0	0	0	0	0	0	0	0	0	0	0	0	0	0	0	0	0	0	0	0	0	0	0	0	0	0	0	0	1	0	0	0	0	0	0	0	0	0	0	0	0	0	0	0	0
Zotu7035	1	0	0	6	2	0	0	0	0	0	0	0	0	0	0	2	0	0	0	0	0	0	0	0	4	0	0	0	0	0	0	0	0	0	0	0	0	0	0	0	0	0	0	0	0	0	0	0	0
Zotu5600	4	1	0	0	2	0	0	0	0	1	0	0	0	0	0	0	0	0	0	0	0	0	0	0	0	0	0	0	0	0	0	0	0	0	0	0	0	0	0	2	0	0	0	0	0	1	0	2	5
Zotu1004	3	3	2	3	6	0	0	0	0	0	0	0	0	0	0	0	0	0	0	0	0	0	0	0	0	0	14	0	0	0	0	0	0	0	0	1	1	0	0	0	1	0	0	4	9	2	4	6	9
Zotu3570	3	0	0	3	0	0	4	0	0	1	0	0	0	3	0	0	0	0	0	0	1	0	0	0	2	0	0	0	0	0	0	0	1	0	0	3	0	0	0	1	1	0	3	0	0	0	0	0	0
Zotu732	3	0	2	1	0	0	0	1	2	0	0	0	0	0	0	0	1	0	0	11	0	0	0	0	0	0	0	0	0	0	0	3	0	0	0	0	0	0	0	0	0	0	0	0	0	0	0	0	0
Zotu881	8	2	7	7	1	2	2	1	6	5	3	5	6	4	0	3	0	1	2	4	0	0	4	15	3	0	3	1	2	0	1	10	2	0	10	2	3	0	0	3	0	0	0	0	0	4	2	0	2
Zotu206	1	0	0	1	16	2	0	0	0	0	0	0	0	0	10	1	0	0	0	0	0	0	2	4	1	107	3	1	4	5	3	3	3	5	90	5	11	2	4	37	7	4	153	20	25	458	25	32	168
Zotu3314	4	0	2	0	1	0	3	0	4	0	0	0	0	0	0	0	1	3	0	0	0	0	0	0	0	0	0	0	0	1	0	0	0	0	0	1	1	0	0	1	1	0	0	1	2	2	0	1	0
Zotu4403	2	2	0	0	0	3	0	0	0	0	0	0	0	0	0	0	0	0	0	0	0	0	0	0	0	0	1	0	0	0	0	0	0	0	0	0	0	0	0	0	0	0	0	0	0	0	0	0	0
Zotu7740	5	0	0	0	0	2	0	0	0	1	0	0	0	0	0	1	0	0	0	0	1	0	0	0	0	0	0	0	0	0	0	0	0	0	0	0	0	0	0	0	0	0	0	1	0	0	0	0	0
Zotu2026	1	2	0	1	0	0	1	6	1	1	0	2	0	0	0	1	0	0	2	0	0	0	1	0	3	1	1	2	3	1	5	3	2	1	5	4	4	1	0	0	0	1	0	0	1	1	1	0	0
Zotu8695	5	0	0	1	0	1	0	0	1	0	0	0	0	0	0	0	0	0	0	0	0	0	0	0	0	0	0	0	0	0	0	0	2	0	0	0	0	0	0	0	0	0	0	0	0	0	0	0	0
Zotu2935	5	0	0	0	0	0	0	0	0	0	0	2	0	0	0	0	1	0	0	0	0	0	0	2	0	0	1	2	0	1	50	0	0	0	0	0	0	0	0	0	0	0	0	0	0	0	1	0	0
Zotu10580	12	0	0	0	0	0	0	0	0	0	0	0	0	0	0	0	0	0	0	0	1	0	0	0	0	0	0	0	0	0	0	0	1	0	0	0	0	0	0	0	0	0	0	0	0	0	0	0	0
Zotu16849	2	0	0	0	0	0	0	0	0	0	0	0	0	0	0	0	0	0	0	0	0	0	0	0	0	0	0	0	0	0	0	0	0	0	0	0	0	0	0	0	0	0	0	0	0	0	0	0	0
Zotu6668	1	0	0	0	1	1	0	0	0	0	0	0	0	0	0	0	0	0	0	0	0	0	0	2	0	0	0	0	0	1	0	0	0	0	2	0	0	0	0	0	0	0	0	0	0	2	0	0	0
Zotu9218	2	0	0	0	0	2	0	0	0	1	0	0	0	0	0	0	0	0	0	0	0	0	0	0	0	0	0	0	2	0	0	0	0	0	0	0	0	0	0	0	0	0	0	0	0	0	0	0	0
Zotu4658	0	2	0	0	0	16	1	0	0	0	0	0	0	0	0	1	0	0	0	0	0	0	0	0	0	0	0	0	3	0	0	0	0	0	0	0	0	0	0	0	0	0	0	0	0	0	0	1	0
Zotu17195	0	0	0	0	0	0	0	0	0	0	0	0	0	0	0	0	0	0	0	0	0	0	0	0	0	0	2	0	0	0	0	0	0	0	0	0	0	0	0	0	0	0	0	0	0	0	2	0	0
Zotu9717	3	0	0	0	0	2	1	0	1	0	0	0	0	0	0	1	0	0	0	0	0	0	0	0	0	0	0	0	0	0	0	0	1	0	0	1	4	0	0	0	2	0	0	0	4	0	1	0	0
Zotu361	3	2	0	1	0	39	1	0	0	8	54	3	3	7	6	14	2	10	2	1	0	3	0	0	0	0	0	0	7	0	0	0	0	11	12	190	20	1	17	11	13	5	5	10	89	16	20	56	20
Zotu261	6	2	0	1	5	1	0	0	3	60	424	33	18	29	35	92	22	32	27	26	0	18	1	4	1	4	0	0	3	1	0	10	2	93	1	0	1	0	0	0	0	1	0	2	0	0	0	0	0
Zotu10526	3	0	0	0	0	0	0	0	0	1	0	0	0	0	0	1	0	0	0	0	2	0	0	0	0	0	0	0	0	0	0	0	0	0	0	0	0	0	0	0	0	0	0	0	0	0	0	0	0
Zotu9286	0	0	0	0	0	0	1	0	0	1	0	0	0	0	0	0	0	0	0	0	0	0	0	0	0	0	0	0	0	0	0	0	1	0	0	0	0	0	0	0	0	0	0	0	0	0	0	0	0
Zotu9985	1	0	0	0	0	0	0	0	1	0	0	0	0	0	0	0	0	2	0	0	0	0	0	0	0	0	0	0	0	0	0	0	0	0	0	0	0	0	0	0	0	0	0	0	0	0	0	0	0
Zotu9863	2	0	0	0	0	0	0	0	0	0	0	0	0	0	0	0	0	0	0	0	0	0	0	0	0	0	0	0	0	0	0	0	1	0	0	0	1	1	0	1	0	0	1	0	0	0	3	0	0
Zotu11792	0	1	0	0	0	2	0	0	0	0	1	0	0	1	0	3	0	1	0	0	0	1	0	0	0	0	0	0	0	0	0	0	0	0	0	0	0	0	0	0	0	0	0	0	0	0	0	0	0
Zotu201	4	8	4	114	108	1	1	3	50	5	2	53	4	49	9	7	1	1	2	17	0	0	1	0	2	5	2	0	0	0	0	16	0	5	0	0	1	0	0	0	0	0	0	0	0	0	0	0	0
Zotu3429	6	0	0	0	2	0	0	0	0	0	0	0	0	0	0	0	0	0	0	0	0	0	0	0	1	0	2	1	0	0	0	0	0	0	0	0	4	0	0	0	0	0	2	3	2	3	17	1	3
Zotu9025	4	1	0	0	0	0	0	0	0	0	1	0	0	0	0	1	0	0	0	0	0	0	0	0	0	0	0	0	0	0	0	0	1	0	0	3	0	0	0	0	0	0	0	0	0	0	0	0	0
Zotu8449	9	0	0	0	0	1	0	0	0	0	0	0	0	0	0	0	0	0	0	0	0	0	0	0	0	0	0	0	0	0	0	0	2	0	0	0	0	0	0	0	0	0	0	0	0	0	0	0	0
Zotu11609	1	0	0	0	0	0	0	0	0	0	0	0	0	0	0	0	0	0	0	0	3	1	0	0	0	0	0	0	0	0	0	0	4	0	0	0	0	0	0	0	0	0	0	0	0	0	0	0	0
Zotu7449	6	1	0	1	0	0	0	0	0	0	0	0	0	0	0	0	0	0	0	0	1	0	0	0	0	0	0	0	0	0	0	0	1	0	0	0	0	0	0	0	0	0	0	0	0	2	0	1	0
Zotu2012	2	3	1	0	0	7	0	0	0	0	0	0	0	0	0	4	0	0	0	0	0	0	0	0	0	0	8	0	1	0	0	0	0	0	0	0	0	0	0	0	0	0	0	0	6	3	3	5	6
Zotu8068	0	5	3	0	0	1	1	1	0	0	1	0	0	0	1	0	0	0	0	2	0	0	1	0	0	0	1	0	0	0	1	0	1	0	0	0	0	0	0	0	0	2	0	0	0	0	0	0	0
Zotu4362	0	0	1	0	0	1	0	0	0	0	0	0	0	0	0	4	0	0	0	0	0	0	0	0	0	0	1	0	1	0	0	0	0	1	0	0	0	0	0	0	0	0	0	0	3	0	2	0	2
Zotu16803	4	1	0	0	0	0	0	0	0	0	0	0	0	0	0	0	0	0	0	0	0	0	0	0	0	0	0	0	0	0	0	0	0	0	0	0	0	0	0	0	0	0	0	0	0	0	0	0	0
Zotu1111	4	1	2	2	6	0	0	0	0	0	0	0	0	0	0	2	0	0	0	0	0	0	0	0	0	0	13	0	0	0	0	0	0	0	4	0	0	0	0	0	0	0	1	11	11	9	3	12	5
Zotu923	2	9	4	0	0	26	15	2	0	0	1	1	0	0	0	3	1	2	0	1	0	0	0	0	1	0	1	4	14	2	0	2	0	0	12	21	4	2	18	6	16	3	5	4	30	16	19	29	14
Zotu341	1	6	2	27	0	3	6	0	0	2	0	5	4	17	0	2	3	2	0	0	17	23	34	59	114	16	14	37	14	18	20	7	22	15	58	6	21	7	4	51	1	5	6	0	0	29	0	5	27
Zotu1142	3	8	2	3	2	1	3	0	1	9	2	5	0	2	0	0	9	1	0	0	2	1	4	3	4	2	2	1	3	7	3	1	0	2	3	0	6	1	0	3	1	4	8	0	5	6	10	0	0
Zotu336	2	0	0	0	1	0	0	0	0	0	0	0	0	0	0	0	0	0	0	0	0	0	0	0	0	0	1	0	0	0	18	0	0	2	6	5	0	0	109	0	10	5	0	9	9	12	5	610	6
Zotu12930	0	0	0	0	0	0	1	0	1	0	0	0	0	0	0	0	0	0	0	0	0	0	0	0	0	0	0	0	0	0	0	0	0	0	0	0	0	0	0	0	0	0	0	0	0	0	0	0	0
Zotu5405	2	1	1	2	1	0	0	0	0	0	8	1	2	0	0	6	0	0	0	0	0	0	0	0	0	0	0	0	0	0	0	0	0	0	0	0	0	0	0	0	0	0	0	0	0	0	0	0	0
Zotu1894	2	0	3	0	0	4	2	1	0	1	0	1	3	0	2	0	0	0	0	0	3	4	3	14	6	5	7	3	11	5	4	0	3	1	1	1	0	0	1	0	0	1	0	0	0	0	4	0	5
Zotu15524	0	1	1	0	1	0	0	0	0	0	0	0	0	0	0	0	0	0	0	0	0	0	0	0	0	0	0	0	0	0	0	0	0	0	0	0	0	0	0	0	1	0	0	0	0	0	0	0	2
Zotu5544	0	0	0	0	0	0	1	0	0	0	2	0	0	0	0	0	0	0	0	0	0	0	1	1	0	0	0	0	1	1	0	0	1	2	6	0	0	0	0	0	0	0	0	0	0	2	0	0	0
Zotu8800	0	0	0	0	0	0	0	0	0	1	0	0	0	0	0	0	0	0	0	0	0	0	0	0	0	0	1	0	1	1	0	1	3	1	0	0	0	0	0	0	0	0	0	0	0	0	0	0	0
Zotu10243	1	1	0	0	1	0	0	0	0	0	0	0	0	0	0	2	0	0	0	0	0	0	0	0	0	0	0	0	0	0	0	2	0	0	0	0	0	0	0	0	0	0	0	0	0	0	0	0	0
Zotu9147	1	0	0	0	0	0	0	0	0	0	0	0	0	0	0	0	0	0	0	0	0	0	0	0	0	0	0	0	0	0	0	0	0	0	0	0	0	0	0	0	0	0	0	0	2	0	0	0	1
Zotu1846	2	2	2	2	0	0	0	0	0	0	0	0	0	0	0	3	0	0	0	0	0	0	0	0	0	0	6	0	0	0	0	0	0	0	0	0	0	0	0	3	0	0	0	5	8	5	2	1	1
Zotu3406	1	5	2	0	2	0	3	0	0	0	0	0	0	0	0	0	0	1	0	0	0	0	0	0	0	0	0	0	0	1	0	0	4	0	1	0	0	0	0	0	0	0	0	0	0	1	0	0	0
Zotu12101	1	0	0	0	2	0	0	0	0	0	0	0	0	0	0	0	0	0	0	0	0	0	0	0	0	0	1	0	0	0	0	1	0	0	0	0	0	0	0	0	0	0	0	0	0	0	0	0	0
Zotu6410	5	0	0	0	1	0	0	0	0	0	2	2	0	1	0	3	3	0	2	0	1	0	0	0	0	0	0	0	0	0	0	0	0	0	0	0	0	0	0	0	0	0	0	0	0	0	0	0	0
Zotu5088	1	2	1	0	0	0	0	0	1	0	0	0	0	0	0	3	0	0	0	0	0	0	0	0	0	0	6	0	0	0	0	0	0	0	0	1	0	0	0	0	0	0	0	0	0	0	0	0	0
Zotu3700	1	0	0	0	2	0	0	0	0	0	1	0	0	0	0	4	0	0	0	0	0	0	0	0	0	2	0	0	0	0	0	0	0	0	0	6	0	0	2	0	0	0	0	0	14	1	2	5	2
Zotu2136	0	10	0	0	2	1	20	1	0	0	0	11	1	0	1	0	0	3	0	0	1	0	3	0	0	1	0	0	1	5	0	1	1	1	0	0	0	0	0	0	0	0	0	0	1	0	5	0	0
Zotu1345	2	1	2	1	1	2	2	0	0	3	0	1	2	0	0	0	0	1	0	1	1	0	7	13	3	1	1	0	2	3	1	2	6	1	2	4	0	2	0	0	0	4	0	2	1	5	1	2	0
Zotu5122	4	0	0	1	1	0	0	2	0	0	0	0	0	0	0	2	0	0	4	0	0	0	0	0	0	0	0	0	0	0	7	0	0	0	0	0	0	0	0	0	0	1	0	0	0	0	1	0	0
Zotu5270	0	0	0	0	0	1	1	0	0	0	0	0	0	0	0	0	0	0	0	0	0	0	1	0	0	2	0	5	0	0	0	0	1	0	0	4	0	0	0	2	0	0	0	0	0	0	0	0	0
Zotu6527	1	0	0	1	1	0	0	0	0	0	0	0	0	0	0	0	0	0	0	0	0	0	0	0	0	1	1	0	2	0	0	2	0	0	0	1	1	0	0	1	0	2	0	0	0	0	3	1	0
Zotu12899	1	0	0	0	0	0	0	0	0	0	0	0	0	0	0	0	0	0	0	0	0	0	0	0	0	1	1	0	0	0	0	0	1	0	0	0	0	0	0	0	0	0	0	1	0	0	0	0	0
Zotu2706	7	5	0	1	0	2	3	1	2	1	0	4	2	0	1	0	7	0	1	4	3	1	3	0	0	1	2	13	3	1	1	0	5	2	2	0	2	0	0	0	0	0	0	0	0	0	0	0	1
Zotu7869	1	0	0	0	0	0	0	0	0	0	3	0	0	2	0	3	1	0	0	0	0	0	0	0	1	0	0	0	0	0	0	0	0	1	0	0	0	0	0	0	0	0	0	0	0	0	0	1	0
Zotu3828	0	0	0	1	0	17	0	0	0	0	0	0	0	0	0	1	1	0	0	0	0	0	0	0	0	0	1	0	1	0	0	0	0	0	0	0	0	0	0	0	2	0	0	0	0	0	0	1	0
Zotu5884	1	1	0	0	0	0	0	0	0	0	0	0	0	0	0	0	0	1	0	0	0	0	0	0	0	0	1	1	0	0	0	0	0	0	0	0	1	0	0	0	0	0	0	0	1	0	6	0	2
Zotu2599	2	1	1	0	0	1	0	1	0	0	0	0	0	0	0	0	0	0	0	0	0	0	0	0	0	0	1	0	0	0	0	4	0	0	0	0	2	0	3	5	0	7	2	0	11	1	3	4	0
Zotu13129	1	0	0	0	0	0	0	0	0	0	0	0	0	0	0	0	0	0	0	0	0	0	0	0	0	0	0	0	0	0	0	0	0	0	0	12	0	0	0	0	0	0	0	0	0	0	1	0	0
Zotu868	2	1	0	0	0	0	0	19	0	1	4	5	1	1	3	0	6	1	15	3	2	6	6	2	6	6	14	11	9	4	94	7	6	5	0	0	4	0	0	0	0	0	0	6	0	0	1	0	0
Zotu9875	2	1	0	0	0	0	0	0	0	0	0	0	0	0	0	0	0	0	0	0	0	0	0	0	0	0	1	0	1	0	0	0	1	0	0	0	0	0	0	0	0	0	0	0	0	0	0	0	0
Zotu6051	1	0	0	0	1	0	1	1	0	0	0	0	0	0	0	0	0	0	0	0	0	0	0	0	0	0	0	0	0	0	0	0	0	0	0	0	0	0	0	0	0	0	0	0	7	0	1	5	2
Zotu4133	4	5	1	3	0	0	0	0	0	0	1	0	1	0	0	8	0	0	0	0	0	4	0	0	0	0	0	0	0	0	0	0	0	4	0	1	0	0	0	0	1	0	0	0	0	0	0	1	0
Zotu3317	3	0	3	0	1	1	0	0	0	0	0	0	0	0	0	0	0	0	0	0	1	0	0	0	0	0	2	0	0	0	0	0	0	0	0	1	0	0	3	0	0	0	0	1	12	2	7	13	2
Zotu10052	1	0	0	0	0	3	2	1	0	0	0	0	0	0	0	0	0	0	0	0	0	0	0	0	0	0	0	0	2	0	0	0	0	0	0	0	0	0	0	0	0	0	0	0	0	0	0	0	0
Zotu8210	4	1	1	0	1	0	0	0	0	1	0	0	0	0	0	2	0	0	0	0	0	0	0	0	0	0	0	0	0	0	0	0	2	0	0	0	0	0	0	0	0	0	0	0	0	0	0	1	0
Zotu1861	2	5	1	4	2	0	0	0	0	0	0	0	0	0	0	0	0	0	0	0	1	0	0	0	1	0	7	7	0	2	0	0	0	0	0	0	0	0	0	0	0	0	0	3	3	1	0	0	2
Zotu1704	7	3	0	3	2	0	0	8	0	0	0	0	0	0	0	2	0	0	10	0	0	0	0	0	0	1	0	0	1	0	14	1	0	0	0	0	0	0	0	0	0	0	0	0	0	0	0	1	0
Zotu12925	4	0	0	0	0	0	0	0	0	0	0	0	0	0	0	0	0	0	0	0	0	0	0	0	0	0	0	0	0	0	0	0	1	0	0	0	0	0	0	0	0	0	1	0	0	0	1	0	0
Zotu4616	2	0	0	0	0	4	1	0	0	0	0	0	0	0	0	0	0	0	0	0	0	0	0	0	1	0	1	0	1	1	0	0	1	0	0	6	0	0	0	0	2	1	1	0	0	1	1	1	0
Zotu4176	0	0	0	0	0	0	0	0	0	0	0	0	1	0	0	0	2	0	0	0	0	0	0	0	0	0	0	0	0	0	0	0	0	0	0	1	0	1	0	0	0	0	9	1	0	1	1	3	1
Zotu6750	3	1	0	0	4	1	0	0	0	0	0	0	0	0	0	1	0	0	0	0	0	0	0	0	0	0	0	0	4	0	0	0	0	0	0	0	0	0	0	0	0	0	0	0	0	0	0	0	0
Zotu118	14	1	5	1	403	2	2	53	3	1277	5	8	12	0	148	3	55	22	8	4	4	0	1	2	0	18	0	4	0	2	4	5	10	5	1	0	2	0	0	0	0	0	0	0	0	1	0	0	0
Zotu1607	0	0	0	0	0	0	2	3	0	0	4	0	0	2	2	1	18	0	1	1	0	0	0	2	0	2	2	10	0	0	1	0	0	0	17	0	0	0	0	0	0	0	0	0	0	8	1	0	0
Zotu1556	2	0	1	11	3	3	0	1	3	0	0	0	0	2	0	2	1	1	0	0	0	2	0	0	4	0	0	0	0	6	0	2	3	0	11	0	0	0	0	0	0	0	0	0	0	8	0	0	0
Zotu5522	1	0	0	0	0	0	0	0	0	0	0	0	0	0	0	0	0	0	0	0	1	0	0	2	0	1	1	14	1	1	1	1	0	1	0	0	0	0	0	0	0	0	0	0	0	0	2	0	0
Zotu4884	1	2	1	0	2	0	0	0	1	0	0	1	0	0	0	0	0	1	0	0	0	1	1	0	0	1	4	0	0	0	0	3	1	0	0	0	0	0	0	0	0	0	0	1	0	0	3	2	1
Zotu1473	9	2	0	0	3	3	0	2	0	4	0	0	0	0	0	0	0	0	0	0	10	1	1	3	2	4	5	1	1	3	31	1	20	3	0	0	0	0	0	0	0	0	0	0	0	2	1	0	0
Zotu2231	2	1	1	1	0	2	1	2	0	2	0	7	0	0	0	2	0	0	0	0	2	0	4	1	0	0	3	0	0	2	1	0	6	0	1	0	0	0	1	0	8	0	1	0	4	2	2	1	0
Zotu2594	3	1	2	0	2	1	0	1	1	0	0	1	0	0	0	0	0	0	0	0	0	0	12	2	0	0	2	0	2	2	0	0	0	0	0	0	0	0	0	0	0	0	0	0	1	0	0	0	0
Zotu3405	2	0	0	0	0	1	0	1	0	0	0	0	0	0	0	1	0	0	0	0	0	0	0	0	0	0	0	0	0	0	0	0	0	0	2	6	2	0	1	0	1	1	0	2	8	2	1	6	8
Zotu4416	2	0	0	0	3	15	1	0	0	1	0	0	0	0	0	3	0	0	0	0	0	0	0	0	0	0	0	0	5	0	0	0	0	0	0	0	0	0	0	0	0	0	0	0	0	0	0	0	0
Zotu16628	1	0	0	0	0	0	0	0	0	0	0	0	0	0	0	0	0	0	0	0	0	0	0	0	0	0	0	0	0	0	0	0	0	0	0	0	0	0	0	0	0	0	0	0	0	0	0	5	0
Zotu11970	2	0	0	0	0	1	5	0	0	0	0	0	0	0	0	0	0	0	0	0	0	0	0	0	0	0	0	0	0	1	0	0	0	0	0	0	0	0	0	0	0	0	0	0	0	0	2	0	0
Zotu4754	1	0	0	0	0	14	3	0	1	0	0	0	0	0	0	0	0	0	0	0	0	0	0	0	0	0	1	0	0	0	0	0	0	0	0	0	0	0	0	0	0	0	0	0	0	2	0	0	2
Zotu284	10	11	4	10	10	25	24	7	5	5	5	16	4	8	11	5	9	7	1	2	2	9	13	7	14	22	12	21	66	15	15	13	3	24	22	7	10	38	18	14	1	10	2	5	11	18	6	10	3
Zotu4560	1	2	0	0	0	0	1	0	0	0	2	4	0	0	0	0	0	0	0	0	0	0	0	0	0	0	2	1	1	2	0	3	5	3	0	0	0	0	0	0	0	0	0	0	1	0	2	0	1
Zotu9962	0	0	0	0	0	0	4	0	0	0	0	0	0	0	0	0	0	2	0	0	0	0	0	0	0	0	0	0	0	3	0	0	0	0	0	0	0	0	0	0	0	0	0	0	0	0	0	0	0
Zotu96	9	10	11	25	6	74	81	34	27	1	0	0	1	5	1	15	9	5	1	0	2	1	6	13	67	3	208	41	30	59	8	2	7	5	141	15	2	10	13	89	6	3	10	0	30	51	1	2	30
Zotu11395	1	0	0	0	0	0	0	0	0	0	0	0	0	0	0	1	0	0	0	1	0	0	0	0	0	0	1	0	0	0	0	1	2	2	0	0	0	0	0	0	0	0	0	0	0	0	0	0	0
Zotu6030	1	1	1	0	0	0	3	0	0	1	0	4	0	1	0	2	0	0	0	0	0	0	3	0	1	1	0	0	0	1	0	2	4	1	0	0	0	0	0	0	0	0	0	0	0	0	0	0	0
Zotu6235	2	0	0	0	0	0	1	1	0	6	0	0	0	0	0	0	0	0	0	0	0	0	0	0	0	0	0	0	0	0	0	0	1	0	0	0	0	0	0	0	0	0	0	0	0	0	0	0	0
Zotu12518	0	0	0	0	0	0	0	0	2	0	0	0	0	0	0	0	2	0	0	1	0	0	0	0	0	0	0	0	0	0	0	0	0	0	0	0	0	0	0	0	0	0	0	0	0	0	0	0	0
Zotu1081	4	0	1	0	0	6	0	0	0	2	0	0	0	1	0	2	0	0	0	0	6	0	0	0	0	0	0	0	2	0	0	1	35	0	0	0	0	0	0	0	0	0	0	0	0	0	2	0	0
Zotu2281	3	7	0	0	0	2	0	0	1	0	0	1	0	0	0	0	1	0	0	0	0	1	15	0	6	0	2	3	0	1	0	0	0	2	0	0	1	0	0	0	0	0	0	0	4	1	1	0	2
Zotu17136	1	0	0	0	0	0	0	0	0	0	0	0	0	0	0	0	0	0	0	0	0	0	0	0	0	0	0	0	0	0	0	0	0	0	0	0	0	0	0	0	0	0	0	0	0	0	0	0	0
Zotu10342	0	0	0	0	0	2	2	0	0	0	0	0	0	0	0	0	0	0	0	0	0	0	0	0	0	0	0	0	0	0	0	0	0	0	0	0	1	0	0	0	0	4	0	0	0	1	1	2	0
Zotu13405	0	0	0	0	0	0	0	0	0	0	0	0	0	0	0	0	0	0	0	1	0	0	0	0	2	0	0	0	0	0	0	1	0	0	0	0	0	0	0	0	0	0	0	0	0	0	0	0	0
Zotu3766	2	3	0	0	0	4	2	0	0	1	0	1	0	0	0	0	3	1	0	0	0	0	0	0	3	0	2	2	3	5	3	4	3	0	0	3	0	0	0	0	0	0	0	0	3	0	0	0	1
Zotu733	3	1	4	0	1	1	5	6	4	7	6	2	4	4	3	2	18	5	1	0	1	1	2	2	2	2	6	14	1	3	21	0	1	5	12	10	3	0	0	0	0	0	0	1	5	16	9	1	0
Zotu1876	4	0	0	0	0	0	0	0	0	6	0	0	0	0	0	0	0	0	0	0	0	0	0	0	0	0	0	0	0	0	0	0	1	0	1	14	0	0	0	3	0	0	2	3	0	3	2	1	2
Zotu1325	5	4	1	13	7	8	0	0	9	1	0	0	0	4	1	4	0	2	0	0	0	0	0	0	3	1	0	1	6	0	0	1	0	0	0	0	0	0	0	0	0	0	0	0	1	0	0	0	0
Zotu4313	1	2	0	2	1	0	0	0	2	0	0	0	0	1	0	1	0	0	0	3	0	0	0	0	2	0	0	0	0	0	1	4	0	0	0	0	0	0	0	0	0	0	1	0	0	0	0	0	0
Zotu4711	0	0	0	0	0	11	0	1	0	0	0	0	0	0	0	1	0	0	0	0	0	0	0	0	0	3	1	0	2	0	0	0	0	0	0	0	0	0	0	0	0	0	0	0	1	1	0	3	10
Zotu13120	3	0	0	0	0	0	0	0	0	0	0	0	0	0	0	0	0	0	0	0	0	0	0	0	0	0	0	0	0	0	0	0	1	0	0	0	0	0	0	0	0	0	0	0	0	0	0	0	0
Zotu1939	0	1	2	1	2	0	3	2	2	2	3	1	0	1	1	1	1	0	0	1	0	0	5	3	2	2	1	6	4	1	0	7	0	0	10	0	0	0	4	1	0	0	1	3	0	3	0	4	0
Zotu5442	9	0	2	0	0	3	0	0	0	0	0	0	0	0	0	0	0	0	0	0	0	0	0	0	0	0	0	0	0	0	0	0	2	0	0	0	0	0	3	0	0	0	0	0	0	0	0	3	0
Zotu5242	2	0	0	0	0	0	0	0	0	0	0	0	0	0	0	0	0	0	0	0	0	0	0	0	0	0	0	0	0	0	0	0	0	0	0	6	0	0	0	0	0	0	0	0	0	0	0	0	0
Zotu5490	7	0	0	0	0	0	0	0	0	1	0	0	0	0	0	0	0	0	0	0	2	0	0	0	0	0	0	0	0	0	0	0	7	0	0	0	1	0	0	0	0	0	0	0	0	0	0	0	0
Zotu10676	4	1	0	0	1	0	0	0	0	0	0	0	0	0	0	0	0	0	0	0	1	0	0	0	0	0	0	0	0	0	0	0	0	0	0	0	0	0	1	0	0	0	0	0	0	0	0	0	0
Zotu1192	3	3	0	3	4	1	0	0	0	2	11	3	1	0	1	14	1	3	0	0	0	4	0	0	0	0	0	0	0	0	0	0	1	1	5	3	0	0	4	2	3	1	0	4	54	9	9	10	7
Zotu16491	2	0	0	0	0	0	0	0	0	2	0	0	0	0	0	0	0	0	0	0	0	0	0	0	0	0	0	0	0	0	0	0	2	0	0	0	0	0	0	0	0	0	0	0	0	0	0	0	0
Zotu5110	4	0	0	1	3	0	1	0	0	0	0	0	0	1	0	4	0	0	0	0	2	0	0	0	3	0	0	0	1	4	2	1	2	0	0	0	0	0	0	0	0	0	0	0	0	0	0	1	0
Zotu1589	0	3	2	2	0	2	6	0	1	0	0	3	0	1	0	1	0	2	0	0	0	0	5	0	5	1	1	6	0	5	0	0	1	2	5	0	2	0	0	2	0	0	1	4	1	4	0	3	0
Zotu11885	1	0	0	0	0	0	0	0	0	0	0	0	0	0	0	0	0	0	0	0	0	0	0	0	0	0	0	0	0	0	0	0	0	0	0	0	1	0	0	0	0	0	0	0	1	0	4	0	0
Zotu3712	4	0	0	0	0	9	0	0	0	0	0	0	0	0	0	0	0	0	0	0	0	0	0	0	0	0	1	0	5	0	0	0	0	0	0	5	0	0	0	0	0	0	0	0	1	0	0	0	0
Zotu3462	5	2	1	0	1	0	0	0	0	0	0	0	0	0	0	0	0	0	0	0	0	0	0	0	0	0	4	0	0	0	0	0	0	0	0	0	0	0	0	0	0	0	0	0	1	1	3	0	0
Zotu2105	3	2	1	0	0	3	2	0	1	1	1	0	0	0	0	4	0	1	0	0	1	0	0	0	0	0	3	0	3	0	1	0	1	0	0	4	0	0	0	9	0	1	2	1	11	2	3	3	9
Zotu1980	1	0	0	0	0	3	0	0	0	1	2	1	0	0	0	3	0	0	0	0	0	0	0	0	0	0	0	0	0	0	0	0	0	0	2	38	5	1	15	1	5	21	2	1	6	4	2	6	1
Zotu7571	1	1	0	1	0	2	0	0	0	0	0	0	0	0	0	2	0	0	0	0	0	0	0	0	0	0	1	0	0	0	0	0	0	0	0	0	0	0	0	0	0	0	0	0	0	0	0	0	0
Zotu179	2	32	1	0	1	7	6	20	3	0	0	29	0	0	0	1	0	0	1	0	0	0	30	1	0	0	0	0	0	0	12	0	0	0	0	50	0	0	0	0	0	0	0	0	0	0	0	0	0
Zotu651	1	3	0	0	0	0	2	1	1	3	0	2	0	0	2	1	1	1	0	0	0	0	3	0	0	5	0	1	0	2	0	0	0	0	32	16	34	10	7	187	6	1	7	1	2	9	57	7	51
Zotu11705	1	1	0	0	0	0	0	0	0	0	0	0	0	0	0	0	0	0	0	0	0	0	0	0	0	0	0	0	0	0	0	0	0	0	0	0	0	0	0	0	0	0	0	0	0	4	0	0	0
Zotu6361	1	3	0	1	0	0	0	0	0	0	10	0	0	0	0	4	1	0	0	0	0	1	0	0	0	0	0	0	0	0	0	0	0	2	0	0	0	0	0	0	0	0	0	0	0	0	0	0	0
Zotu5854	0	0	0	0	0	0	0	0	0	0	0	0	0	1	0	0	0	0	0	0	2	0	0	0	5	1	0	1	0	0	0	0	1	0	0	0	0	0	0	0	0	0	0	0	0	0	0	0	0
Zotu805	3	10	1	4	5	6	3	6	1	12	2	4	14	10	24	3	10	4	3	9	13	9	2	12	3	5	5	13	4	11	3	6	2	9	4	0	5	2	14	52	1	0	0	26	2	2	5	3	12
Zotu4363	1	0	0	0	1	0	0	0	1	0	3	1	0	0	0	2	0	0	0	2	0	0	0	0	0	0	0	0	2	1	0	0	3	5	1	9	0	0	0	5	0	0	0	0	0	0	0	0	3
Zotu2831	1	0	0	0	0	0	0	0	0	5	13	2	2	2	3	4	9	6	2	2	2	3	0	0	0	0	0	0	0	0	1	0	0	8	0	0	0	0	0	0	0	0	0	0	0	0	0	0	0
Zotu3813	2	0	0	0	0	0	0	0	0	5	0	0	0	0	0	0	0	0	0	0	1	0	1	1	0	2	0	1	1	0	0	0	28	0	0	0	0	0	0	0	0	0	0	0	0	0	0	0	0
Zotu1379	5	2	0	0	0	0	0	0	1	6	1	3	0	0	0	0	2	0	0	0	4	1	3	2	2	1	1	4	4	2	2	0	27	4	0	12	0	0	0	0	0	0	0	0	0	2	0	0	0
Zotu939	2	2	2	1	0	3	3	3	5	0	0	0	1	0	0	0	0	0	0	0	0	0	0	4	0	0	7	0	1	0	1	0	0	0	0	0	0	0	0	0	0	0	0	0	36	2	0	0	0
Zotu2050	0	0	1	0	1	0	0	0	0	2	0	0	0	0	0	0	0	0	0	0	0	0	0	0	0	0	0	0	0	0	0	0	0	0	0	1	1	0	0	10	3	0	0	1	9	3	4	7	21
Zotu3220	0	0	0	0	1	2	2	0	0	2	0	0	0	0	0	0	0	2	0	1	0	0	0	1	1	0	2	0	1	1	0	2	0	0	0	4	0	0	0	0	0	0	0	0	1	0	2	0	0
Zotu1780	10	0	0	0	0	0	0	0	0	7	0	0	0	0	0	0	0	0	0	0	14	0	3	3	2	1	0	2	2	6	1	3	61	3	0	0	0	0	0	0	0	0	0	1	0	0	0	0	0
Zotu17052	2	0	0	0	0	0	0	0	0	0	0	0	0	0	0	0	0	0	0	0	0	0	0	0	0	0	0	0	0	0	0	0	0	0	0	0	0	0	0	0	0	0	0	0	0	0	0	0	0
Zotu8002	4	0	0	1	0	0	0	0	0	0	0	0	0	0	0	0	0	0	0	0	0	0	1	0	0	0	0	0	0	0	0	1	0	0	0	0	0	0	0	0	0	0	0	0	1	0	2	5	0
Zotu10702	2	0	0	0	0	0	2	0	0	0	0	0	0	0	0	1	0	0	0	0	0	0	0	0	0	0	0	0	0	1	0	0	0	0	0	0	0	0	0	0	0	0	0	0	0	0	0	0	0
Zotu1603	1	5	0	0	0	6	3	1	1	2	0	2	0	0	0	1	2	0	2	0	0	0	7	1	0	0	2	2	1	0	2	0	1	3	0	6	0	0	0	0	0	1	0	0	0	0	0	0	0
Zotu3324	1	1	0	2	0	0	2	0	0	4	0	0	0	0	0	1	0	0	1	0	3	0	0	0	1	3	1	1	1	2	1	1	16	1	0	2	0	0	0	0	0	0	0	0	0	0	0	0	1
Zotu357	3	209	1	2	8	1	66	6	1	48	3	39	3	1	26	0	7	2	1	1	1	9	13	3	4	4	0	0	9	5	2	2	3	9	14	0	0	0	0	0	0	0	0	0	0	1	0	0	0
Zotu2315	10	5	1	1	0	7	0	1	1	1	0	0	0	0	0	1	0	0	0	0	0	0	0	0	0	0	5	0	7	0	0	0	2	0	0	0	0	0	0	0	0	0	0	2	11	1	1	2	2
Zotu11948	1	0	0	0	0	0	0	0	0	0	0	0	0	0	0	0	0	0	0	0	0	0	0	0	0	0	0	0	0	0	0	0	0	0	0	0	0	0	0	0	0	0	0	0	0	0	0	0	0
Zotu4777	0	0	0	0	2	0	4	0	0	1	4	0	2	0	2	0	0	0	0	2	0	0	0	0	0	3	1	0	0	1	0	0	0	1	0	0	0	0	0	0	0	0	0	5	0	0	0	0	3
Zotu8463	1	0	0	0	0	0	0	0	0	1	0	0	0	0	0	0	0	0	0	0	1	0	0	0	0	0	0	0	1	0	0	1	8	0	0	0	0	0	0	0	0	0	0	0	0	0	0	0	0
[truncated: 15,335 more rows]
[truncated: 22 more columns]
