# Supplementary material for: Petroleum pollution changes microbial diversity and network complexity of soil profile in an oil refinery
Source: Front Microbiol. 2023 May 23;14:1193189. doi: 10.3389/fmicb.2023.1193189 (PMC10242060; doi:10.3389/fmicb.2023.1193189)
Supplement: Supplementary file 3 [file Data_Sheet_2.CSV]

Zotu1	k:Bacteria(1.0000),p:Proteobacteria(1.0000),c:Deltaproteobacteria(1.0000),o:Syntrophobacterales(1.0000),f:Syntrophaceae(1.0000),g:Smithella(0.9900)	+	k:Bacteria,p:Proteobacteria,c:Deltaproteobacteria,o:Syntrophobacterales,f:Syntrophaceae,g:Smithella
Zotu17	k:Archaea(1.0000),p:Euryarchaeota(1.0000),c:Methanobacteria(1.0000),o:Methanobacteriales(1.0000),f:Methanobacteriaceae(1.0000),g:Methanobacterium(1.0000)	+	k:Archaea,p:Euryarchaeota,c:Methanobacteria,o:Methanobacteriales,f:Methanobacteriaceae,g:Methanobacterium
Zotu5	k:Bacteria(1.0000),p:Chloroflexi(1.0000),c:Anaerolineae(1.0000),o:Anaerolineales(1.0000),f:Anaerolineaceae(1.0000),g:Leptolinea(1.0000)	+	k:Bacteria,p:Chloroflexi,c:Anaerolineae,o:Anaerolineales,f:Anaerolineaceae,g:Leptolinea
Zotu6	k:Bacteria(1.0000),p:Chloroflexi(1.0000),c:Anaerolineae(1.0000),o:Anaerolineales(1.0000),f:Anaerolineaceae(1.0000),g:Pelolinea(1.0000)	+	k:Bacteria,p:Chloroflexi,c:Anaerolineae,o:Anaerolineales,f:Anaerolineaceae,g:Pelolinea
Zotu18	k:Archaea(1.0000),p:Euryarchaeota(1.0000),c:Methanobacteria(1.0000),o:Methanobacteriales(1.0000),f:Methanobacteriaceae(1.0000),g:Methanobacterium(1.0000)	+	k:Archaea,p:Euryarchaeota,c:Methanobacteria,o:Methanobacteriales,f:Methanobacteriaceae,g:Methanobacterium
Zotu7	k:Bacteria(1.0000),p:Spirochaetae(1.0000),c:Spirochaetes(1.0000),o:Spirochaetales(1.0000),f:Spirochaetaceae(1.0000)	+	k:Bacteria,p:Spirochaetae,c:Spirochaetes,o:Spirochaetales,f:Spirochaetaceae
Zotu4	k:Bacteria(1.0000),p:Spirochaetae(1.0000),c:Spirochaetes(1.0000),o:Spirochaetales(1.0000),f:Spirochaetaceae(1.0000)	+	k:Bacteria,p:Spirochaetae,c:Spirochaetes,o:Spirochaetales,f:Spirochaetaceae
Zotu9	k:Archaea(1.0000),p:Euryarchaeota(1.0000),c:Methanomicrobia(1.0000),o:Methanosarcinales(1.0000),f:Methanosaetaceae(0.9200),g:Methanosaeta(0.8464)	+	k:Archaea,p:Euryarchaeota,c:Methanomicrobia,o:Methanosarcinales,f:Methanosaetaceae,g:Methanosaeta
Zotu20	k:Bacteria(1.0000),p:Spirochaetae(1.0000),c:Spirochaetes(1.0000),o:Spirochaetales(1.0000),f:Spirochaetaceae(1.0000)	+	k:Bacteria,p:Spirochaetae,c:Spirochaetes,o:Spirochaetales,f:Spirochaetaceae
Zotu2	k:Bacteria(1.0000),p:Actinobacteria(1.0000),c:Coriobacteriia(1.0000),o:Coriobacteriales(1.0000),f:Coriobacteriaceae(1.0000)	+	k:Bacteria,p:Actinobacteria,c:Coriobacteriia,o:Coriobacteriales,f:Coriobacteriaceae
Zotu19	k:Bacteria(1.0000),p:Nitrospirae(1.0000),c:Nitrospira(1.0000),o:Nitrospirales(1.0000),f:Nitrospiraceae(1.0000)	+	k:Bacteria,p:Nitrospirae,c:Nitrospira,o:Nitrospirales,f:Nitrospiraceae
Zotu8	k:Bacteria(1.0000),p:Parcubacteria(0.5100)	+	k:Bacteria,p:Parcubacteria
Zotu3	k:Bacteria(1.0000),p:Proteobacteria(1.0000),c:Gammaproteobacteria(1.0000),o:Pseudomonadales(1.0000),f:Pseudomonadaceae(1.0000),g:Pseudomonas(1.0000)	+	k:Bacteria,p:Proteobacteria,c:Gammaproteobacteria,o:Pseudomonadales,f:Pseudomonadaceae,g:Pseudomonas
Zotu12	k:Bacteria(1.0000),p:Parcubacteria(0.5700)	+	k:Bacteria,p:Parcubacteria
Zotu21	k:Bacteria(1.0000),p:Spirochaetae(1.0000),c:Spirochaetes(1.0000),o:Spirochaetales(1.0000),f:Spirochaetaceae(1.0000)	+	k:Bacteria,p:Spirochaetae,c:Spirochaetes,o:Spirochaetales,f:Spirochaetaceae
Zotu23	k:Bacteria(1.0000),p:Bacteroidetes(1.0000),c:Bacteroidia(1.0000),o:Bacteroidales(1.0000),f:Rikenellaceae(1.0000),g:Blvii28_wastewater-sludge_group(1.0000)	+	k:Bacteria,p:Bacteroidetes,c:Bacteroidia,o:Bacteroidales,f:Rikenellaceae,g:Blvii28_wastewater-sludge_group
Zotu26	k:Bacteria(1.0000),p:Bacteroidetes(1.0000),c:Bacteroidia(1.0000),o:Bacteroidales(1.0000),f:Porphyromonadaceae(1.0000),g:Proteiniphilum(0.9700)	+	k:Bacteria,p:Bacteroidetes,c:Bacteroidia,o:Bacteroidales,f:Porphyromonadaceae,g:Proteiniphilum
Zotu30	k:Bacteria(1.0000),p:TA06(1.0000)	+	k:Bacteria,p:TA06
Zotu24	k:Bacteria(1.0000),p:Firmicutes(0.9800),c:Clostridia(0.9604),o:Clostridiales(0.9412),f:Peptococcaceae(0.9224)	+	k:Bacteria,p:Firmicutes,c:Clostridia,o:Clostridiales,f:Peptococcaceae
Zotu13	k:Bacteria(1.0000),p:Bacteroidetes(1.0000),c:Bacteroidetes_vadinHA17(1.0000)	+	k:Bacteria,p:Bacteroidetes,c:Bacteroidetes_vadinHA17
Zotu29	k:Bacteria(1.0000),p:Parcubacteria(0.6200)	+	k:Bacteria,p:Parcubacteria
Zotu10	k:Bacteria(1.0000),p:Actinobacteria(1.0000),c:Coriobacteriia(1.0000),o:Coriobacteriales(1.0000),f:Coriobacteriaceae(1.0000)	+	k:Bacteria,p:Actinobacteria,c:Coriobacteriia,o:Coriobacteriales,f:Coriobacteriaceae
Zotu11	k:Bacteria(1.0000),p:Actinobacteria(1.0000),c:Coriobacteriia(1.0000),o:Coriobacteriales(1.0000),f:Coriobacteriaceae(1.0000)	+	k:Bacteria,p:Actinobacteria,c:Coriobacteriia,o:Coriobacteriales,f:Coriobacteriaceae
Zotu16	k:Bacteria(1.0000),p:Proteobacteria(1.0000),c:Deltaproteobacteria(1.0000),o:Syntrophobacterales(1.0000),f:Syntrophaceae(1.0000),g:Smithella(0.9100)	+	k:Bacteria,p:Proteobacteria,c:Deltaproteobacteria,o:Syntrophobacterales,f:Syntrophaceae,g:Smithella
Zotu28	k:Archaea(1.0000),p:Euryarchaeota(1.0000),c:Methanobacteria(1.0000),o:Methanobacteriales(1.0000),f:Methanobacteriaceae(1.0000),g:Methanobacterium(1.0000)	+	k:Archaea,p:Euryarchaeota,c:Methanobacteria,o:Methanobacteriales,f:Methanobacteriaceae,g:Methanobacterium
Zotu22	k:Archaea(1.0000),p:Euryarchaeota(1.0000),c:Methanomicrobia(1.0000),o:Methanomicrobiales(0.7300),f:Methanoregulaceae(0.5256),g:Methanoregula(0.3784)	+	k:Archaea,p:Euryarchaeota,c:Methanomicrobia,o:Methanomicrobiales,f:Methanoregulaceae
Zotu27	k:Bacteria(1.0000),p:Actinobacteria(1.0000),c:Coriobacteriia(1.0000),o:Coriobacteriales(1.0000),f:Coriobacteriaceae(1.0000)	+	k:Bacteria,p:Actinobacteria,c:Coriobacteriia,o:Coriobacteriales,f:Coriobacteriaceae
Zotu15	k:Bacteria(1.0000),p:Proteobacteria(1.0000),c:Deltaproteobacteria(1.0000),o:Desulfobacterales(1.0000),f:Desulfobulbaceae(1.0000),g:Desulfocapsa(0.9800)	+	k:Bacteria,p:Proteobacteria,c:Deltaproteobacteria,o:Desulfobacterales,f:Desulfobulbaceae,g:Desulfocapsa
Zotu14	k:Bacteria(1.0000),p:Proteobacteria(1.0000),c:Gammaproteobacteria(1.0000),o:Methylococcales(1.0000),f:Methylococcaceae(0.9900),g:Methylobacter(0.9702)	+	k:Bacteria,p:Proteobacteria,c:Gammaproteobacteria,o:Methylococcales,f:Methylococcaceae,g:Methylobacter
Zotu31	k:Bacteria(1.0000),p:Chloroflexi(1.0000),c:Anaerolineae(1.0000),o:Anaerolineales(1.0000),f:Anaerolineaceae(1.0000)	+	k:Bacteria,p:Chloroflexi,c:Anaerolineae,o:Anaerolineales,f:Anaerolineaceae
Zotu35	k:Bacteria(1.0000),p:Proteobacteria(1.0000),c:Deltaproteobacteria(1.0000),o:43F-1404R(1.0000)	+	k:Bacteria,p:Proteobacteria,c:Deltaproteobacteria,o:43F-1404R
Zotu36	k:Bacteria(1.0000),p:Spirochaetae(1.0000),c:Spirochaetes(1.0000),o:Spirochaetales(1.0000),f:Spirochaetaceae(1.0000)	+	k:Bacteria,p:Spirochaetae,c:Spirochaetes,o:Spirochaetales,f:Spirochaetaceae
Zotu37	k:Bacteria(1.0000),p:Marinimicrobia_[SAR406_clade](1.0000),c:Marinimicrobia_bacterium_JGI_0000039-D08(0.1900)	+	k:Bacteria,p:Marinimicrobia_[SAR406_clade]
Zotu39	k:Bacteria(1.0000),p:Chloroflexi(1.0000),c:Anaerolineae(1.0000),o:Anaerolineales(1.0000),f:Anaerolineaceae(1.0000),g:Leptolinea(0.7500)	+	k:Bacteria,p:Chloroflexi,c:Anaerolineae,o:Anaerolineales,f:Anaerolineaceae,g:Leptolinea
Zotu47	k:Archaea(1.0000),p:Euryarchaeota(1.0000),c:Methanomicrobia(1.0000),o:Methanomicrobiales(1.0000),f:Methanoregulaceae(1.0000),g:Methanolinea(1.0000)	+	k:Archaea,p:Euryarchaeota,c:Methanomicrobia,o:Methanomicrobiales,f:Methanoregulaceae,g:Methanolinea
Zotu38	k:Bacteria(1.0000),p:Proteobacteria(1.0000),c:Gammaproteobacteria(1.0000),o:Methylococcales(1.0000),f:Methylococcaceae(1.0000),g:Methylocaldum(0.8400)	+	k:Bacteria,p:Proteobacteria,c:Gammaproteobacteria,o:Methylococcales,f:Methylococcaceae,g:Methylocaldum
Zotu25	k:Bacteria(1.0000),p:Proteobacteria(1.0000),c:Gammaproteobacteria(1.0000),o:Pseudomonadales(1.0000),f:Pseudomonadaceae(1.0000),g:Pseudomonas(0.9800)	+	k:Bacteria,p:Proteobacteria,c:Gammaproteobacteria,o:Pseudomonadales,f:Pseudomonadaceae,g:Pseudomonas
Zotu33	k:Bacteria(1.0000),p:Proteobacteria(1.0000),c:Deltaproteobacteria(1.0000),o:Desulfuromonadales(1.0000),f:Geobacteraceae(1.0000),g:Geothermobacter(1.0000)	+	k:Bacteria,p:Proteobacteria,c:Deltaproteobacteria,o:Desulfuromonadales,f:Geobacteraceae,g:Geothermobacter
Zotu34	k:Bacteria(1.0000),p:Proteobacteria(1.0000),c:Deltaproteobacteria(1.0000),o:Syntrophobacterales(1.0000),f:Syntrophaceae(1.0000),g:Smithella(0.9800)	+	k:Bacteria,p:Proteobacteria,c:Deltaproteobacteria,o:Syntrophobacterales,f:Syntrophaceae,g:Smithella
Zotu42	k:Bacteria(1.0000),p:Firmicutes(1.0000),c:Clostridia(1.0000),o:Clostridiales(1.0000),f:Lachnospiraceae(1.0000),g:Pseudobutyrivibrio(0.8000)	+	k:Bacteria,p:Firmicutes,c:Clostridia,o:Clostridiales,f:Lachnospiraceae,g:Pseudobutyrivibrio
Zotu41	k:Bacteria(1.0000),p:Chloroflexi(1.0000),c:Anaerolineae(1.0000),o:Anaerolineales(1.0000),f:Anaerolineaceae(1.0000),g:Pelolinea(1.0000)	+	k:Bacteria,p:Chloroflexi,c:Anaerolineae,o:Anaerolineales,f:Anaerolineaceae,g:Pelolinea
Zotu32	k:Bacteria(1.0000),p:Actinobacteria(1.0000),c:Coriobacteriia(1.0000),o:Coriobacteriales(1.0000),f:Coriobacteriaceae(1.0000)	+	k:Bacteria,p:Actinobacteria,c:Coriobacteriia,o:Coriobacteriales,f:Coriobacteriaceae
Zotu53	k:Bacteria(1.0000),p:Thermotogae(1.0000),c:Thermotogae(1.0000),o:Thermotogales(1.0000),f:Thermotogaceae(1.0000),g:GAL15(1.0000)	+	k:Bacteria,p:Thermotogae,c:Thermotogae,o:Thermotogales,f:Thermotogaceae,g:GAL15
Zotu52	k:Bacteria(1.0000),p:Bacteroidetes(1.0000),c:Bacteroidia(1.0000),o:Bacteroidales(1.0000),f:ML635J-40_aquatic_group(1.0000)	+	k:Bacteria,p:Bacteroidetes,c:Bacteroidia,o:Bacteroidales,f:ML635J-40_aquatic_group
Zotu51	k:Bacteria(1.0000),p:Chloroflexi(1.0000),c:Anaerolineae(1.0000),o:Anaerolineales(1.0000),f:Anaerolineaceae(1.0000),g:Leptolinea(0.9800)	+	k:Bacteria,p:Chloroflexi,c:Anaerolineae,o:Anaerolineales,f:Anaerolineaceae,g:Leptolinea
Zotu46	k:Bacteria(1.0000),p:Microgenomates(0.9100)	+	k:Bacteria,p:Microgenomates
Zotu43	k:Bacteria(1.0000),p:Chloroflexi(1.0000),c:Anaerolineae(1.0000),o:Anaerolineales(1.0000),f:Anaerolineaceae(1.0000),g:Longilinea(0.7500)	+	k:Bacteria,p:Chloroflexi,c:Anaerolineae,o:Anaerolineales,f:Anaerolineaceae,g:Longilinea
Zotu56	k:Bacteria(1.0000),p:Chloroflexi(1.0000),c:Anaerolineae(1.0000),o:Anaerolineales(1.0000),f:Anaerolineaceae(1.0000)	+	k:Bacteria,p:Chloroflexi,c:Anaerolineae,o:Anaerolineales,f:Anaerolineaceae
Zotu45	k:Bacteria(1.0000),p:Firmicutes(0.9300),c:Clostridia(0.8649),o:Clostridiales(0.8044),f:Peptococcaceae(0.7481)	+	k:Bacteria,p:Firmicutes,c:Clostridia,o:Clostridiales,f:Peptococcaceae
Zotu40	k:Bacteria(1.0000),p:Chloroflexi(1.0000),c:Anaerolineae(1.0000),o:Anaerolineales(1.0000),f:Anaerolineaceae(1.0000)	+	k:Bacteria,p:Chloroflexi,c:Anaerolineae,o:Anaerolineales,f:Anaerolineaceae
Zotu44	k:Bacteria(1.0000),p:Chloroflexi(1.0000),c:Anaerolineae(1.0000),o:Anaerolineales(1.0000),f:Anaerolineaceae(1.0000),g:Leptolinea(1.0000)	+	k:Bacteria,p:Chloroflexi,c:Anaerolineae,o:Anaerolineales,f:Anaerolineaceae,g:Leptolinea
Zotu50	k:Bacteria(1.0000),p:Firmicutes(1.0000),c:Clostridia(1.0000),o:Clostridiales(1.0000),f:Peptococcaceae(1.0000),g:Cryptanaerobacter(0.9800)	+	k:Bacteria,p:Firmicutes,c:Clostridia,o:Clostridiales,f:Peptococcaceae,g:Cryptanaerobacter
Zotu60	k:Bacteria(1.0000),p:Chloroflexi(1.0000),c:Anaerolineae(1.0000),o:Anaerolineales(1.0000),f:Anaerolineaceae(1.0000)	+	k:Bacteria,p:Chloroflexi,c:Anaerolineae,o:Anaerolineales,f:Anaerolineaceae
Zotu54	k:Bacteria(1.0000),p:Actinobacteria(1.0000),c:Actinobacteria(1.0000),o:Micrococcales(1.0000),f:Micrococcaceae(1.0000),g:Arthrobacter(1.0000)	+	k:Bacteria,p:Actinobacteria,c:Actinobacteria,o:Micrococcales,f:Micrococcaceae,g:Arthrobacter
Zotu64	k:Bacteria(1.0000),p:Bacteroidetes(1.0000),c:Bacteroidia(1.0000),o:Bacteroidales(1.0000),f:Porphyromonadaceae(1.0000),g:Proteiniphilum(0.9500)	+	k:Bacteria,p:Bacteroidetes,c:Bacteroidia,o:Bacteroidales,f:Porphyromonadaceae,g:Proteiniphilum
Zotu48	k:Bacteria(1.0000),p:Actinobacteria(1.0000),c:Coriobacteriia(1.0000),o:Coriobacteriales(1.0000),f:Coriobacteriaceae(1.0000)	+	k:Bacteria,p:Actinobacteria,c:Coriobacteriia,o:Coriobacteriales,f:Coriobacteriaceae
Zotu49	k:Bacteria(1.0000),p:Firmicutes(1.0000),c:Clostridia(1.0000),o:Clostridiales(1.0000),f:Peptococcaceae(1.0000),g:Pelotomaculum(1.0000)	+	k:Bacteria,p:Firmicutes,c:Clostridia,o:Clostridiales,f:Peptococcaceae,g:Pelotomaculum
Zotu63	k:Bacteria(1.0000),p:Acidobacteria(1.0000),c:Acidobacteria(1.0000),o:Subgroup_3(1.0000),f:Unknown_Family(0.9900),g:Bryobacter(0.5049)	+	k:Bacteria,p:Acidobacteria,c:Acidobacteria,o:Subgroup_3,f:Unknown_Family,g:Bryobacter
Zotu55	k:Bacteria(1.0000),p:Thermotogae(1.0000),c:Thermotogae(1.0000),o:Thermotogales(1.0000),f:Thermotogaceae(1.0000),g:GAL15(1.0000)	+	k:Bacteria,p:Thermotogae,c:Thermotogae,o:Thermotogales,f:Thermotogaceae,g:GAL15
Zotu65	k:Bacteria(1.0000),p:Nitrospirae(1.0000),c:Nitrospira(1.0000),o:Nitrospirales(1.0000),f:MIZ17(1.0000)	+	k:Bacteria,p:Nitrospirae,c:Nitrospira,o:Nitrospirales,f:MIZ17
Zotu58	k:Bacteria(1.0000),p:Spirochaetae(1.0000),c:Spirochaetes(1.0000),o:Spirochaetales(1.0000),f:Spirochaetaceae(1.0000)	+	k:Bacteria,p:Spirochaetae,c:Spirochaetes,o:Spirochaetales,f:Spirochaetaceae
Zotu62	k:Bacteria(1.0000),p:Chloroflexi(1.0000),c:Anaerolineae(1.0000),o:Anaerolineales(1.0000),f:Anaerolineaceae(1.0000)	+	k:Bacteria,p:Chloroflexi,c:Anaerolineae,o:Anaerolineales,f:Anaerolineaceae
Zotu59	k:Bacteria(1.0000),p:Deinococcus-Thermus(1.0000),c:Deinococci(1.0000),o:Deinococcales(1.0000),f:Trueperaceae(1.0000),g:Truepera(1.0000)	+	k:Bacteria,p:Deinococcus-Thermus,c:Deinococci,o:Deinococcales,f:Trueperaceae,g:Truepera
Zotu57	k:Bacteria(1.0000),p:Chloroflexi(1.0000),c:Anaerolineae(1.0000),o:Anaerolineales(1.0000),f:Anaerolineaceae(1.0000),g:Levilinea(0.4800)	+	k:Bacteria,p:Chloroflexi,c:Anaerolineae,o:Anaerolineales,f:Anaerolineaceae
Zotu61	k:Bacteria(1.0000),p:Caldiserica(1.0000),c:Caldisericia(1.0000),o:Caldisericales(1.0000),f:TTA-B15(1.0000)	+	k:Bacteria,p:Caldiserica,c:Caldisericia,o:Caldisericales,f:TTA-B15
Zotu68	k:Bacteria(1.0000),p:Proteobacteria(1.0000),c:Deltaproteobacteria(1.0000),o:Desulfovibrionales(1.0000),f:Desulfovibrionaceae(1.0000),g:Desulfovibrio(1.0000)	+	k:Bacteria,p:Proteobacteria,c:Deltaproteobacteria,o:Desulfovibrionales,f:Desulfovibrionaceae,g:Desulfovibrio
Zotu66	k:Bacteria(1.0000),p:Candidate_division_OP3(1.0000)	+	k:Bacteria,p:Candidate_division_OP3
Zotu69	k:Bacteria(1.0000),p:Deinococcus-Thermus(1.0000),c:Deinococci(1.0000),o:Deinococcales(1.0000),f:Trueperaceae(1.0000),g:Truepera(1.0000)	+	k:Bacteria,p:Deinococcus-Thermus,c:Deinococci,o:Deinococcales,f:Trueperaceae,g:Truepera
Zotu73	k:Bacteria(1.0000),p:Proteobacteria(1.0000),c:Deltaproteobacteria(1.0000),o:43F-1404R(1.0000)	+	k:Bacteria,p:Proteobacteria,c:Deltaproteobacteria,o:43F-1404R
Zotu72	k:Bacteria(1.0000),p:Bacteroidetes(1.0000),c:Bacteroidia(1.0000),o:Bacteroidales(1.0000),f:Porphyromonadaceae(1.0000),g:Proteiniphilum(0.9900)	+	k:Bacteria,p:Bacteroidetes,c:Bacteroidia,o:Bacteroidales,f:Porphyromonadaceae,g:Proteiniphilum
Zotu67	k:Bacteria(1.0000),p:Actinobacteria(1.0000),c:Coriobacteriia(1.0000),o:Coriobacteriales(1.0000),f:Coriobacteriaceae(1.0000)	+	k:Bacteria,p:Actinobacteria,c:Coriobacteriia,o:Coriobacteriales,f:Coriobacteriaceae
Zotu78	k:Bacteria(1.0000),p:Firmicutes(1.0000),c:Clostridia(1.0000),o:Clostridiales(1.0000),f:Ruminococcaceae(0.9900),g:Ruminococcaceae_UCG-002(0.9405)	+	k:Bacteria,p:Firmicutes,c:Clostridia,o:Clostridiales,f:Ruminococcaceae,g:Ruminococcaceae_UCG-002
Zotu87	k:Bacteria(1.0000),p:Chloroflexi(1.0000),c:Anaerolineae(1.0000),o:Anaerolineales(1.0000),f:Anaerolineaceae(1.0000)	+	k:Bacteria,p:Chloroflexi,c:Anaerolineae,o:Anaerolineales,f:Anaerolineaceae
Zotu86	k:Bacteria(1.0000),p:Bacteroidetes(1.0000),c:Bacteroidia(1.0000),o:Bacteroidales(1.0000),f:Bacteroidaceae(1.0000),g:Bacteroides(1.0000)	+	k:Bacteria,p:Bacteroidetes,c:Bacteroidia,o:Bacteroidales,f:Bacteroidaceae,g:Bacteroides
Zotu70	k:Bacteria(1.0000),p:Proteobacteria(1.0000),c:Deltaproteobacteria(1.0000),o:Syntrophobacterales(1.0000),f:Syntrophaceae(1.0000)	+	k:Bacteria,p:Proteobacteria,c:Deltaproteobacteria,o:Syntrophobacterales,f:Syntrophaceae
Zotu77	k:Bacteria(1.0000),p:Firmicutes(1.0000),c:Clostridia(1.0000),o:Clostridiales(1.0000),f:Syntrophomonadaceae(1.0000),g:Dethiobacter(1.0000)	+	k:Bacteria,p:Firmicutes,c:Clostridia,o:Clostridiales,f:Syntrophomonadaceae,g:Dethiobacter
Zotu83	k:Bacteria(1.0000),p:Actinobacteria(1.0000),c:Acidimicrobiia(1.0000),o:Acidimicrobiales(1.0000),f:Iamiaceae(0.6800),g:Iamia(0.4624)	+	k:Bacteria,p:Actinobacteria,c:Acidimicrobiia,o:Acidimicrobiales,f:Iamiaceae
Zotu79	k:Bacteria(1.0000),p:Chloroflexi(1.0000),c:Anaerolineae(1.0000),o:Anaerolineales(1.0000),f:Anaerolineaceae(1.0000)	+	k:Bacteria,p:Chloroflexi,c:Anaerolineae,o:Anaerolineales,f:Anaerolineaceae
Zotu71	k:Bacteria(1.0000),p:Proteobacteria(0.9900),c:Gammaproteobacteria(0.9801),o:Pseudomonadales(0.9605),f:Pseudomonadaceae(0.9413),g:Pseudomonas(0.9225)	+	k:Bacteria,p:Proteobacteria,c:Gammaproteobacteria,o:Pseudomonadales,f:Pseudomonadaceae,g:Pseudomonas
Zotu75	k:Bacteria(1.0000),p:Actinobacteria(1.0000),c:Actinobacteria(1.0000),o:Streptomycetales(1.0000),f:Streptomycetaceae(1.0000),g:Streptomyces(1.0000),s:Streptomyces_fumigatiscleroticus(0.0200)	+	k:Bacteria,p:Actinobacteria,c:Actinobacteria,o:Streptomycetales,f:Streptomycetaceae,g:Streptomyces
Zotu82	k:Bacteria(1.0000),p:Firmicutes(0.9800),c:Clostridia(0.9604),o:Clostridiales(0.9412),f:Peptococcaceae(0.9224)	+	k:Bacteria,p:Firmicutes,c:Clostridia,o:Clostridiales,f:Peptococcaceae
Zotu76	k:Bacteria(1.0000),p:Actinobacteria(1.0000),c:Coriobacteriia(1.0000),o:Coriobacteriales(1.0000),f:Coriobacteriaceae(1.0000)	+	k:Bacteria,p:Actinobacteria,c:Coriobacteriia,o:Coriobacteriales,f:Coriobacteriaceae
Zotu88	k:Bacteria(1.0000),p:Proteobacteria(1.0000),c:Betaproteobacteria(1.0000),o:Hydrogenophilales(1.0000),f:Hydrogenophilaceae(1.0000),g:Thiobacillus(1.0000)	+	k:Bacteria,p:Proteobacteria,c:Betaproteobacteria,o:Hydrogenophilales,f:Hydrogenophilaceae,g:Thiobacillus
Zotu89	k:Bacteria(1.0000),p:Actinobacteria(1.0000),c:Coriobacteriia(1.0000),o:Coriobacteriales(1.0000),f:Coriobacteriaceae(1.0000)	+	k:Bacteria,p:Actinobacteria,c:Coriobacteriia,o:Coriobacteriales,f:Coriobacteriaceae
Zotu81	k:Bacteria(1.0000),p:Proteobacteria(1.0000),c:Deltaproteobacteria(1.0000),o:Syntrophobacterales(1.0000),f:Syntrophaceae(1.0000),g:Syntrophus(1.0000)	+	k:Bacteria,p:Proteobacteria,c:Deltaproteobacteria,o:Syntrophobacterales,f:Syntrophaceae,g:Syntrophus
Zotu74	k:Bacteria(1.0000),p:Firmicutes(1.0000),c:Clostridia(1.0000),o:Clostridiales(1.0000),f:Syntrophomonadaceae(1.0000),g:Dethiobacter(1.0000)	+	k:Bacteria,p:Firmicutes,c:Clostridia,o:Clostridiales,f:Syntrophomonadaceae,g:Dethiobacter
Zotu80	k:Bacteria(1.0000),p:Proteobacteria(1.0000),c:Gammaproteobacteria(1.0000),o:Enterobacteriales(1.0000),f:Enterobacteriaceae(1.0000),g:Pantoea(0.7500)	+	k:Bacteria,p:Proteobacteria,c:Gammaproteobacteria,o:Enterobacteriales,f:Enterobacteriaceae,g:Pantoea
Zotu91	k:Bacteria(1.0000),p:Firmicutes(1.0000),c:Clostridia(1.0000),o:Clostridiales(1.0000),f:Peptococcaceae(1.0000),g:Thermincola(1.0000)	+	k:Bacteria,p:Firmicutes,c:Clostridia,o:Clostridiales,f:Peptococcaceae,g:Thermincola
Zotu85	k:Bacteria(1.0000),p:Proteobacteria(1.0000),c:Deltaproteobacteria(1.0000),o:Myxococcales(1.0000),f:Cystobacteraceae(1.0000),g:Anaeromyxobacter(0.9900),s:Anaeromyxobacter_dehalogenans(0.6633)	+	k:Bacteria,p:Proteobacteria,c:Deltaproteobacteria,o:Myxococcales,f:Cystobacteraceae,g:Anaeromyxobacter,s:Anaeromyxobacter_dehalogenans
Zotu90	k:Bacteria(1.0000),p:Spirochaetae(1.0000),c:Spirochaetes(1.0000),o:Spirochaetales(1.0000),f:Spirochaetaceae(1.0000)	+	k:Bacteria,p:Spirochaetae,c:Spirochaetes,o:Spirochaetales,f:Spirochaetaceae
Zotu84	k:Bacteria(1.0000),p:Firmicutes(1.0000),c:Clostridia(1.0000),o:Clostridiales(1.0000),f:Peptococcaceae(1.0000),g:Thermincola(1.0000)	+	k:Bacteria,p:Firmicutes,c:Clostridia,o:Clostridiales,f:Peptococcaceae,g:Thermincola
Zotu92	k:Bacteria(1.0000),p:Nitrospirae(1.0000),c:Nitrospira(1.0000),o:Nitrospirales(1.0000),f:0319-6A21(1.0000)	+	k:Bacteria,p:Nitrospirae,c:Nitrospira,o:Nitrospirales,f:0319-6A21
Zotu97	k:Bacteria(1.0000),p:Chloroflexi(1.0000),c:Anaerolineae(1.0000),o:Anaerolineales(1.0000),f:Anaerolineaceae(1.0000)	+	k:Bacteria,p:Chloroflexi,c:Anaerolineae,o:Anaerolineales,f:Anaerolineaceae
Zotu96	k:Bacteria(1.0000),p:Actinobacteria(0.9200),c:OPB41(0.5428)	+	k:Bacteria,p:Actinobacteria,c:OPB41
Zotu101	k:Bacteria(1.0000),p:Thermotogae(1.0000),c:Thermotogae(1.0000),o:Thermotogales(1.0000),f:Thermotogaceae(1.0000),g:GAL15(1.0000)	+	k:Bacteria,p:Thermotogae,c:Thermotogae,o:Thermotogales,f:Thermotogaceae,g:GAL15
Zotu94	k:Bacteria(1.0000),p:Proteobacteria(0.9900),c:Betaproteobacteria(0.9801),o:Burkholderiales(0.9115),f:Alcaligenaceae(0.8203)	+	k:Bacteria,p:Proteobacteria,c:Betaproteobacteria,o:Burkholderiales,f:Alcaligenaceae
Zotu93	k:Bacteria(1.0000),p:Actinobacteria(0.5300),c:OPB41(0.1219)	+	k:Bacteria,p:Actinobacteria
Zotu104	k:Bacteria(1.0000),p:Proteobacteria(1.0000),c:Gammaproteobacteria(1.0000),o:Xanthomonadales(1.0000),f:Xanthomonadaceae(1.0000),g:Lysobacter(1.0000)	+	k:Bacteria,p:Proteobacteria,c:Gammaproteobacteria,o:Xanthomonadales,f:Xanthomonadaceae,g:Lysobacter
Zotu103	k:Bacteria(1.0000),p:Actinobacteria(0.9900),c:OPB41(0.9702)	+	k:Bacteria,p:Actinobacteria,c:OPB41
Zotu95	k:Bacteria(1.0000),p:Actinobacteria(0.8800),c:OPB41(0.4312)	+	k:Bacteria,p:Actinobacteria
Zotu102	k:Bacteria(1.0000),p:Chloroflexi(1.0000),c:Anaerolineae(1.0000),o:Anaerolineales(1.0000),f:Anaerolineaceae(1.0000)	+	k:Bacteria,p:Chloroflexi,c:Anaerolineae,o:Anaerolineales,f:Anaerolineaceae
Zotu114	k:Archaea(1.0000),p:Euryarchaeota(1.0000),c:Methanobacteria(1.0000),o:Methanobacteriales(1.0000),f:Methanobacteriaceae(1.0000),g:Methanobacterium(1.0000)	+	k:Archaea,p:Euryarchaeota,c:Methanobacteria,o:Methanobacteriales,f:Methanobacteriaceae,g:Methanobacterium
Zotu112	k:Bacteria(1.0000),p:Nitrospirae(1.0000),c:Nitrospira(1.0000),o:Nitrospirales(1.0000),f:wb1-A12(1.0000)	+	k:Bacteria,p:Nitrospirae,c:Nitrospira,o:Nitrospirales,f:wb1-A12
Zotu108	k:Bacteria(1.0000),p:Proteobacteria(1.0000),c:Alphaproteobacteria(1.0000),o:Rhizobiales(1.0000),f:Rhodobiaceae(0.9400)	+	k:Bacteria,p:Proteobacteria,c:Alphaproteobacteria,o:Rhizobiales,f:Rhodobiaceae
Zotu99	k:Bacteria(1.0000),p:Proteobacteria(1.0000),c:Alphaproteobacteria(1.0000),o:Rhodospirillales(1.0000),f:JG37-AG-20(1.0000)	+	k:Bacteria,p:Proteobacteria,c:Alphaproteobacteria,o:Rhodospirillales,f:JG37-AG-20
Zotu113	k:Bacteria(1.0000),p:Chloroflexi(1.0000),c:Anaerolineae(1.0000),o:Anaerolineales(1.0000),f:Anaerolineaceae(1.0000),g:Leptolinea(0.9700)	+	k:Bacteria,p:Chloroflexi,c:Anaerolineae,o:Anaerolineales,f:Anaerolineaceae,g:Leptolinea
Zotu100	k:Bacteria(1.0000),p:Proteobacteria(1.0000),c:Deltaproteobacteria(1.0000),o:Syntrophobacterales(1.0000),f:Syntrophaceae(1.0000)	+	k:Bacteria,p:Proteobacteria,c:Deltaproteobacteria,o:Syntrophobacterales,f:Syntrophaceae
Zotu98	k:Bacteria(1.0000),p:Proteobacteria(1.0000),c:Gammaproteobacteria(0.9600),o:Xanthomonadales(0.9216),f:Solimonadaceae(0.8847),g:Polycyclovorans(0.8493)	+	k:Bacteria,p:Proteobacteria,c:Gammaproteobacteria,o:Xanthomonadales,f:Solimonadaceae,g:Polycyclovorans
Zotu105	k:Bacteria(1.0000),p:Proteobacteria(1.0000),c:Betaproteobacteria(1.0000),o:Hydrogenophilales(1.0000),f:Hydrogenophilaceae(1.0000),g:Thiobacillus(1.0000)	+	k:Bacteria,p:Proteobacteria,c:Betaproteobacteria,o:Hydrogenophilales,f:Hydrogenophilaceae,g:Thiobacillus
Zotu106	k:Bacteria(1.0000),p:Spirochaetae(1.0000),c:Spirochaetes(1.0000),o:Spirochaetales(1.0000),f:Spirochaetaceae(1.0000)	+	k:Bacteria,p:Spirochaetae,c:Spirochaetes,o:Spirochaetales,f:Spirochaetaceae
Zotu115	k:Bacteria(1.0000),p:Parcubacteria(0.7500)	+	k:Bacteria,p:Parcubacteria
Zotu109	k:Bacteria(1.0000),p:Chlorobi(1.0000),c:Ignavibacteria(1.0000),o:Ignavibacteriales(1.0000),f:Ignavibacteriaceae(1.0000),g:Ignavibacterium(1.0000)	+	k:Bacteria,p:Chlorobi,c:Ignavibacteria,o:Ignavibacteriales,f:Ignavibacteriaceae,g:Ignavibacterium
Zotu118	k:Bacteria(1.0000),p:Parcubacteria(0.9900)	+	k:Bacteria,p:Parcubacteria
Zotu116	k:Bacteria(1.0000),p:Chloroflexi(1.0000),c:Anaerolineae(1.0000),o:Anaerolineales(1.0000),f:Anaerolineaceae(1.0000)	+	k:Bacteria,p:Chloroflexi,c:Anaerolineae,o:Anaerolineales,f:Anaerolineaceae
Zotu111	k:Bacteria(1.0000),p:Proteobacteria(1.0000),c:Alphaproteobacteria(1.0000),o:Sphingomonadales(1.0000),f:Sphingomonadaceae(0.9900),g:Sphingomonas(0.9801)	+	k:Bacteria,p:Proteobacteria,c:Alphaproteobacteria,o:Sphingomonadales,f:Sphingomonadaceae,g:Sphingomonas
Zotu110	k:Bacteria(1.0000),p:Proteobacteria(1.0000),c:Deltaproteobacteria(1.0000),o:Syntrophobacterales(1.0000),f:Syntrophaceae(1.0000),g:Smithella(1.0000)	+	k:Bacteria,p:Proteobacteria,c:Deltaproteobacteria,o:Syntrophobacterales,f:Syntrophaceae,g:Smithella
Zotu107	k:Bacteria(1.0000),p:Proteobacteria(1.0000),c:Gammaproteobacteria(1.0000),o:Xanthomonadales(1.0000)	+	k:Bacteria,p:Proteobacteria,c:Gammaproteobacteria,o:Xanthomonadales
Zotu119	k:Bacteria(1.0000),p:Proteobacteria(1.0000),c:Gammaproteobacteria(1.0000),o:Xanthomonadales(1.0000),f:Xanthomonadales_Incertae_Sedis(1.0000)	+	k:Bacteria,p:Proteobacteria,c:Gammaproteobacteria,o:Xanthomonadales,f:Xanthomonadales_Incertae_Sedis
Zotu117	k:Bacteria(1.0000),p:Actinobacteria(0.9000),c:OPB41(0.5220)	+	k:Bacteria,p:Actinobacteria,c:OPB41
Zotu122	k:Bacteria(1.0000),p:Proteobacteria(1.0000),c:Alphaproteobacteria(1.0000),o:Rhodospirillales(0.8800),f:Rhodospirillaceae(0.7744)	+	k:Bacteria,p:Proteobacteria,c:Alphaproteobacteria,o:Rhodospirillales,f:Rhodospirillaceae
Zotu126	k:Bacteria(1.0000),p:Thermotogae(1.0000),c:Thermotogae(1.0000),o:Thermotogales(1.0000),f:Thermotogaceae(1.0000),g:GAL15(1.0000)	+	k:Bacteria,p:Thermotogae,c:Thermotogae,o:Thermotogales,f:Thermotogaceae,g:GAL15
Zotu120	k:Bacteria(1.0000),p:Chloroflexi(1.0000)	+	k:Bacteria,p:Chloroflexi
Zotu131	k:Bacteria(1.0000),p:Microgenomates(0.9100)	+	k:Bacteria,p:Microgenomates
Zotu123	k:Bacteria(1.0000),p:Proteobacteria(1.0000),c:Deltaproteobacteria(1.0000),o:Deltaproteobacteria_Incertae_Sedis(1.0000),f:Syntrophorhabdaceae(1.0000),g:Syntrophorhabdus(1.0000)	+	k:Bacteria,p:Proteobacteria,c:Deltaproteobacteria,o:Deltaproteobacteria_Incertae_Sedis,f:Syntrophorhabdaceae,g:Syntrophorhabdus
Zotu124	k:Bacteria(1.0000),p:Actinobacteria(1.0000),c:Coriobacteriia(1.0000),o:Coriobacteriales(1.0000),f:Coriobacteriaceae(1.0000)	+	k:Bacteria,p:Actinobacteria,c:Coriobacteriia,o:Coriobacteriales,f:Coriobacteriaceae
Zotu129	k:Archaea(1.0000),p:Euryarchaeota(1.0000),c:Methanomicrobia(1.0000),o:Methanomicrobiales(0.8600),f:Methanoregulaceae(0.6880),g:Methanoregula(0.5504)	+	k:Archaea,p:Euryarchaeota,c:Methanomicrobia,o:Methanomicrobiales,f:Methanoregulaceae,g:Methanoregula
Zotu134	k:Bacteria(1.0000),p:Chloroflexi(1.0000),c:Anaerolineae(1.0000),o:Anaerolineales(1.0000),f:Anaerolineaceae(1.0000),g:Pelolinea(0.8200)	+	k:Bacteria,p:Chloroflexi,c:Anaerolineae,o:Anaerolineales,f:Anaerolineaceae,g:Pelolinea
Zotu133	k:Bacteria(1.0000),p:Acidobacteria(0.9900),c:Acidobacteria(0.9801),o:Acidobacteriales(0.9507),f:Acidobacteriaceae_[Subgroup_1](0.9222)	+	k:Bacteria,p:Acidobacteria,c:Acidobacteria,o:Acidobacteriales,f:Acidobacteriaceae_[Subgroup_1]
Zotu130	k:Bacteria(1.0000),p:Chloroflexi(1.0000),c:Anaerolineae(1.0000),o:Anaerolineales(1.0000),f:Anaerolineaceae(1.0000)	+	k:Bacteria,p:Chloroflexi,c:Anaerolineae,o:Anaerolineales,f:Anaerolineaceae
Zotu121	k:Bacteria(1.0000),p:Proteobacteria(1.0000),c:Gammaproteobacteria(1.0000),o:Cellvibrionales(1.0000),f:Porticoccaceae(1.0000),g:C1-B045(1.0000)	+	k:Bacteria,p:Proteobacteria,c:Gammaproteobacteria,o:Cellvibrionales,f:Porticoccaceae,g:C1-B045
Zotu127	k:Bacteria(1.0000),p:Proteobacteria(1.0000),c:Alphaproteobacteria(1.0000),o:Rhodospirillales(1.0000),f:JG37-AG-20(1.0000)	+	k:Bacteria,p:Proteobacteria,c:Alphaproteobacteria,o:Rhodospirillales,f:JG37-AG-20
Zotu125	k:Bacteria(1.0000),p:Proteobacteria(1.0000),c:Betaproteobacteria(1.0000),o:Rhodocyclales(1.0000),f:Rhodocyclaceae(1.0000),g:Azoarcus(0.8200)	+	k:Bacteria,p:Proteobacteria,c:Betaproteobacteria,o:Rhodocyclales,f:Rhodocyclaceae,g:Azoarcus
Zotu138	k:Bacteria(1.0000),p:Proteobacteria(1.0000),c:Deltaproteobacteria(0.9900),o:Desulfuromonadales(0.9801),f:Geobacteraceae(0.9213),g:Geobacter(0.8660)	+	k:Bacteria,p:Proteobacteria,c:Deltaproteobacteria,o:Desulfuromonadales,f:Geobacteraceae,g:Geobacter
Zotu139	k:Bacteria(1.0000),p:Proteobacteria(1.0000),c:Deltaproteobacteria(1.0000),o:43F-1404R(1.0000)	+	k:Bacteria,p:Proteobacteria,c:Deltaproteobacteria,o:43F-1404R
Zotu128	k:Bacteria(1.0000),p:Chloroflexi(1.0000),c:Anaerolineae(1.0000),o:Anaerolineales(1.0000),f:Anaerolineaceae(1.0000)	+	k:Bacteria,p:Chloroflexi,c:Anaerolineae,o:Anaerolineales,f:Anaerolineaceae
Zotu135	k:Bacteria(1.0000),p:Nitrospirae(0.9600),c:Nitrospira(0.9216),o:Nitrospirales(0.8847),f:wb1-A12(0.8493)	+	k:Bacteria,p:Nitrospirae,c:Nitrospira,o:Nitrospirales,f:wb1-A12
Zotu132	k:Bacteria(1.0000),p:Firmicutes(1.0000),c:Clostridia(1.0000),o:Clostridiales(1.0000),f:Ruminococcaceae(1.0000),g:Ruminiclostridium(0.9000)	+	k:Bacteria,p:Firmicutes,c:Clostridia,o:Clostridiales,f:Ruminococcaceae,g:Ruminiclostridium
Zotu140	k:Bacteria(1.0000),p:Proteobacteria(1.0000),c:Deltaproteobacteria(1.0000),o:43F-1404R(1.0000)	+	k:Bacteria,p:Proteobacteria,c:Deltaproteobacteria,o:43F-1404R
Zotu144	k:Bacteria(1.0000),p:Chlorobi(1.0000),c:Chlorobia(1.0000),o:Chlorobiales(1.0000),f:SJA-28(1.0000)	+	k:Bacteria,p:Chlorobi,c:Chlorobia,o:Chlorobiales,f:SJA-28
Zotu141	k:Bacteria(1.0000),p:Proteobacteria(1.0000),c:Betaproteobacteria(1.0000),o:Burkholderiales(1.0000),f:Comamonadaceae(0.9900),g:Acidovorax(0.4356)	+	k:Bacteria,p:Proteobacteria,c:Betaproteobacteria,o:Burkholderiales,f:Comamonadaceae
Zotu143	k:Bacteria(1.0000),p:Proteobacteria(1.0000),c:Gammaproteobacteria(1.0000),o:Xanthomonadales(1.0000),f:Xanthomonadaceae(1.0000),g:Luteimonas(0.5500)	+	k:Bacteria,p:Proteobacteria,c:Gammaproteobacteria,o:Xanthomonadales,f:Xanthomonadaceae,g:Luteimonas
Zotu147	k:Bacteria(1.0000),p:Deinococcus-Thermus(1.0000),c:Deinococci(1.0000),o:Deinococcales(1.0000),f:Trueperaceae(1.0000),g:Truepera(1.0000)	+	k:Bacteria,p:Deinococcus-Thermus,c:Deinococci,o:Deinococcales,f:Trueperaceae,g:Truepera
Zotu145	k:Bacteria(1.0000),p:Actinobacteria(1.0000),c:Coriobacteriia(1.0000),o:Coriobacteriales(1.0000),f:Coriobacteriaceae(1.0000)	+	k:Bacteria,p:Actinobacteria,c:Coriobacteriia,o:Coriobacteriales,f:Coriobacteriaceae
Zotu137	k:Bacteria(1.0000),p:Proteobacteria(1.0000),c:Deltaproteobacteria(1.0000),o:Desulfobacterales(1.0000),f:Desulfobacteraceae(1.0000)	+	k:Bacteria,p:Proteobacteria,c:Deltaproteobacteria,o:Desulfobacterales,f:Desulfobacteraceae
Zotu136	k:Bacteria(1.0000),p:Actinobacteria(1.0000),c:Actinobacteria(1.0000),o:Micromonosporales(0.9900),f:Micromonosporaceae(0.9801)	+	k:Bacteria,p:Actinobacteria,c:Actinobacteria,o:Micromonosporales,f:Micromonosporaceae
Zotu142	k:Bacteria(1.0000),p:Proteobacteria(1.0000),c:Deltaproteobacteria(1.0000),o:Syntrophobacterales(1.0000),f:Syntrophaceae(1.0000),g:Smithella(1.0000)	+	k:Bacteria,p:Proteobacteria,c:Deltaproteobacteria,o:Syntrophobacterales,f:Syntrophaceae,g:Smithella
Zotu148	k:Bacteria(1.0000),p:Proteobacteria(1.0000),c:Betaproteobacteria(1.0000),o:Nitrosomonadales(0.9800),f:Nitrosomonadaceae(0.9604)	+	k:Bacteria,p:Proteobacteria,c:Betaproteobacteria,o:Nitrosomonadales,f:Nitrosomonadaceae
Zotu149	k:Bacteria(1.0000),p:Chloroflexi(1.0000),c:Anaerolineae(1.0000),o:Anaerolineales(1.0000),f:Anaerolineaceae(1.0000)	+	k:Bacteria,p:Chloroflexi,c:Anaerolineae,o:Anaerolineales,f:Anaerolineaceae
Zotu161	k:Archaea(1.0000),p:Euryarchaeota(1.0000),c:Methanobacteria(1.0000),o:Methanobacteriales(1.0000),f:Methanobacteriaceae(1.0000),g:Methanobacterium(1.0000)	+	k:Archaea,p:Euryarchaeota,c:Methanobacteria,o:Methanobacteriales,f:Methanobacteriaceae,g:Methanobacterium
Zotu162	k:Archaea(1.0000),p:Euryarchaeota(1.0000),c:Methanobacteria(1.0000),o:Methanobacteriales(1.0000),f:Methanobacteriaceae(1.0000),g:Methanobacterium(1.0000)	+	k:Archaea,p:Euryarchaeota,c:Methanobacteria,o:Methanobacteriales,f:Methanobacteriaceae,g:Methanobacterium
Zotu146	k:Bacteria(1.0000),p:Proteobacteria(1.0000),c:Gammaproteobacteria(1.0000),o:Chromatiales(0.9800),f:Ectothiorhodospiraceae(0.9604),g:Acidiferrobacter(0.9412)	+	k:Bacteria,p:Proteobacteria,c:Gammaproteobacteria,o:Chromatiales,f:Ectothiorhodospiraceae,g:Acidiferrobacter
Zotu151	k:Bacteria(1.0000),p:Chloroflexi(1.0000),c:Anaerolineae(1.0000),o:Anaerolineales(1.0000),f:Anaerolineaceae(1.0000),g:Longilinea(0.6900)	+	k:Bacteria,p:Chloroflexi,c:Anaerolineae,o:Anaerolineales,f:Anaerolineaceae,g:Longilinea
Zotu153	k:Bacteria(1.0000),p:Firmicutes(1.0000),c:Clostridia(1.0000),o:Clostridiales(1.0000),f:Peptococcaceae(1.0000)	+	k:Bacteria,p:Firmicutes,c:Clostridia,o:Clostridiales,f:Peptococcaceae
Zotu159	k:Bacteria(1.0000),p:Aminicenantes(0.9600)	+	k:Bacteria,p:Aminicenantes
Zotu154	k:Bacteria(1.0000),p:Actinobacteria(1.0000),c:Coriobacteriia(1.0000),o:Coriobacteriales(1.0000),f:Coriobacteriaceae(1.0000)	+	k:Bacteria,p:Actinobacteria,c:Coriobacteriia,o:Coriobacteriales,f:Coriobacteriaceae
Zotu158	k:Bacteria(1.0000),p:Proteobacteria(1.0000),c:Gammaproteobacteria(1.0000),o:Chromatiales(0.9900),f:Ectothiorhodospiraceae(0.9801),g:Acidiferrobacter(0.9703)	+	k:Bacteria,p:Proteobacteria,c:Gammaproteobacteria,o:Chromatiales,f:Ectothiorhodospiraceae,g:Acidiferrobacter
Zotu150	k:Bacteria(1.0000),p:Actinobacteria(0.9700),c:Acidimicrobiia(0.9409),o:Acidimicrobiales(0.9127),f:OM1_clade(0.8853)	+	k:Bacteria,p:Actinobacteria,c:Acidimicrobiia,o:Acidimicrobiales,f:OM1_clade
Zotu156	k:Bacteria(1.0000),p:Aminicenantes(0.9900)	+	k:Bacteria,p:Aminicenantes
Zotu163	k:Bacteria(1.0000),p:Gemmatimonadetes(1.0000),c:Gemmatimonadetes(1.0000),o:Gemmatimonadales(1.0000),f:Gemmatimonadaceae(1.0000)	+	k:Bacteria,p:Gemmatimonadetes,c:Gemmatimonadetes,o:Gemmatimonadales,f:Gemmatimonadaceae
Zotu160	k:Bacteria(1.0000),p:Proteobacteria(1.0000),c:Betaproteobacteria(1.0000),o:Nitrosomonadales(1.0000),f:Nitrosomonadaceae(1.0000)	+	k:Bacteria,p:Proteobacteria,c:Betaproteobacteria,o:Nitrosomonadales,f:Nitrosomonadaceae
Zotu152	k:Bacteria(1.0000),p:Proteobacteria(1.0000),c:Betaproteobacteria(0.8500),o:Methylophilales(0.5950),f:Methylophilaceae(0.4165),g:OM43_clade(0.1583)	+	k:Bacteria,p:Proteobacteria,c:Betaproteobacteria,o:Methylophilales
Zotu155	k:Bacteria(1.0000),p:Proteobacteria(1.0000),c:Alphaproteobacteria(1.0000),o:Sphingomonadales(1.0000),f:Sphingomonadaceae(1.0000),g:Sphingomonas(1.0000)	+	k:Bacteria,p:Proteobacteria,c:Alphaproteobacteria,o:Sphingomonadales,f:Sphingomonadaceae,g:Sphingomonas
Zotu157	k:Bacteria(1.0000),p:Proteobacteria(1.0000),c:Alphaproteobacteria(1.0000),o:Sphingomonadales(0.9900),f:Sphingomonadaceae(0.9801),g:Sphingomonas(0.9703)	+	k:Bacteria,p:Proteobacteria,c:Alphaproteobacteria,o:Sphingomonadales,f:Sphingomonadaceae,g:Sphingomonas
Zotu167	k:Bacteria(1.0000),p:Proteobacteria(1.0000),c:Alphaproteobacteria(1.0000),o:Rhodospirillales(0.9700),f:Rhodospirillaceae(0.9409),g:Dongia(0.9127)	+	k:Bacteria,p:Proteobacteria,c:Alphaproteobacteria,o:Rhodospirillales,f:Rhodospirillaceae,g:Dongia
Zotu165	k:Bacteria(1.0000),p:Bacteroidetes(1.0000),c:Bacteroidia(0.8200),o:Bacteroidales(0.6724),f:Rikenellaceae(0.5514),g:Alistipes(0.4521)	+	k:Bacteria,p:Bacteroidetes,c:Bacteroidia,o:Bacteroidales,f:Rikenellaceae
Zotu164	k:Bacteria(1.0000),p:Chlorobi(1.0000),c:Ignavibacteria(1.0000),o:Ignavibacteriales(1.0000),f:Ignavibacteriaceae(1.0000),g:Ignavibacterium(1.0000)	+	k:Bacteria,p:Chlorobi,c:Ignavibacteria,o:Ignavibacteriales,f:Ignavibacteriaceae,g:Ignavibacterium
Zotu169	k:Bacteria(1.0000),p:Proteobacteria(1.0000),c:Alphaproteobacteria(1.0000),o:Sphingomonadales(1.0000),f:Sphingomonadaceae(1.0000),g:Sphingomonas(1.0000)	+	k:Bacteria,p:Proteobacteria,c:Alphaproteobacteria,o:Sphingomonadales,f:Sphingomonadaceae,g:Sphingomonas
Zotu174	k:Bacteria(1.0000),p:Nitrospirae(1.0000),c:Nitrospira(1.0000),o:Nitrospirales(1.0000),f:4-29(1.0000)	+	k:Bacteria,p:Nitrospirae,c:Nitrospira,o:Nitrospirales,f:4-29
Zotu170	k:Bacteria(1.0000),p:Firmicutes(1.0000),c:Clostridia(1.0000),o:Clostridiales(1.0000),f:Lachnospiraceae(1.0000),g:Roseburia(0.7100)	+	k:Bacteria,p:Firmicutes,c:Clostridia,o:Clostridiales,f:Lachnospiraceae,g:Roseburia
Zotu179	k:Bacteria(1.0000),p:Parcubacteria(0.7800)	+	k:Bacteria,p:Parcubacteria
Zotu176	k:Bacteria(1.0000),p:Proteobacteria(1.0000),c:Deltaproteobacteria(1.0000),o:Syntrophobacterales(1.0000),f:Syntrophaceae(1.0000),g:Syntrophus(0.9900)	+	k:Bacteria,p:Proteobacteria,c:Deltaproteobacteria,o:Syntrophobacterales,f:Syntrophaceae,g:Syntrophus
Zotu166	k:Bacteria(1.0000),p:Chloroflexi(0.9900),c:KD4-96(0.9801)	+	k:Bacteria,p:Chloroflexi,c:KD4-96
Zotu175	k:Bacteria(1.0000),p:Proteobacteria(1.0000),c:Deltaproteobacteria(1.0000),o:Syntrophobacterales(1.0000),f:Syntrophaceae(1.0000)	+	k:Bacteria,p:Proteobacteria,c:Deltaproteobacteria,o:Syntrophobacterales,f:Syntrophaceae
Zotu171	k:Bacteria(1.0000),p:Chloroflexi(1.0000),c:Anaerolineae(1.0000),o:Anaerolineales(1.0000),f:Anaerolineaceae(1.0000)	+	k:Bacteria,p:Chloroflexi,c:Anaerolineae,o:Anaerolineales,f:Anaerolineaceae
Zotu173	k:Bacteria(1.0000),p:Firmicutes(0.9900),c:Erysipelotrichia(0.9801),o:Erysipelotrichales(0.9703),f:Erysipelotrichaceae(0.9606),g:Erysipelothrix(0.9126)	+	k:Bacteria,p:Firmicutes,c:Erysipelotrichia,o:Erysipelotrichales,f:Erysipelotrichaceae,g:Erysipelothrix
Zotu180	k:Bacteria(1.0000),p:Spirochaetae(1.0000),c:Spirochaetes(1.0000),o:Spirochaetales(1.0000),f:Spirochaetaceae(1.0000)	+	k:Bacteria,p:Spirochaetae,c:Spirochaetes,o:Spirochaetales,f:Spirochaetaceae
Zotu168	k:Bacteria(1.0000),p:Firmicutes(1.0000),c:Clostridia(1.0000),o:D8A-2(1.0000)	+	k:Bacteria,p:Firmicutes,c:Clostridia,o:D8A-2
Zotu184	k:Bacteria(1.0000),p:Chloroflexi(1.0000),c:Anaerolineae(1.0000),o:Anaerolineales(1.0000),f:Anaerolineaceae(1.0000),g:Anaerolineaceae_UCG-001(0.5200)	+	k:Bacteria,p:Chloroflexi,c:Anaerolineae,o:Anaerolineales,f:Anaerolineaceae,g:Anaerolineaceae_UCG-001
Zotu172	k:Bacteria(1.0000),p:Proteobacteria(1.0000),c:Deltaproteobacteria(1.0000),o:Desulfobacterales(1.0000),f:Desulfobulbaceae(1.0000),g:Desulfurivibrio(1.0000)	+	k:Bacteria,p:Proteobacteria,c:Deltaproteobacteria,o:Desulfobacterales,f:Desulfobulbaceae,g:Desulfurivibrio
Zotu187	k:Bacteria(1.0000),p:Chloroflexi(1.0000),c:Anaerolineae(1.0000),o:Anaerolineales(1.0000),f:Anaerolineaceae(1.0000)	+	k:Bacteria,p:Chloroflexi,c:Anaerolineae,o:Anaerolineales,f:Anaerolineaceae
Zotu178	k:Bacteria(1.0000),p:Proteobacteria(1.0000),c:Alphaproteobacteria(1.0000),o:Rhizobiales(1.0000),f:Rhodobiaceae(0.9800)	+	k:Bacteria,p:Proteobacteria,c:Alphaproteobacteria,o:Rhizobiales,f:Rhodobiaceae
Zotu182	k:Bacteria(1.0000),p:Chloroflexi(1.0000),c:Anaerolineae(1.0000),o:Anaerolineales(1.0000),f:Anaerolineaceae(1.0000),g:Pelolinea(1.0000)	+	k:Bacteria,p:Chloroflexi,c:Anaerolineae,o:Anaerolineales,f:Anaerolineaceae,g:Pelolinea
Zotu181	k:Bacteria(1.0000),p:Proteobacteria(1.0000),c:Alphaproteobacteria(1.0000),o:Rhizobiales(1.0000),f:Methylocystaceae(0.9900),g:Methylocystis(0.8712),s:Methylocystis(0.4879)	+	k:Bacteria,p:Proteobacteria,c:Alphaproteobacteria,o:Rhizobiales,f:Methylocystaceae,g:Methylocystis
Zotu188	k:Bacteria(1.0000),p:Actinobacteria(1.0000),c:Actinobacteria(1.0000),o:Bifidobacteriales(1.0000),f:Bifidobacteriaceae(1.0000),g:Bifidobacterium(1.0000)	+	k:Bacteria,p:Actinobacteria,c:Actinobacteria,o:Bifidobacteriales,f:Bifidobacteriaceae,g:Bifidobacterium
Zotu193	k:Bacteria(1.0000),p:Chloroflexi(1.0000),c:Anaerolineae(1.0000),o:Anaerolineales(1.0000),f:Anaerolineaceae(1.0000),g:Levilinea(0.5100)	+	k:Bacteria,p:Chloroflexi,c:Anaerolineae,o:Anaerolineales,f:Anaerolineaceae,g:Levilinea
Zotu189	k:Bacteria(1.0000),p:Firmicutes(1.0000),c:Clostridia(1.0000),o:D8A-2(1.0000)	+	k:Bacteria,p:Firmicutes,c:Clostridia,o:D8A-2
Zotu190	k:Bacteria(1.0000),p:Proteobacteria(1.0000),c:Alphaproteobacteria(1.0000),o:Rhodospirillales(0.9500),f:Rhodospirillaceae(0.9025)	+	k:Bacteria,p:Proteobacteria,c:Alphaproteobacteria,o:Rhodospirillales,f:Rhodospirillaceae
Zotu177	k:Bacteria(1.0000),p:Firmicutes(1.0000),c:Clostridia(1.0000),o:Clostridiales(1.0000),f:Ruminococcaceae(1.0000)	+	k:Bacteria,p:Firmicutes,c:Clostridia,o:Clostridiales,f:Ruminococcaceae
Zotu191	k:Bacteria(1.0000),p:Nitrospirae(1.0000),c:Nitrospira(1.0000),o:Nitrospirales(1.0000),f:0319-6A21(1.0000)	+	k:Bacteria,p:Nitrospirae,c:Nitrospira,o:Nitrospirales,f:0319-6A21
Zotu196	k:Bacteria(1.0000),p:Gemmatimonadetes(1.0000),c:Gemmatimonadetes(1.0000),o:BD2-11_terrestrial_group(1.0000)	+	k:Bacteria,p:Gemmatimonadetes,c:Gemmatimonadetes,o:BD2-11_terrestrial_group
Zotu185	k:Bacteria(1.0000),p:Proteobacteria(0.9900),c:Gammaproteobacteria(0.9801),o:Xanthomonadales(0.9703),f:Xanthomonadales_Incertae_Sedis(0.9606),g:Steroidobacter(0.8165)	+	k:Bacteria,p:Proteobacteria,c:Gammaproteobacteria,o:Xanthomonadales,f:Xanthomonadales_Incertae_Sedis,g:Steroidobacter
Zotu195	k:Bacteria(1.0000),p:Acidobacteria(1.0000),c:Holophagae(1.0000),o:Holophagales(1.0000),f:Holophagaceae(1.0000),g:Geothrix(0.7900)	+	k:Bacteria,p:Acidobacteria,c:Holophagae,o:Holophagales,f:Holophagaceae,g:Geothrix
Zotu192	k:Bacteria(1.0000),p:Proteobacteria(1.0000),c:Alphaproteobacteria(1.0000),o:Rhodospirillales(1.0000),f:Rhodospirillaceae(1.0000),g:Thalassospira(1.0000)	+	k:Bacteria,p:Proteobacteria,c:Alphaproteobacteria,o:Rhodospirillales,f:Rhodospirillaceae,g:Thalassospira
Zotu183	k:Bacteria(1.0000),p:Firmicutes(1.0000),c:Bacilli(1.0000),o:Bacillales(1.0000),f:Bacillaceae(0.9100),g:Bacillus(0.7917)	+	k:Bacteria,p:Firmicutes,c:Bacilli,o:Bacillales,f:Bacillaceae,g:Bacillus
Zotu186	k:Bacteria(1.0000),p:Firmicutes(1.0000),c:Clostridia(1.0000),o:Clostridiales(1.0000),f:Syntrophomonadaceae(0.9600),g:Dethiobacter(0.9216)	+	k:Bacteria,p:Firmicutes,c:Clostridia,o:Clostridiales,f:Syntrophomonadaceae,g:Dethiobacter
Zotu201	k:Archaea(1.0000),p:Euryarchaeota(1.0000),c:Methanobacteria(1.0000),o:Methanobacteriales(1.0000),f:Methanobacteriaceae(1.0000),g:Methanobacterium(1.0000),s:Methanobacterium_aarhusense(0.7600)	+	k:Archaea,p:Euryarchaeota,c:Methanobacteria,o:Methanobacteriales,f:Methanobacteriaceae,g:Methanobacterium,s:Methanobacterium_aarhusense
Zotu198	k:Bacteria(1.0000),p:Proteobacteria(1.0000),c:Deltaproteobacteria(0.9700),o:Desulfuromonadales(0.9409),f:Geobacteraceae(0.4610),g:Geobacter(0.2259)	+	k:Bacteria,p:Proteobacteria,c:Deltaproteobacteria,o:Desulfuromonadales
Zotu194	k:Bacteria(1.0000),p:Firmicutes(0.7600),c:Clostridia(0.5776),o:Thermoanaerobacterales(0.4274),f:Thermoanaerobacteraceae(0.3163),g:Syntrophaceticus(0.1170)	+	k:Bacteria,p:Firmicutes,c:Clostridia
Zotu197	k:Bacteria(1.0000),p:Acidobacteria(1.0000),c:Acidobacteria(1.0000),o:Acidobacteriales(1.0000),f:Acidobacteriaceae_[Subgroup_1](1.0000)	+	k:Bacteria,p:Acidobacteria,c:Acidobacteria,o:Acidobacteriales,f:Acidobacteriaceae_[Subgroup_1]
Zotu200	k:Bacteria(1.0000),p:Proteobacteria(0.9900),c:Deltaproteobacteria(0.9801),o:Desulfuromonadales(0.9703),f:Geobacteraceae(0.8830),g:Geobacter(0.8035)	+	k:Bacteria,p:Proteobacteria,c:Deltaproteobacteria,o:Desulfuromonadales,f:Geobacteraceae,g:Geobacter
Zotu209	k:Bacteria(1.0000),p:Actinobacteria(1.0000),c:Coriobacteriia(1.0000),o:Coriobacteriales(1.0000),f:Coriobacteriaceae(1.0000),g:Collinsella(1.0000)	+	k:Bacteria,p:Actinobacteria,c:Coriobacteriia,o:Coriobacteriales,f:Coriobacteriaceae,g:Collinsella
Zotu205	k:Bacteria(1.0000),p:Actinobacteria(1.0000),c:Coriobacteriia(1.0000),o:Coriobacteriales(1.0000),f:Coriobacteriaceae(1.0000)	+	k:Bacteria,p:Actinobacteria,c:Coriobacteriia,o:Coriobacteriales,f:Coriobacteriaceae
Zotu204	k:Bacteria(1.0000),p:Firmicutes(1.0000),c:Clostridia(1.0000),o:Clostridiales(1.0000),f:Clostridiales_Incertae_Sedis(1.0000),g:Dethiosulfatibacter(1.0000)	+	k:Bacteria,p:Firmicutes,c:Clostridia,o:Clostridiales,f:Clostridiales_Incertae_Sedis,g:Dethiosulfatibacter
Zotu206	k:Bacteria(1.0000),p:Proteobacteria(1.0000),c:Betaproteobacteria(1.0000),o:Burkholderiales(1.0000),f:Comamonadaceae(1.0000),g:Hydrogenophaga(0.5400)	+	k:Bacteria,p:Proteobacteria,c:Betaproteobacteria,o:Burkholderiales,f:Comamonadaceae,g:Hydrogenophaga
Zotu203	k:Bacteria(1.0000),p:Chloroflexi(1.0000)	+	k:Bacteria,p:Chloroflexi
Zotu210	k:Bacteria(1.0000),p:Proteobacteria(0.9000),c:Alphaproteobacteria(0.8100),o:Rhodospirillales(0.7290),f:Rhodospirillaceae(0.6561)	+	k:Bacteria,p:Proteobacteria,c:Alphaproteobacteria,o:Rhodospirillales,f:Rhodospirillaceae
Zotu207	k:Bacteria(1.0000),p:Acidobacteria(1.0000),c:Acidobacteria(1.0000),o:Subgroup_3(1.0000),f:Unknown_Family(1.0000),g:Bryobacter(1.0000)	+	k:Bacteria,p:Acidobacteria,c:Acidobacteria,o:Subgroup_3,f:Unknown_Family,g:Bryobacter
Zotu199	k:Bacteria(1.0000),p:Proteobacteria(1.0000),c:Gammaproteobacteria(1.0000),o:Methylococcales(1.0000),f:Methylococcaceae(0.9000),g:Methylobacter(0.6930)	+	k:Bacteria,p:Proteobacteria,c:Gammaproteobacteria,o:Methylococcales,f:Methylococcaceae,g:Methylobacter
Zotu212	k:Bacteria(1.0000),p:Proteobacteria(1.0000),c:Alphaproteobacteria(1.0000),o:Rhodobacterales(0.9600),f:Rhodobacteraceae(0.9216),g:Roseovarius(0.1843)	+	k:Bacteria,p:Proteobacteria,c:Alphaproteobacteria,o:Rhodobacterales,f:Rhodobacteraceae
Zotu208	k:Bacteria(1.0000),p:Chloroflexi(1.0000),c:Anaerolineae(1.0000),o:Anaerolineales(1.0000),f:Anaerolineaceae(1.0000),g:Leptolinea(0.9700)	+	k:Bacteria,p:Chloroflexi,c:Anaerolineae,o:Anaerolineales,f:Anaerolineaceae,g:Leptolinea
Zotu202	k:Bacteria(1.0000),p:Firmicutes(1.0000),c:Clostridia(1.0000),o:Clostridiales(1.0000),f:Lachnospiraceae(1.0000),g:Lachnospira(0.9800)	+	k:Bacteria,p:Firmicutes,c:Clostridia,o:Clostridiales,f:Lachnospiraceae,g:Lachnospira
Zotu215	k:Bacteria(1.0000),p:Chloroflexi(1.0000),c:Anaerolineae(1.0000),o:Anaerolineales(1.0000),f:Anaerolineaceae(1.0000)	+	k:Bacteria,p:Chloroflexi,c:Anaerolineae,o:Anaerolineales,f:Anaerolineaceae
Zotu213	k:Bacteria(1.0000),p:Actinobacteria(0.9300),c:OPB41(0.6789)	+	k:Bacteria,p:Actinobacteria,c:OPB41
Zotu211	k:Bacteria(1.0000),p:Firmicutes(1.0000),c:Clostridia(1.0000),o:Clostridiales(1.0000),f:Family_XI(0.9900)	+	k:Bacteria,p:Firmicutes,c:Clostridia,o:Clostridiales,f:Family_XI
Zotu224	k:Bacteria(1.0000),p:Chloroflexi(1.0000),c:Anaerolineae(1.0000),o:Anaerolineales(1.0000),f:Anaerolineaceae(1.0000)	+	k:Bacteria,p:Chloroflexi,c:Anaerolineae,o:Anaerolineales,f:Anaerolineaceae
Zotu223	k:Bacteria(1.0000),p:Chloroflexi(1.0000),c:Anaerolineae(1.0000),o:Anaerolineales(1.0000),f:Anaerolineaceae(1.0000),g:Pelolinea(1.0000)	+	k:Bacteria,p:Chloroflexi,c:Anaerolineae,o:Anaerolineales,f:Anaerolineaceae,g:Pelolinea
Zotu222	k:Bacteria(1.0000),p:Chloroflexi(1.0000),c:Anaerolineae(1.0000),o:Anaerolineales(1.0000),f:Anaerolineaceae(1.0000)	+	k:Bacteria,p:Chloroflexi,c:Anaerolineae,o:Anaerolineales,f:Anaerolineaceae
Zotu217	k:Bacteria(1.0000),p:Firmicutes(1.0000),c:Bacilli(1.0000),o:Bacillales(0.9900),f:Bacillaceae(0.8712),g:Bacillus(0.7579)	+	k:Bacteria,p:Firmicutes,c:Bacilli,o:Bacillales,f:Bacillaceae,g:Bacillus
Zotu214	k:Bacteria(1.0000),p:Proteobacteria(1.0000),c:Gammaproteobacteria(1.0000),o:Xanthomonadales(1.0000),f:Xanthomonadales_Incertae_Sedis(1.0000)	+	k:Bacteria,p:Proteobacteria,c:Gammaproteobacteria,o:Xanthomonadales,f:Xanthomonadales_Incertae_Sedis
Zotu227	k:Bacteria(1.0000),p:Bacteroidetes(1.0000),c:Bacteroidia(1.0000),o:Bacteroidales(1.0000),f:Porphyromonadaceae(1.0000),g:Proteiniphilum(1.0000)	+	k:Bacteria,p:Bacteroidetes,c:Bacteroidia,o:Bacteroidales,f:Porphyromonadaceae,g:Proteiniphilum
Zotu220	k:Bacteria(1.0000),p:Proteobacteria(1.0000),c:Gammaproteobacteria(1.0000),o:PYR10d3(1.0000)	+	k:Bacteria,p:Proteobacteria,c:Gammaproteobacteria,o:PYR10d3
Zotu221	k:Bacteria(1.0000),p:Proteobacteria(1.0000),c:Betaproteobacteria(1.0000),o:Nitrosomonadales(1.0000),f:Nitrosomonadaceae(1.0000)	+	k:Bacteria,p:Proteobacteria,c:Betaproteobacteria,o:Nitrosomonadales,f:Nitrosomonadaceae
Zotu216	k:Bacteria(1.0000),p:Proteobacteria(1.0000),c:Betaproteobacteria(1.0000),o:Burkholderiales(1.0000),f:Comamonadaceae(1.0000)	+	k:Bacteria,p:Proteobacteria,c:Betaproteobacteria,o:Burkholderiales,f:Comamonadaceae
Zotu218	k:Bacteria(1.0000),p:Actinobacteria(1.0000),c:Coriobacteriia(1.0000),o:Coriobacteriales(1.0000),f:Coriobacteriaceae(1.0000)	+	k:Bacteria,p:Actinobacteria,c:Coriobacteriia,o:Coriobacteriales,f:Coriobacteriaceae
Zotu226	k:Bacteria(1.0000),p:Proteobacteria(1.0000),c:Betaproteobacteria(1.0000),o:TRA3-20(1.0000)	+	k:Bacteria,p:Proteobacteria,c:Betaproteobacteria,o:TRA3-20
Zotu219	k:Bacteria(1.0000),p:Gemmatimonadetes(1.0000),c:Gemmatimonadetes(1.0000),o:Gemmatimonadales(0.9900),f:Gemmatimonadaceae(0.9801)	+	k:Bacteria,p:Gemmatimonadetes,c:Gemmatimonadetes,o:Gemmatimonadales,f:Gemmatimonadaceae
Zotu229	k:Bacteria(1.0000),p:Proteobacteria(1.0000),c:Alphaproteobacteria(1.0000),o:Rhodospirillales(1.0000),f:JG37-AG-20(1.0000)	+	k:Bacteria,p:Proteobacteria,c:Alphaproteobacteria,o:Rhodospirillales,f:JG37-AG-20
Zotu228	k:Bacteria(1.0000),p:Chloroflexi(1.0000),c:Anaerolineae(1.0000),o:Anaerolineales(1.0000),f:Anaerolineaceae(1.0000)	+	k:Bacteria,p:Chloroflexi,c:Anaerolineae,o:Anaerolineales,f:Anaerolineaceae
Zotu236	k:Archaea(1.0000),p:Thaumarchaeota(1.0000),c:Soil_Crenarchaeotic_Group[SCG](0.9400),o:Unknown_Order(0.8742),f:Unknown_Family(0.8130),g:Candidatus_Nitrososphaera(0.7561)	+	k:Archaea,p:Thaumarchaeota,c:Soil_Crenarchaeotic_Group[SCG],o:Unknown_Order,f:Unknown_Family,g:Candidatus_Nitrososphaera
Zotu225	k:Bacteria(1.0000),p:Firmicutes(1.0000),c:Clostridia(1.0000),o:Clostridiales(1.0000),f:Peptococcaceae(1.0000),g:Desulfitobacterium(1.0000)	+	k:Bacteria,p:Firmicutes,c:Clostridia,o:Clostridiales,f:Peptococcaceae,g:Desulfitobacterium
Zotu232	k:Bacteria(1.0000),p:Chloroflexi(1.0000),c:Anaerolineae(1.0000),o:Anaerolineales(1.0000),f:Anaerolineaceae(1.0000),g:Levilinea(0.8400)	+	k:Bacteria,p:Chloroflexi,c:Anaerolineae,o:Anaerolineales,f:Anaerolineaceae,g:Levilinea
Zotu230	k:Bacteria(1.0000),p:Proteobacteria(1.0000),c:Deltaproteobacteria(1.0000),o:Syntrophobacterales(1.0000),f:Syntrophaceae(1.0000)	+	k:Bacteria,p:Proteobacteria,c:Deltaproteobacteria,o:Syntrophobacterales,f:Syntrophaceae
Zotu233	k:Bacteria(1.0000),p:Bacteroidetes(1.0000),c:Bacteroidia(1.0000),o:Bacteroidales(1.0000),f:Porphyromonadaceae(1.0000),g:Coprobacter(1.0000)	+	k:Bacteria,p:Bacteroidetes,c:Bacteroidia,o:Bacteroidales,f:Porphyromonadaceae,g:Coprobacter
Zotu237	k:Bacteria(1.0000),p:Firmicutes(1.0000),c:Clostridia(1.0000),o:Clostridiales(1.0000),f:Ruminococcaceae(1.0000),g:Faecalibacterium(1.0000)	+	k:Bacteria,p:Firmicutes,c:Clostridia,o:Clostridiales,f:Ruminococcaceae,g:Faecalibacterium
Zotu241	k:Bacteria(1.0000),p:Nitrospirae(1.0000),c:Nitrospira(1.0000),o:Nitrospirales(1.0000),f:wb1-A12(1.0000)	+	k:Bacteria,p:Nitrospirae,c:Nitrospira,o:Nitrospirales,f:wb1-A12
Zotu235	k:Bacteria(1.0000),p:Firmicutes(1.0000),c:Clostridia(1.0000),o:D8A-2(1.0000)	+	k:Bacteria,p:Firmicutes,c:Clostridia,o:D8A-2
Zotu242	k:Bacteria(1.0000),p:Nitrospirae(1.0000),c:Nitrospira(1.0000),o:Nitrospirales(1.0000),f:wb1-A12(1.0000)	+	k:Bacteria,p:Nitrospirae,c:Nitrospira,o:Nitrospirales,f:wb1-A12
Zotu238	k:Bacteria(1.0000),p:Proteobacteria(1.0000),c:Deltaproteobacteria(1.0000),o:GR-WP33-30(1.0000)	+	k:Bacteria,p:Proteobacteria,c:Deltaproteobacteria,o:GR-WP33-30
Zotu239	k:Bacteria(1.0000),p:Chloroflexi(1.0000),c:Anaerolineae(1.0000),o:Anaerolineales(1.0000),f:Anaerolineaceae(1.0000),g:Leptolinea(1.0000)	+	k:Bacteria,p:Chloroflexi,c:Anaerolineae,o:Anaerolineales,f:Anaerolineaceae,g:Leptolinea
Zotu240	k:Bacteria(1.0000),p:Actinobacteria(0.6100),c:OPB41(0.3355)	+	k:Bacteria,p:Actinobacteria
Zotu234	k:Bacteria(1.0000),p:Actinobacteria(1.0000),c:MB-A2-108(0.9700)	+	k:Bacteria,p:Actinobacteria,c:MB-A2-108
Zotu231	k:Bacteria(1.0000),p:Firmicutes(1.0000),c:Clostridia(1.0000),o:Clostridiales(1.0000),f:Ruminococcaceae(1.0000),g:[Eubacterium]_coprostanoligenes_group(1.0000)	+	k:Bacteria,p:Firmicutes,c:Clostridia,o:Clostridiales,f:Ruminococcaceae,g:[Eubacterium]_coprostanoligenes_group
Zotu243	k:Bacteria(1.0000),p:Acidobacteria(1.0000),c:Acidobacteria(1.0000),o:Subgroup_4(1.0000),f:RB41(0.9900)	+	k:Bacteria,p:Acidobacteria,c:Acidobacteria,o:Subgroup_4,f:RB41
Zotu245	k:Bacteria(1.0000),p:Proteobacteria(1.0000),c:Gammaproteobacteria(1.0000),o:Pseudomonadales(0.9800),f:Pseudomonadaceae(0.9604),g:Pseudomonas(0.9412)	+	k:Bacteria,p:Proteobacteria,c:Gammaproteobacteria,o:Pseudomonadales,f:Pseudomonadaceae,g:Pseudomonas
Zotu247	k:Bacteria(1.0000),p:Firmicutes(0.9900),c:Erysipelotrichia(0.9702),o:Erysipelotrichales(0.9508),f:Erysipelotrichaceae(0.9318),g:Erysipelothrix(0.8572)	+	k:Bacteria,p:Firmicutes,c:Erysipelotrichia,o:Erysipelotrichales,f:Erysipelotrichaceae,g:Erysipelothrix
Zotu244	k:Bacteria(1.0000),p:Actinobacteria(0.9900),c:MB-A2-108(0.9207)	+	k:Bacteria,p:Actinobacteria,c:MB-A2-108
Zotu246	k:Bacteria(1.0000),p:Marinimicrobia_[SAR406_clade](1.0000)	+	k:Bacteria,p:Marinimicrobia_[SAR406_clade]
Zotu249	k:Bacteria(1.0000),p:Proteobacteria(1.0000),c:Gammaproteobacteria(1.0000),o:Pseudomonadales(1.0000),f:Pseudomonadaceae(1.0000),g:Pseudomonas(1.0000)	+	k:Bacteria,p:Proteobacteria,c:Gammaproteobacteria,o:Pseudomonadales,f:Pseudomonadaceae,g:Pseudomonas
Zotu257	k:Bacteria(1.0000),p:Chloroflexi(1.0000),c:Anaerolineae(1.0000),o:Anaerolineales(1.0000),f:Anaerolineaceae(1.0000),g:Pelolinea(1.0000)	+	k:Bacteria,p:Chloroflexi,c:Anaerolineae,o:Anaerolineales,f:Anaerolineaceae,g:Pelolinea
Zotu255	k:Bacteria(1.0000),p:Chloroflexi(1.0000),c:Anaerolineae(1.0000),o:Anaerolineales(1.0000),f:Anaerolineaceae(1.0000)	+	k:Bacteria,p:Chloroflexi,c:Anaerolineae,o:Anaerolineales,f:Anaerolineaceae
Zotu248	k:Bacteria(1.0000),p:Nitrospirae(1.0000),c:Nitrospira(1.0000),o:Nitrospirales(1.0000),f:Nitrospiraceae(1.0000)	+	k:Bacteria,p:Nitrospirae,c:Nitrospira,o:Nitrospirales,f:Nitrospiraceae
Zotu254	k:Bacteria(1.0000),p:Proteobacteria(1.0000),c:Deltaproteobacteria(1.0000),o:43F-1404R(1.0000)	+	k:Bacteria,p:Proteobacteria,c:Deltaproteobacteria,o:43F-1404R
Zotu264	k:Archaea(1.0000),p:Euryarchaeota(1.0000),c:Methanomicrobia(1.0000),o:Methanomicrobiales(0.9900),f:Methanoregulaceae(0.9801),g:Methanoregula(0.9703)	+	k:Archaea,p:Euryarchaeota,c:Methanomicrobia,o:Methanomicrobiales,f:Methanoregulaceae,g:Methanoregula
Zotu256	k:Bacteria(1.0000),p:Firmicutes(1.0000),c:Clostridia(1.0000),o:D8A-2(1.0000)	+	k:Bacteria,p:Firmicutes,c:Clostridia,o:D8A-2
Zotu251	k:Bacteria(1.0000),p:Proteobacteria(1.0000),c:Alphaproteobacteria(1.0000),o:Caulobacterales(1.0000),f:Caulobacteraceae(1.0000),g:Phenylobacterium(1.0000)	+	k:Bacteria,p:Proteobacteria,c:Alphaproteobacteria,o:Caulobacterales,f:Caulobacteraceae,g:Phenylobacterium
Zotu250	k:Bacteria(1.0000),p:Actinobacteria(1.0000),c:Thermoleophilia(1.0000),o:Gaiellales(1.0000)	+	k:Bacteria,p:Actinobacteria,c:Thermoleophilia,o:Gaiellales
Zotu253	k:Bacteria(1.0000),p:WCHB1-60(0.5500)	+	k:Bacteria,p:WCHB1-60
Zotu258	k:Bacteria(1.0000),p:Firmicutes(1.0000),c:Clostridia(1.0000),o:Clostridiales(1.0000),f:Peptococcaceae(1.0000)	+	k:Bacteria,p:Firmicutes,c:Clostridia,o:Clostridiales,f:Peptococcaceae
Zotu260	k:Bacteria(1.0000),p:Actinobacteria(1.0000),c:Acidimicrobiia(1.0000),o:Acidimicrobiales(1.0000)	+	k:Bacteria,p:Actinobacteria,c:Acidimicrobiia,o:Acidimicrobiales
Zotu265	k:Bacteria(1.0000),p:Proteobacteria(1.0000),c:Alphaproteobacteria(1.0000),o:Rhizobiales(1.0000),f:Rhizobiaceae(0.9600),g:Ensifer(0.9024),s:Ensifer_adhaerens(0.2527)	+	k:Bacteria,p:Proteobacteria,c:Alphaproteobacteria,o:Rhizobiales,f:Rhizobiaceae,g:Ensifer
Zotu269	k:Bacteria(1.0000),p:Chloroflexi(1.0000),c:Anaerolineae(1.0000),o:Anaerolineales(1.0000),f:Anaerolineaceae(1.0000),g:Longilinea(0.9800)	+	k:Bacteria,p:Chloroflexi,c:Anaerolineae,o:Anaerolineales,f:Anaerolineaceae,g:Longilinea
Zotu268	k:Bacteria(1.0000),p:Proteobacteria(1.0000),c:Alphaproteobacteria(1.0000),o:Rhizobiales(1.0000),f:Hyphomicrobiaceae(1.0000),g:Pedomicrobium(1.0000)	+	k:Bacteria,p:Proteobacteria,c:Alphaproteobacteria,o:Rhizobiales,f:Hyphomicrobiaceae,g:Pedomicrobium
Zotu252	k:Bacteria(1.0000),p:Firmicutes(1.0000),c:Bacilli(1.0000),o:Bacillales(1.0000),f:Bacillaceae(0.5900),g:Bacillus(0.3481)	+	k:Bacteria,p:Firmicutes,c:Bacilli,o:Bacillales,f:Bacillaceae
Zotu263	k:Bacteria(1.0000),p:Bacteroidetes(1.0000),c:Cytophagia(1.0000),o:Cytophagales(1.0000),f:Cytophagaceae(1.0000)	+	k:Bacteria,p:Bacteroidetes,c:Cytophagia,o:Cytophagales,f:Cytophagaceae
Zotu259	k:Bacteria(1.0000),p:Proteobacteria(1.0000),c:Betaproteobacteria(1.0000),o:Burkholderiales(1.0000),f:Comamonadaceae(1.0000),g:Ramlibacter(0.3200)	+	k:Bacteria,p:Proteobacteria,c:Betaproteobacteria,o:Burkholderiales,f:Comamonadaceae
Zotu261	k:Bacteria(1.0000),p:Proteobacteria(1.0000),c:Deltaproteobacteria(1.0000),o:Desulfuromonadales(1.0000),f:AKYG597(0.8000)	+	k:Bacteria,p:Proteobacteria,c:Deltaproteobacteria,o:Desulfuromonadales,f:AKYG597
Zotu267	k:Bacteria(1.0000),p:Proteobacteria(1.0000),c:Betaproteobacteria(1.0000),o:Hydrogenophilales(1.0000),f:Hydrogenophilaceae(1.0000),g:Thiobacillus(1.0000)	+	k:Bacteria,p:Proteobacteria,c:Betaproteobacteria,o:Hydrogenophilales,f:Hydrogenophilaceae,g:Thiobacillus
Zotu266	k:Bacteria(1.0000),p:Proteobacteria(1.0000),c:Deltaproteobacteria(1.0000),o:Deltaproteobacteria_Incertae_Sedis(0.9800),f:Syntrophorhabdaceae(0.9604),g:Syntrophorhabdus(0.9412)	+	k:Bacteria,p:Proteobacteria,c:Deltaproteobacteria,o:Deltaproteobacteria_Incertae_Sedis,f:Syntrophorhabdaceae,g:Syntrophorhabdus
Zotu274	k:Bacteria(1.0000),p:Actinobacteria(1.0000),c:Acidimicrobiia(1.0000),o:Acidimicrobiales(1.0000)	+	k:Bacteria,p:Actinobacteria,c:Acidimicrobiia,o:Acidimicrobiales
Zotu273	k:Bacteria(1.0000),p:Actinobacteria(1.0000),c:Acidimicrobiia(1.0000),o:Acidimicrobiales(1.0000)	+	k:Bacteria,p:Actinobacteria,c:Acidimicrobiia,o:Acidimicrobiales
Zotu270	k:Bacteria(1.0000),p:Proteobacteria(1.0000),c:Betaproteobacteria(1.0000),o:Rhodocyclales(0.8200),f:Rhodocyclaceae(0.6724),g:Azoarcus(0.4707)	+	k:Bacteria,p:Proteobacteria,c:Betaproteobacteria,o:Rhodocyclales,f:Rhodocyclaceae
Zotu279	k:Bacteria(1.0000),p:Bacteroidetes(1.0000),c:Bacteroidia(1.0000),o:Bacteroidales(1.0000),f:Bacteroidaceae(1.0000),g:Bacteroides(1.0000)	+	k:Bacteria,p:Bacteroidetes,c:Bacteroidia,o:Bacteroidales,f:Bacteroidaceae,g:Bacteroides
Zotu275	k:Bacteria(1.0000),p:Bacteroidetes(1.0000),c:Bacteroidia(1.0000),o:Bacteroidales(1.0000),f:Porphyromonadaceae(0.9800),g:Proteiniphilum(0.9604)	+	k:Bacteria,p:Bacteroidetes,c:Bacteroidia,o:Bacteroidales,f:Porphyromonadaceae,g:Proteiniphilum
Zotu271	k:Bacteria(1.0000),p:Proteobacteria(1.0000),c:Alphaproteobacteria(1.0000),o:Rhodospirillales(1.0000),f:Rhodospirillales_Incertae_Sedis(0.9900),g:Elioraea(0.9801)	+	k:Bacteria,p:Proteobacteria,c:Alphaproteobacteria,o:Rhodospirillales,f:Rhodospirillales_Incertae_Sedis,g:Elioraea
Zotu262	k:Bacteria(1.0000),p:Firmicutes(1.0000),c:Bacilli(1.0000),o:Bacillales(0.9900),f:Bacillaceae(0.8910),g:Bacillus(0.7663)	+	k:Bacteria,p:Firmicutes,c:Bacilli,o:Bacillales,f:Bacillaceae,g:Bacillus
Zotu278	k:Bacteria(1.0000),p:Thermotogae(1.0000),c:Thermotogae(1.0000),o:Thermotogales(1.0000),f:Thermotogaceae(1.0000),g:GAL15(1.0000)	+	k:Bacteria,p:Thermotogae,c:Thermotogae,o:Thermotogales,f:Thermotogaceae,g:GAL15
Zotu277	k:Bacteria(1.0000),p:Chloroflexi(1.0000),c:Anaerolineae(1.0000),o:Anaerolineales(1.0000),f:Anaerolineaceae(1.0000),g:Levilinea(0.8500)	+	k:Bacteria,p:Chloroflexi,c:Anaerolineae,o:Anaerolineales,f:Anaerolineaceae,g:Levilinea
Zotu276	k:Bacteria(1.0000),p:Bacteroidetes(0.9800),c:Bacteroidia(0.9604),o:Bacteroidales(0.9412),f:Bacteroidaceae(0.9224),g:Bacteroides(0.9039)	+	k:Bacteria,p:Bacteroidetes,c:Bacteroidia,o:Bacteroidales,f:Bacteroidaceae,g:Bacteroides
Zotu272	k:Bacteria(1.0000),p:Firmicutes(1.0000),c:Bacilli(1.0000),o:Bacillales(1.0000),f:Bacillaceae(0.9000),g:Bacillus(0.8100)	+	k:Bacteria,p:Firmicutes,c:Bacilli,o:Bacillales,f:Bacillaceae,g:Bacillus
Zotu281	k:Bacteria(1.0000),p:Proteobacteria(1.0000),c:Alphaproteobacteria(1.0000),o:Sphingomonadales(1.0000),f:Sphingomonadaceae(1.0000),g:Sphingomonas(1.0000)	+	k:Bacteria,p:Proteobacteria,c:Alphaproteobacteria,o:Sphingomonadales,f:Sphingomonadaceae,g:Sphingomonas
Zotu282	k:Bacteria(1.0000),p:Firmicutes(1.0000),c:Clostridia(1.0000),o:Clostridiales(1.0000),f:Ruminococcaceae(1.0000),g:Faecalibacterium(1.0000)	+	k:Bacteria,p:Firmicutes,c:Clostridia,o:Clostridiales,f:Ruminococcaceae,g:Faecalibacterium
Zotu280	k:Bacteria(1.0000),p:Chloroflexi(1.0000),c:Anaerolineae(1.0000),o:Anaerolineales(1.0000),f:Anaerolineaceae(1.0000),g:Leptolinea(0.9900)	+	k:Bacteria,p:Chloroflexi,c:Anaerolineae,o:Anaerolineales,f:Anaerolineaceae,g:Leptolinea
Zotu285	k:Bacteria(1.0000),p:Chloroflexi(1.0000),c:Anaerolineae(1.0000),o:Anaerolineales(1.0000),f:Anaerolineaceae(1.0000),g:Longilinea(0.4900)	+	k:Bacteria,p:Chloroflexi,c:Anaerolineae,o:Anaerolineales,f:Anaerolineaceae
Zotu284	k:Bacteria(1.0000),p:Chloroflexi(1.0000),c:Anaerolineae(1.0000),o:Anaerolineales(1.0000),f:Anaerolineaceae(1.0000),g:Pelolinea(1.0000)	+	k:Bacteria,p:Chloroflexi,c:Anaerolineae,o:Anaerolineales,f:Anaerolineaceae,g:Pelolinea
Zotu290	k:Bacteria(1.0000),p:Bacteroidetes(1.0000),c:Cytophagia(1.0000),o:Cytophagales(1.0000),f:Cytophagaceae(1.0000)	+	k:Bacteria,p:Bacteroidetes,c:Cytophagia,o:Cytophagales,f:Cytophagaceae
Zotu296	k:Bacteria(1.0000),p:Caldiserica(1.0000),c:Caldisericia(1.0000),o:Caldisericales(1.0000),f:WCHB1-02(1.0000)	+	k:Bacteria,p:Caldiserica,c:Caldisericia,o:Caldisericales,f:WCHB1-02
Zotu289	k:Bacteria(1.0000),p:Firmicutes(1.0000),c:Clostridia(1.0000),o:Clostridiales(1.0000),f:Peptococcaceae(1.0000),g:Desulfitobacterium(1.0000)	+	k:Bacteria,p:Firmicutes,c:Clostridia,o:Clostridiales,f:Peptococcaceae,g:Desulfitobacterium
Zotu286	k:Bacteria(1.0000),p:Chloroflexi(1.0000),c:KD4-96(1.0000)	+	k:Bacteria,p:Chloroflexi,c:KD4-96
Zotu292	k:Bacteria(1.0000),p:Actinobacteria(0.5300),c:OPB41(0.1855)	+	k:Bacteria,p:Actinobacteria
Zotu283	k:Bacteria(1.0000),p:Proteobacteria(1.0000),c:Betaproteobacteria(1.0000),o:Nitrosomonadales(0.9400),f:Nitrosomonadaceae(0.8836)	+	k:Bacteria,p:Proteobacteria,c:Betaproteobacteria,o:Nitrosomonadales,f:Nitrosomonadaceae
Zotu291	k:Bacteria(1.0000),p:Actinobacteria(1.0000),c:OPB41(1.0000)	+	k:Bacteria,p:Actinobacteria,c:OPB41
Zotu288	k:Bacteria(1.0000),p:Proteobacteria(1.0000),c:Deltaproteobacteria(1.0000),o:Syntrophobacterales(1.0000),f:Syntrophaceae(1.0000),g:Syntrophus(0.9600)	+	k:Bacteria,p:Proteobacteria,c:Deltaproteobacteria,o:Syntrophobacterales,f:Syntrophaceae,g:Syntrophus
Zotu299	k:Bacteria(1.0000),p:Chloroflexi(1.0000),c:KD4-96(1.0000)	+	k:Bacteria,p:Chloroflexi,c:KD4-96
Zotu293	k:Bacteria(1.0000),p:Gemmatimonadetes(1.0000),c:Gemmatimonadetes(1.0000),o:Gemmatimonadales(1.0000),f:Gemmatimonadaceae(1.0000)	+	k:Bacteria,p:Gemmatimonadetes,c:Gemmatimonadetes,o:Gemmatimonadales,f:Gemmatimonadaceae
Zotu287	k:Bacteria(1.0000),p:Proteobacteria(1.0000),c:Gammaproteobacteria(1.0000),o:Pseudomonadales(1.0000),f:Moraxellaceae(1.0000),g:Acinetobacter(1.0000)	+	k:Bacteria,p:Proteobacteria,c:Gammaproteobacteria,o:Pseudomonadales,f:Moraxellaceae,g:Acinetobacter
Zotu300	k:Bacteria(1.0000),p:Firmicutes(1.0000),c:Clostridia(1.0000),o:Clostridiales(1.0000),f:TSAC18(1.0000)	+	k:Bacteria,p:Firmicutes,c:Clostridia,o:Clostridiales,f:TSAC18
Zotu294	k:Bacteria(1.0000),p:Proteobacteria(1.0000),c:Deltaproteobacteria(1.0000),o:Syntrophobacterales(1.0000),f:Syntrophobacteraceae(1.0000),g:Syntrophobacter(0.9900)	+	k:Bacteria,p:Proteobacteria,c:Deltaproteobacteria,o:Syntrophobacterales,f:Syntrophobacteraceae,g:Syntrophobacter
Zotu297	k:Bacteria(1.0000),p:Proteobacteria(1.0000),c:Alphaproteobacteria(1.0000),o:Rhizobiales(0.9900),f:Rhodobiaceae(0.9702)	+	k:Bacteria,p:Proteobacteria,c:Alphaproteobacteria,o:Rhizobiales,f:Rhodobiaceae
Zotu295	k:Bacteria(1.0000),p:Proteobacteria(1.0000),c:Deltaproteobacteria(1.0000),o:Deltaproteobacteria_Incertae_Sedis(1.0000),f:Syntrophorhabdaceae(1.0000),g:Syntrophorhabdus(1.0000)	+	k:Bacteria,p:Proteobacteria,c:Deltaproteobacteria,o:Deltaproteobacteria_Incertae_Sedis,f:Syntrophorhabdaceae,g:Syntrophorhabdus
Zotu298	k:Bacteria(1.0000),p:Proteobacteria(1.0000),c:Betaproteobacteria(1.0000),o:Burkholderiales(0.9900),f:Alcaligenaceae(0.9702),g:Sutterella(0.9508)	+	k:Bacteria,p:Proteobacteria,c:Betaproteobacteria,o:Burkholderiales,f:Alcaligenaceae,g:Sutterella
Zotu301	k:Bacteria(1.0000),p:Proteobacteria(1.0000),c:Betaproteobacteria(1.0000),o:Burkholderiales(1.0000),f:Comamonadaceae(0.9800),g:Rivibacter(0.7252)	+	k:Bacteria,p:Proteobacteria,c:Betaproteobacteria,o:Burkholderiales,f:Comamonadaceae,g:Rivibacter
Zotu302	k:Bacteria(1.0000),p:Proteobacteria(1.0000),c:Gammaproteobacteria(1.0000),o:Pseudomonadales(1.0000),f:Pseudomonadaceae(1.0000),g:Pseudomonas(1.0000)	+	k:Bacteria,p:Proteobacteria,c:Gammaproteobacteria,o:Pseudomonadales,f:Pseudomonadaceae,g:Pseudomonas
Zotu305	k:Bacteria(1.0000),p:Proteobacteria(1.0000),c:Alphaproteobacteria(1.0000),o:Rhodospirillales(1.0000),f:Rhodospirillaceae(0.9900),g:Ferrovibrio(0.9801)	+	k:Bacteria,p:Proteobacteria,c:Alphaproteobacteria,o:Rhodospirillales,f:Rhodospirillaceae,g:Ferrovibrio
Zotu312	k:Archaea(1.0000),p:Thaumarchaeota(1.0000),c:Soil_Crenarchaeotic_Group[SCG](0.9900)	+	k:Archaea,p:Thaumarchaeota,c:Soil_Crenarchaeotic_Group[SCG]
Zotu306	k:Bacteria(1.0000),p:Proteobacteria(1.0000),c:Gammaproteobacteria(1.0000),o:Chromatiales(0.9900),f:Ectothiorhodospiraceae(0.9801),g:Thioalkalispira(0.9703)	+	k:Bacteria,p:Proteobacteria,c:Gammaproteobacteria,o:Chromatiales,f:Ectothiorhodospiraceae,g:Thioalkalispira
Zotu314	k:Archaea(1.0000),p:Euryarchaeota(1.0000),c:Methanomicrobia(1.0000),o:Methanosarcinales(1.0000),f:Methanosaetaceae(1.0000),g:Methanosaeta(1.0000)	+	k:Archaea,p:Euryarchaeota,c:Methanomicrobia,o:Methanosarcinales,f:Methanosaetaceae,g:Methanosaeta
Zotu303	k:Bacteria(1.0000),p:Firmicutes(1.0000),c:Erysipelotrichia(1.0000),o:Erysipelotrichales(1.0000),f:Erysipelotrichaceae(1.0000),g:Catenibacterium(1.0000)	+	k:Bacteria,p:Firmicutes,c:Erysipelotrichia,o:Erysipelotrichales,f:Erysipelotrichaceae,g:Catenibacterium
Zotu309	k:Bacteria(1.0000),p:Acidobacteria(0.9600),c:Acidobacteria(0.9216),o:Acidobacteriales(0.8847),f:Acidobacteriaceae_[Subgroup_1](0.8493),g:Candidatus_Koribacter(0.7984)	+	k:Bacteria,p:Acidobacteria,c:Acidobacteria,o:Acidobacteriales,f:Acidobacteriaceae_[Subgroup_1],g:Candidatus_Koribacter
Zotu304	k:Bacteria(1.0000),p:Gemmatimonadetes(1.0000),c:Gemmatimonadetes(1.0000),o:Gemmatimonadales(1.0000),f:Gemmatimonadaceae(1.0000)	+	k:Bacteria,p:Gemmatimonadetes,c:Gemmatimonadetes,o:Gemmatimonadales,f:Gemmatimonadaceae
Zotu307	k:Bacteria(1.0000),p:Proteobacteria(1.0000),c:Betaproteobacteria(1.0000),o:Nitrosomonadales(1.0000),f:Nitrosomonadaceae(1.0000)	+	k:Bacteria,p:Proteobacteria,c:Betaproteobacteria,o:Nitrosomonadales,f:Nitrosomonadaceae
Zotu308	k:Bacteria(1.0000),p:Proteobacteria(1.0000),c:Alphaproteobacteria(1.0000),o:Rhizobiales(1.0000),f:Bradyrhizobiaceae(1.0000),g:Bradyrhizobium(0.9900)	+	k:Bacteria,p:Proteobacteria,c:Alphaproteobacteria,o:Rhizobiales,f:Bradyrhizobiaceae,g:Bradyrhizobium
Zotu313	k:Bacteria(1.0000),p:Proteobacteria(1.0000),c:Betaproteobacteria(1.0000),o:TRA3-20(1.0000)	+	k:Bacteria,p:Proteobacteria,c:Betaproteobacteria,o:TRA3-20
Zotu315	k:Bacteria(1.0000),p:Bacteroidetes(1.0000),c:Bacteroidia(1.0000),o:Bacteroidales(1.0000),f:Porphyromonadaceae(1.0000),g:Proteiniphilum(0.9500)	+	k:Bacteria,p:Bacteroidetes,c:Bacteroidia,o:Bacteroidales,f:Porphyromonadaceae,g:Proteiniphilum
Zotu311	k:Bacteria(1.0000),p:Proteobacteria(1.0000),c:Betaproteobacteria(0.9800),o:Methylophilales(0.8526),f:Methylophilaceae(0.7418)	+	k:Bacteria,p:Proteobacteria,c:Betaproteobacteria,o:Methylophilales,f:Methylophilaceae
Zotu310	k:Bacteria(1.0000),p:Proteobacteria(1.0000),c:Betaproteobacteria(1.0000),o:Burkholderiales(1.0000),f:Alcaligenaceae(1.0000),g:Sutterella(1.0000)	+	k:Bacteria,p:Proteobacteria,c:Betaproteobacteria,o:Burkholderiales,f:Alcaligenaceae,g:Sutterella
Zotu321	k:Bacteria(1.0000),p:Proteobacteria(1.0000),c:Deltaproteobacteria(1.0000),o:GR-WP33-30(1.0000)	+	k:Bacteria,p:Proteobacteria,c:Deltaproteobacteria,o:GR-WP33-30
Zotu316	k:Bacteria(1.0000),p:Firmicutes(1.0000),c:Clostridia(1.0000),o:Clostridiales(1.0000),f:Lachnospiraceae(1.0000),g:Roseburia(0.9600)	+	k:Bacteria,p:Firmicutes,c:Clostridia,o:Clostridiales,f:Lachnospiraceae,g:Roseburia
Zotu320	k:Bacteria(1.0000),p:Thermotogae(1.0000),c:Thermotogae(1.0000),o:Thermotogales(1.0000),f:Thermotogaceae(1.0000),g:GAL15(1.0000)	+	k:Bacteria,p:Thermotogae,c:Thermotogae,o:Thermotogales,f:Thermotogaceae,g:GAL15
Zotu325	k:Bacteria(1.0000),p:Bacteroidetes(1.0000),c:Bacteroidia(1.0000),o:Bacteroidales(1.0000),f:Bacteroidaceae(1.0000),g:Bacteroides(1.0000)	+	k:Bacteria,p:Bacteroidetes,c:Bacteroidia,o:Bacteroidales,f:Bacteroidaceae,g:Bacteroides
Zotu317	k:Bacteria(1.0000),p:Actinobacteria(1.0000),c:MB-A2-108(0.9600)	+	k:Bacteria,p:Actinobacteria,c:MB-A2-108
Zotu328	k:Bacteria(1.0000),p:Bacteroidetes(1.0000),c:Bacteroidetes_vadinHA17(1.0000)	+	k:Bacteria,p:Bacteroidetes,c:Bacteroidetes_vadinHA17
Zotu318	k:Bacteria(1.0000),p:Chloroflexi(1.0000),c:Anaerolineae(1.0000),o:Anaerolineales(1.0000),f:Anaerolineaceae(1.0000)	+	k:Bacteria,p:Chloroflexi,c:Anaerolineae,o:Anaerolineales,f:Anaerolineaceae
Zotu323	k:Bacteria(1.0000),p:Nitrospirae(0.8500),c:Nitrospira(0.7225),o:Nitrospirales(0.6141),f:0319-6A21(0.5220)	+	k:Bacteria,p:Nitrospirae,c:Nitrospira,o:Nitrospirales,f:0319-6A21
Zotu322	k:Bacteria(1.0000),p:Proteobacteria(1.0000),c:Betaproteobacteria(1.0000),o:Nitrosomonadales(1.0000),f:Nitrosomonadaceae(1.0000)	+	k:Bacteria,p:Proteobacteria,c:Betaproteobacteria,o:Nitrosomonadales,f:Nitrosomonadaceae
Zotu332	k:Bacteria(1.0000),p:Caldiserica(1.0000),c:Caldisericia(1.0000),o:Caldisericales(1.0000),f:TTA-B1(1.0000)	+	k:Bacteria,p:Caldiserica,c:Caldisericia,o:Caldisericales,f:TTA-B1
Zotu319	k:Bacteria(1.0000),p:Firmicutes(1.0000),c:Clostridia(1.0000),o:Thermoanaerobacterales(0.9900),f:SRB2(0.9801)	+	k:Bacteria,p:Firmicutes,c:Clostridia,o:Thermoanaerobacterales,f:SRB2
Zotu324	k:Bacteria(1.0000),p:Proteobacteria(1.0000),c:Alphaproteobacteria(1.0000),o:Rhodospirillales(0.9600),f:Rhodospirillaceae(0.9216)	+	k:Bacteria,p:Proteobacteria,c:Alphaproteobacteria,o:Rhodospirillales,f:Rhodospirillaceae
Zotu330	k:Bacteria(1.0000),p:Proteobacteria(0.5300),c:Alphaproteobacteria(0.2809),o:Rhodospirillales(0.1489),f:Rhodospirillaceae(0.0789)	+	k:Bacteria,p:Proteobacteria
Zotu337	k:Bacteria(1.0000),p:Bacteroidetes(1.0000),c:Bacteroidia(1.0000),o:Bacteroidales(1.0000),f:Bacteroidaceae(1.0000),g:Bacteroides(1.0000)	+	k:Bacteria,p:Bacteroidetes,c:Bacteroidia,o:Bacteroidales,f:Bacteroidaceae,g:Bacteroides
Zotu336	k:Bacteria(1.0000),p:Bacteroidetes(1.0000),c:Cytophagia(1.0000),o:Cytophagales(1.0000),f:Cytophagaceae(1.0000)	+	k:Bacteria,p:Bacteroidetes,c:Cytophagia,o:Cytophagales,f:Cytophagaceae
Zotu334	k:Bacteria(1.0000),p:Proteobacteria(1.0000),c:Alphaproteobacteria(1.0000),o:Rhodospirillales(1.0000),f:JG37-AG-20(1.0000)	+	k:Bacteria,p:Proteobacteria,c:Alphaproteobacteria,o:Rhodospirillales,f:JG37-AG-20
Zotu326	k:Bacteria(1.0000),p:Firmicutes(0.8400),c:Clostridia(0.7056),o:Clostridiales(0.5927),f:Peptococcaceae(0.4979)	+	k:Bacteria,p:Firmicutes,c:Clostridia,o:Clostridiales
Zotu327	k:Bacteria(1.0000),p:Proteobacteria(1.0000),c:Alphaproteobacteria(1.0000),o:Rhodospirillales(1.0000),f:Rhodospirillaceae(1.0000)	+	k:Bacteria,p:Proteobacteria,c:Alphaproteobacteria,o:Rhodospirillales,f:Rhodospirillaceae
Zotu333	k:Bacteria(1.0000),p:Chloroflexi(1.0000),c:Anaerolineae(1.0000),o:Anaerolineales(1.0000),f:Anaerolineaceae(1.0000)	+	k:Bacteria,p:Chloroflexi,c:Anaerolineae,o:Anaerolineales,f:Anaerolineaceae
Zotu331	k:Bacteria(1.0000),p:Actinobacteria(1.0000),c:Thermoleophilia(1.0000),o:Gaiellales(1.0000),f:Gaiellaceae(0.8500),g:Gaiella(0.7225)	+	k:Bacteria,p:Actinobacteria,c:Thermoleophilia,o:Gaiellales,f:Gaiellaceae,g:Gaiella
Zotu339	k:Bacteria(1.0000),p:Chloroflexi(1.0000),c:Anaerolineae(1.0000),o:Anaerolineales(1.0000),f:Anaerolineaceae(1.0000)	+	k:Bacteria,p:Chloroflexi,c:Anaerolineae,o:Anaerolineales,f:Anaerolineaceae
Zotu329	k:Bacteria(1.0000),p:Firmicutes(1.0000),c:Bacilli(1.0000),o:Bacillales(1.0000),f:Bacillaceae(0.9500),g:Bacillus(0.9025)	+	k:Bacteria,p:Firmicutes,c:Bacilli,o:Bacillales,f:Bacillaceae,g:Bacillus
Zotu341	k:Bacteria(1.0000),p:Proteobacteria(1.0000),c:Deltaproteobacteria(1.0000),o:43F-1404R(1.0000)	+	k:Bacteria,p:Proteobacteria,c:Deltaproteobacteria,o:43F-1404R
Zotu335	k:Bacteria(1.0000),p:Proteobacteria(1.0000),c:Deltaproteobacteria(1.0000),o:Desulfuromonadales(1.0000),f:Geobacteraceae(1.0000),g:Geothermobacter(0.9700)	+	k:Bacteria,p:Proteobacteria,c:Deltaproteobacteria,o:Desulfuromonadales,f:Geobacteraceae,g:Geothermobacter
Zotu344	k:Bacteria(1.0000),p:Proteobacteria(1.0000),c:Betaproteobacteria(1.0000),o:TRA3-20(0.7700)	+	k:Bacteria,p:Proteobacteria,c:Betaproteobacteria,o:TRA3-20
Zotu340	k:Bacteria(1.0000),p:Proteobacteria(1.0000),c:Gammaproteobacteria(1.0000),o:Xanthomonadales(1.0000),f:Xanthomonadaceae(1.0000),g:Lysobacter(1.0000)	+	k:Bacteria,p:Proteobacteria,c:Gammaproteobacteria,o:Xanthomonadales,f:Xanthomonadaceae,g:Lysobacter
Zotu343	k:Bacteria(1.0000),p:Proteobacteria(1.0000),c:Gammaproteobacteria(1.0000),o:Pseudomonadales(1.0000),f:Pseudomonadaceae(0.9000),g:Pseudomonas(0.8010)	+	k:Bacteria,p:Proteobacteria,c:Gammaproteobacteria,o:Pseudomonadales,f:Pseudomonadaceae,g:Pseudomonas
Zotu345	k:Bacteria(1.0000),p:Proteobacteria(1.0000),c:Gammaproteobacteria(1.0000),o:Pseudomonadales(1.0000),f:Pseudomonadaceae(1.0000),g:Pseudomonas(1.0000)	+	k:Bacteria,p:Proteobacteria,c:Gammaproteobacteria,o:Pseudomonadales,f:Pseudomonadaceae,g:Pseudomonas
Zotu348	k:Bacteria(1.0000),p:Chloroflexi(1.0000)	+	k:Bacteria,p:Chloroflexi
Zotu338	k:Bacteria(1.0000),p:Proteobacteria(1.0000),c:Gammaproteobacteria(1.0000),o:Pseudomonadales(1.0000),f:Pseudomonadaceae(0.9800),g:Pseudomonas(0.9408)	+	k:Bacteria,p:Proteobacteria,c:Gammaproteobacteria,o:Pseudomonadales,f:Pseudomonadaceae,g:Pseudomonas
Zotu342	k:Bacteria(1.0000),p:Bacteroidetes(1.0000),c:Bacteroidia(1.0000),o:Bacteroidales(1.0000),f:Bacteroidaceae(1.0000),g:Bacteroides(1.0000)	+	k:Bacteria,p:Bacteroidetes,c:Bacteroidia,o:Bacteroidales,f:Bacteroidaceae,g:Bacteroides
Zotu353	k:Bacteria(1.0000),p:Microgenomates(1.0000)	+	k:Bacteria,p:Microgenomates
Zotu349	k:Bacteria(1.0000),p:Proteobacteria(1.0000),c:Betaproteobacteria(1.0000),o:Burkholderiales(1.0000),f:Comamonadaceae(1.0000),g:Hydrogenophaga(0.7500)	+	k:Bacteria,p:Proteobacteria,c:Betaproteobacteria,o:Burkholderiales,f:Comamonadaceae,g:Hydrogenophaga
Zotu350	k:Bacteria(1.0000),p:Proteobacteria(1.0000),c:Alphaproteobacteria(1.0000),o:Rhizobiales(1.0000),f:Rhodobiaceae(0.9800)	+	k:Bacteria,p:Proteobacteria,c:Alphaproteobacteria,o:Rhizobiales,f:Rhodobiaceae
Zotu347	k:Bacteria(1.0000),p:Chloroflexi(1.0000)	+	k:Bacteria,p:Chloroflexi
Zotu356	k:Bacteria(1.0000),p:Bacteroidetes(1.0000),c:Bacteroidia(1.0000),o:Bacteroidales(1.0000),f:Prevotellaceae(1.0000),g:Prevotella_2(1.0000)	+	k:Bacteria,p:Bacteroidetes,c:Bacteroidia,o:Bacteroidales,f:Prevotellaceae,g:Prevotella_2
Zotu351	k:Bacteria(1.0000),p:Acidobacteria(0.9800),c:Holophagae(0.9604),o:Subgroup_7(0.9412)	+	k:Bacteria,p:Acidobacteria,c:Holophagae,o:Subgroup_7
Zotu357	k:Bacteria(1.0000),p:Parcubacteria(1.0000)	+	k:Bacteria,p:Parcubacteria
Zotu346	k:Bacteria(1.0000),p:Proteobacteria(1.0000),c:Deltaproteobacteria(1.0000),o:Desulfuromonadales(1.0000),f:Desulfuromonadaceae(0.9600),g:Desulfuromonas(0.9216)	+	k:Bacteria,p:Proteobacteria,c:Deltaproteobacteria,o:Desulfuromonadales,f:Desulfuromonadaceae,g:Desulfuromonas
Zotu358	k:Bacteria(1.0000),p:Aminicenantes(1.0000)	+	k:Bacteria,p:Aminicenantes
Zotu362	k:Archaea(1.0000),p:Euryarchaeota(1.0000),c:Thermoplasmata(1.0000),o:WCHA1-57(0.9400)	+	k:Archaea,p:Euryarchaeota,c:Thermoplasmata,o:WCHA1-57
Zotu354	k:Bacteria(1.0000),p:Spirochaetae(1.0000),c:Spirochaetes(1.0000),o:Spirochaetales(1.0000),f:Spirochaetaceae(1.0000)	+	k:Bacteria,p:Spirochaetae,c:Spirochaetes,o:Spirochaetales,f:Spirochaetaceae
Zotu352	k:Bacteria(1.0000),p:Nitrospirae(1.0000),c:Nitrospira(1.0000),o:Nitrospirales(1.0000),f:0319-6A21(1.0000)	+	k:Bacteria,p:Nitrospirae,c:Nitrospira,o:Nitrospirales,f:0319-6A21
Zotu360	k:Bacteria(1.0000),p:Aminicenantes(1.0000)	+	k:Bacteria,p:Aminicenantes
Zotu363	k:Bacteria(1.0000),p:Firmicutes(0.8300),c:Clostridia(0.6889),o:Clostridiales(0.4616),f:P._palm_C-A_51(0.0692)	+	k:Bacteria,p:Firmicutes,c:Clostridia
Zotu355	k:Bacteria(1.0000),p:Actinobacteria(1.0000),c:Actinobacteria(1.0000),o:Micrococcales(1.0000),f:Micrococcaceae(1.0000),g:Micrococcus(0.9900)	+	k:Bacteria,p:Actinobacteria,c:Actinobacteria,o:Micrococcales,f:Micrococcaceae,g:Micrococcus
Zotu364	k:Bacteria(1.0000),p:Firmicutes(1.0000),c:Negativicutes(0.9900),o:Selenomonadales(0.9801),f:Acidaminococcaceae(0.9703),g:Acidaminococcus(0.9606)	+	k:Bacteria,p:Firmicutes,c:Negativicutes,o:Selenomonadales,f:Acidaminococcaceae,g:Acidaminococcus
Zotu371	k:Bacteria(1.0000),p:Deinococcus-Thermus(0.3400),c:Deinococci(0.1156),o:Deinococcales(0.0393),f:Trueperaceae(0.0067),g:Truepera(0.0011)	+	k:Bacteria
Zotu368	k:Bacteria(1.0000),p:Firmicutes(1.0000),c:Clostridia(1.0000),o:Clostridiales(1.0000),f:Ruminococcaceae(1.0000),g:Fastidiosipila(1.0000)	+	k:Bacteria,p:Firmicutes,c:Clostridia,o:Clostridiales,f:Ruminococcaceae,g:Fastidiosipila
Zotu365	k:Bacteria(1.0000),p:Chloroflexi(1.0000),c:Anaerolineae(1.0000),o:Anaerolineales(1.0000),f:Anaerolineaceae(1.0000),g:Pelolinea(1.0000)	+	k:Bacteria,p:Chloroflexi,c:Anaerolineae,o:Anaerolineales,f:Anaerolineaceae,g:Pelolinea
Zotu369	k:Bacteria(1.0000),p:Gemmatimonadetes(1.0000),c:Gemmatimonadetes(1.0000),o:Gemmatimonadales(1.0000),f:Gemmatimonadaceae(1.0000)	+	k:Bacteria,p:Gemmatimonadetes,c:Gemmatimonadetes,o:Gemmatimonadales,f:Gemmatimonadaceae
Zotu361	k:Bacteria(1.0000),p:Acidobacteria(1.0000),c:Acidobacteria(1.0000),o:Subgroup_4(1.0000),f:RB41(0.9900)	+	k:Bacteria,p:Acidobacteria,c:Acidobacteria,o:Subgroup_4,f:RB41
Zotu376	k:Bacteria(1.0000),p:Thermotogae(1.0000),c:Thermotogae(1.0000),o:Thermotogales(1.0000),f:Thermotogaceae(1.0000),g:GAL15(1.0000)	+	k:Bacteria,p:Thermotogae,c:Thermotogae,o:Thermotogales,f:Thermotogaceae,g:GAL15
Zotu359	k:Bacteria(1.0000),p:Actinobacteria(1.0000),c:Acidimicrobiia(1.0000),o:Acidimicrobiales(1.0000),f:Iamiaceae(0.9100),g:Iamia(0.8281)	+	k:Bacteria,p:Actinobacteria,c:Acidimicrobiia,o:Acidimicrobiales,f:Iamiaceae,g:Iamia
Zotu375	k:Bacteria(1.0000),p:Elusimicrobia(1.0000),c:Elusimicrobia(1.0000),o:Lineage_IV(1.0000)	+	k:Bacteria,p:Elusimicrobia,c:Elusimicrobia,o:Lineage_IV
Zotu372	k:Bacteria(1.0000),p:Firmicutes(1.0000),c:Clostridia(0.9900),o:Clostridiales(0.9702),f:Syntrophomonadaceae(0.5918),g:Candidatus_Contubernalis(0.3077)	+	k:Bacteria,p:Firmicutes,c:Clostridia,o:Clostridiales,f:Syntrophomonadaceae
Zotu370	k:Bacteria(1.0000),p:Chloroflexi(1.0000),c:Anaerolineae(1.0000),o:Anaerolineales(1.0000),f:Anaerolineaceae(1.0000)	+	k:Bacteria,p:Chloroflexi,c:Anaerolineae,o:Anaerolineales,f:Anaerolineaceae
Zotu366	k:Bacteria(1.0000),p:Chloroflexi(1.0000)	+	k:Bacteria,p:Chloroflexi
Zotu379	k:Bacteria(1.0000),p:Proteobacteria(0.8400),c:Deltaproteobacteria(0.7056),o:Desulfobacterales(0.5927),f:Nitrospinaceae(0.4979),g:Candidatus_Entotheonella(0.4182)	+	k:Bacteria,p:Proteobacteria,c:Deltaproteobacteria,o:Desulfobacterales
Zotu367	k:Bacteria(1.0000),p:Proteobacteria(1.0000),c:Gammaproteobacteria(1.0000),o:Pseudomonadales(1.0000),f:Pseudomonadaceae(1.0000),g:Pseudomonas(0.9900)	+	k:Bacteria,p:Proteobacteria,c:Gammaproteobacteria,o:Pseudomonadales,f:Pseudomonadaceae,g:Pseudomonas
Zotu374	k:Bacteria(1.0000),p:Actinobacteria(1.0000),c:Thermoleophilia(1.0000),o:Gaiellales(0.9900)	+	k:Bacteria,p:Actinobacteria,c:Thermoleophilia,o:Gaiellales
Zotu384	k:Bacteria(1.0000),p:Bacteroidetes(1.0000),c:Sphingobacteriia(0.9700),o:Sphingobacteriales(0.9409),f:WCHB1-69(0.9127)	+	k:Bacteria,p:Bacteroidetes,c:Sphingobacteriia,o:Sphingobacteriales,f:WCHB1-69
Zotu373	k:Bacteria(1.0000),p:Actinobacteria(1.0000),c:Actinobacteria(1.0000),o:Streptomycetales(1.0000),f:Streptomycetaceae(1.0000),g:Streptomyces(1.0000),s:Streptomyces_pseudovenezuelae(0.0300)	+	k:Bacteria,p:Actinobacteria,c:Actinobacteria,o:Streptomycetales,f:Streptomycetaceae,g:Streptomyces
Zotu382	k:Bacteria(1.0000),p:Firmicutes(1.0000),c:Erysipelotrichia(0.9900),o:Erysipelotrichales(0.9801),f:Erysipelotrichaceae(0.9703),g:Holdemanella(0.9606)	+	k:Bacteria,p:Firmicutes,c:Erysipelotrichia,o:Erysipelotrichales,f:Erysipelotrichaceae,g:Holdemanella
Zotu390	k:Bacteria(1.0000),p:Bacteroidetes(1.0000),c:Bacteroidia(1.0000),o:Bacteroidales(1.0000),f:Prevotellaceae(1.0000),g:Paraprevotella(1.0000)	+	k:Bacteria,p:Bacteroidetes,c:Bacteroidia,o:Bacteroidales,f:Prevotellaceae,g:Paraprevotella
Zotu377	k:Bacteria(1.0000),p:Proteobacteria(0.8700),c:Betaproteobacteria(0.7569),o:Burkholderiales(0.6055),f:Alcaligenaceae(0.4844)	+	k:Bacteria,p:Proteobacteria,c:Betaproteobacteria,o:Burkholderiales
Zotu380	k:Bacteria(1.0000),p:Proteobacteria(1.0000),c:Betaproteobacteria(1.0000),o:Burkholderiales(1.0000),f:Comamonadaceae(0.9900)	+	k:Bacteria,p:Proteobacteria,c:Betaproteobacteria,o:Burkholderiales,f:Comamonadaceae
Zotu386	k:Bacteria(1.0000),p:Gemmatimonadetes(0.9300),c:Gemmatimonadetes(0.8649),o:PAUC43f_marine_benthic_group(0.8044)	+	k:Bacteria,p:Gemmatimonadetes,c:Gemmatimonadetes,o:PAUC43f_marine_benthic_group
Zotu378	k:Bacteria(1.0000),p:Firmicutes(1.0000),c:Clostridia(1.0000),o:Clostridiales(1.0000),f:Syntrophomonadaceae(1.0000),g:Dethiobacter(1.0000)	+	k:Bacteria,p:Firmicutes,c:Clostridia,o:Clostridiales,f:Syntrophomonadaceae,g:Dethiobacter
Zotu383	k:Bacteria(1.0000),p:Firmicutes(1.0000),c:Clostridia(1.0000),o:Clostridiales(1.0000),f:Lachnospiraceae(0.9800),g:Incertae_Sedis(0.9604)	+	k:Bacteria,p:Firmicutes,c:Clostridia,o:Clostridiales,f:Lachnospiraceae,g:Incertae_Sedis
Zotu391	k:Bacteria(1.0000),p:Proteobacteria(1.0000),c:Deltaproteobacteria(1.0000),o:43F-1404R(1.0000)	+	k:Bacteria,p:Proteobacteria,c:Deltaproteobacteria,o:43F-1404R
Zotu381	k:Bacteria(1.0000),p:Proteobacteria(1.0000),c:Deltaproteobacteria(1.0000),o:Syntrophobacterales(1.0000),f:Syntrophaceae(1.0000),g:Syntrophus(1.0000)	+	k:Bacteria,p:Proteobacteria,c:Deltaproteobacteria,o:Syntrophobacterales,f:Syntrophaceae,g:Syntrophus
Zotu388	k:Bacteria(1.0000),p:Proteobacteria(1.0000),c:Gammaproteobacteria(1.0000),o:Xanthomonadales(1.0000)	+	k:Bacteria,p:Proteobacteria,c:Gammaproteobacteria,o:Xanthomonadales
Zotu385	k:Bacteria(1.0000),p:Firmicutes(1.0000),c:Clostridia(1.0000),o:Clostridiales(1.0000),f:Ruminococcaceae(0.9900),g:[Eubacterium]_coprostanoligenes_group(0.9801)	+	k:Bacteria,p:Firmicutes,c:Clostridia,o:Clostridiales,f:Ruminococcaceae,g:[Eubacterium]_coprostanoligenes_group
Zotu387	k:Bacteria(1.0000),p:Proteobacteria(1.0000),c:Gammaproteobacteria(1.0000),o:Xanthomonadales(1.0000),f:Xanthomonadaceae(1.0000),g:Stenotrophomonas(1.0000)	+	k:Bacteria,p:Proteobacteria,c:Gammaproteobacteria,o:Xanthomonadales,f:Xanthomonadaceae,g:Stenotrophomonas
Zotu389	k:Bacteria(1.0000),p:Firmicutes(1.0000),c:Clostridia(0.9800),o:D8A-2(0.9408)	+	k:Bacteria,p:Firmicutes,c:Clostridia,o:D8A-2
Zotu394	k:Bacteria(1.0000),p:Proteobacteria(1.0000),c:Alphaproteobacteria(1.0000),o:Sphingomonadales(1.0000),f:Sphingomonadaceae(1.0000),g:Sphingomonas(0.9900)	+	k:Bacteria,p:Proteobacteria,c:Alphaproteobacteria,o:Sphingomonadales,f:Sphingomonadaceae,g:Sphingomonas
Zotu400	k:Bacteria(1.0000),p:Aminicenantes(1.0000)	+	k:Bacteria,p:Aminicenantes
Zotu399	k:Bacteria(1.0000),p:Chloroflexi(0.9400)	+	k:Bacteria,p:Chloroflexi
Zotu395	k:Bacteria(1.0000),p:Chloroflexi(1.0000),c:Anaerolineae(1.0000),o:Anaerolineales(1.0000),f:Anaerolineaceae(1.0000)	+	k:Bacteria,p:Chloroflexi,c:Anaerolineae,o:Anaerolineales,f:Anaerolineaceae
Zotu402	k:Bacteria(1.0000),p:Chloroflexi(1.0000),c:Anaerolineae(1.0000),o:Anaerolineales(1.0000),f:Anaerolineaceae(1.0000)	+	k:Bacteria,p:Chloroflexi,c:Anaerolineae,o:Anaerolineales,f:Anaerolineaceae
Zotu403	k:Bacteria(1.0000),p:Chloroflexi(1.0000),c:Anaerolineae(1.0000),o:Anaerolineales(1.0000),f:Anaerolineaceae(1.0000),g:Leptolinea(0.8900)	+	k:Bacteria,p:Chloroflexi,c:Anaerolineae,o:Anaerolineales,f:Anaerolineaceae,g:Leptolinea
Zotu397	k:Bacteria(1.0000),p:Firmicutes(1.0000),c:Negativicutes(0.9900),o:Selenomonadales(0.9801),f:Acidaminococcaceae(0.9605),g:Phascolarctobacterium(0.9125)	+	k:Bacteria,p:Firmicutes,c:Negativicutes,o:Selenomonadales,f:Acidaminococcaceae,g:Phascolarctobacterium
Zotu393	k:Bacteria(1.0000),p:Proteobacteria(1.0000),c:Deltaproteobacteria(1.0000),o:Syntrophobacterales(1.0000),f:Syntrophobacteraceae(1.0000),g:Syntrophobacter(1.0000)	+	k:Bacteria,p:Proteobacteria,c:Deltaproteobacteria,o:Syntrophobacterales,f:Syntrophobacteraceae,g:Syntrophobacter
Zotu405	k:Bacteria(1.0000),p:Bacteroidetes(0.9900),c:Bacteroidia(0.9801),o:Bacteroidales(0.9703),f:Bacteroidaceae(0.9606),g:Bacteroides(0.9510)	+	k:Bacteria,p:Bacteroidetes,c:Bacteroidia,o:Bacteroidales,f:Bacteroidaceae,g:Bacteroides
Zotu392	k:Bacteria(1.0000),p:Firmicutes(1.0000),c:Bacilli(1.0000),o:Bacillales(1.0000),f:Bacillaceae(0.9800),g:Fictibacillus(0.8330)	+	k:Bacteria,p:Firmicutes,c:Bacilli,o:Bacillales,f:Bacillaceae,g:Fictibacillus
Zotu406	k:Bacteria(1.0000),p:Proteobacteria(1.0000),c:Alphaproteobacteria(1.0000),o:Rhodospirillales(1.0000),f:Rhodospirillaceae(1.0000),g:Dongia(1.0000)	+	k:Bacteria,p:Proteobacteria,c:Alphaproteobacteria,o:Rhodospirillales,f:Rhodospirillaceae,g:Dongia
Zotu398	k:Bacteria(1.0000),p:Acidobacteria(1.0000),c:Acidobacteria(1.0000),o:Subgroup_4(1.0000),f:RB41(0.9200)	+	k:Bacteria,p:Acidobacteria,c:Acidobacteria,o:Subgroup_4,f:RB41
Zotu396	k:Bacteria(1.0000),p:Proteobacteria(1.0000),c:Alphaproteobacteria(1.0000),o:Rhizobiales(1.0000),f:Hyphomicrobiaceae(1.0000),g:Hyphomicrobium(0.9800)	+	k:Bacteria,p:Proteobacteria,c:Alphaproteobacteria,o:Rhizobiales,f:Hyphomicrobiaceae,g:Hyphomicrobium
Zotu408	k:Bacteria(1.0000),p:Proteobacteria(0.9200),c:Deltaproteobacteria(0.8372),o:Desulfobacterales(0.7619),f:Nitrospinaceae(0.6933)	+	k:Bacteria,p:Proteobacteria,c:Deltaproteobacteria,o:Desulfobacterales,f:Nitrospinaceae
Zotu404	k:Bacteria(1.0000),p:Firmicutes(1.0000),c:Clostridia(1.0000),o:Clostridiales(1.0000),f:Ruminococcaceae(1.0000),g:Subdoligranulum(0.9900)	+	k:Bacteria,p:Firmicutes,c:Clostridia,o:Clostridiales,f:Ruminococcaceae,g:Subdoligranulum
Zotu401	k:Bacteria(1.0000),p:Proteobacteria(1.0000),c:Betaproteobacteria(1.0000),o:Burkholderiales(1.0000),f:Comamonadaceae(0.9900)	+	k:Bacteria,p:Proteobacteria,c:Betaproteobacteria,o:Burkholderiales,f:Comamonadaceae
Zotu416	k:Bacteria(1.0000),p:Verrucomicrobia(1.0000),c:OPB35_soil_group(1.0000)	+	k:Bacteria,p:Verrucomicrobia,c:OPB35_soil_group
Zotu413	k:Bacteria(1.0000),p:Chloroflexi(1.0000),c:Anaerolineae(1.0000),o:Anaerolineales(1.0000),f:Anaerolineaceae(1.0000),g:Pelolinea(0.9800)	+	k:Bacteria,p:Chloroflexi,c:Anaerolineae,o:Anaerolineales,f:Anaerolineaceae,g:Pelolinea
Zotu407	k:Bacteria(1.0000),p:Nitrospirae(0.9600),c:Nitrospira(0.9216),o:Nitrospirales(0.8847),f:Nitrospiraceae(0.8493),g:Nitrospira(0.8154)	+	k:Bacteria,p:Nitrospirae,c:Nitrospira,o:Nitrospirales,f:Nitrospiraceae,g:Nitrospira
Zotu417	k:Bacteria(1.0000),p:Gemmatimonadetes(1.0000),c:Gemmatimonadetes(1.0000),o:Gemmatimonadales(1.0000),f:Gemmatimonadaceae(1.0000)	+	k:Bacteria,p:Gemmatimonadetes,c:Gemmatimonadetes,o:Gemmatimonadales,f:Gemmatimonadaceae
Zotu410	k:Bacteria(1.0000),p:Bacteroidetes(1.0000),c:Bacteroidia(0.9900),o:Bacteroidia_Incertae_Sedis(0.9801),f:Draconibacteriaceae(0.9703)	+	k:Bacteria,p:Bacteroidetes,c:Bacteroidia,o:Bacteroidia_Incertae_Sedis,f:Draconibacteriaceae
Zotu412	k:Bacteria(1.0000),p:Proteobacteria(1.0000),c:Deltaproteobacteria(1.0000),o:GR-WP33-30(1.0000)	+	k:Bacteria,p:Proteobacteria,c:Deltaproteobacteria,o:GR-WP33-30
Zotu414	k:Bacteria(1.0000),p:Acidobacteria(1.0000),c:Acidobacteria(1.0000),o:Subgroup_6(1.0000)	+	k:Bacteria,p:Acidobacteria,c:Acidobacteria,o:Subgroup_6
Zotu409	k:Bacteria(1.0000),p:Firmicutes(0.6800),c:Clostridia(0.4624),o:Clostridiales(0.3144),f:Syntrophomonadaceae(0.2138),g:Syntrophomonas(0.1433)	+	k:Bacteria,p:Firmicutes
Zotu418	k:Bacteria(1.0000),p:Firmicutes(1.0000),c:Clostridia(1.0000),o:Clostridiales(1.0000),f:Ruminococcaceae(1.0000),g:Fastidiosipila(0.9600)	+	k:Bacteria,p:Firmicutes,c:Clostridia,o:Clostridiales,f:Ruminococcaceae,g:Fastidiosipila
Zotu420	k:Bacteria(1.0000),p:Firmicutes(1.0000),c:Clostridia(1.0000),o:Clostridiales(1.0000),f:Ruminococcaceae(1.0000),g:Faecalibacterium(0.9900)	+	k:Bacteria,p:Firmicutes,c:Clostridia,o:Clostridiales,f:Ruminococcaceae,g:Faecalibacterium
Zotu415	k:Bacteria(1.0000),p:Bacteroidetes(1.0000),c:Cytophagia(1.0000),o:Cytophagales(1.0000),f:Cytophagaceae(1.0000)	+	k:Bacteria,p:Bacteroidetes,c:Cytophagia,o:Cytophagales,f:Cytophagaceae
Zotu422	k:Bacteria(1.0000),p:Acidobacteria(1.0000),c:Holophagae(1.0000),o:Subgroup_7(1.0000)	+	k:Bacteria,p:Acidobacteria,c:Holophagae,o:Subgroup_7
Zotu428	k:Bacteria(0.9900),p:Parcubacteria(0.7128)	+	k:Bacteria,p:Parcubacteria
Zotu411	k:Bacteria(1.0000),p:Proteobacteria(1.0000),c:Gammaproteobacteria(1.0000),o:Enterobacteriales(0.9300),f:Enterobacteriaceae(0.8649),g:Enterobacter(0.5708)	+	k:Bacteria,p:Proteobacteria,c:Gammaproteobacteria,o:Enterobacteriales,f:Enterobacteriaceae,g:Enterobacter
Zotu425	k:Bacteria(1.0000),p:Actinobacteria(1.0000),c:Coriobacteriia(1.0000),o:Coriobacteriales(1.0000),f:Coriobacteriaceae(1.0000)	+	k:Bacteria,p:Actinobacteria,c:Coriobacteriia,o:Coriobacteriales,f:Coriobacteriaceae
Zotu419	k:Bacteria(1.0000),p:Proteobacteria(1.0000),c:Betaproteobacteria(1.0000),o:Rhodocyclales(0.9700),f:Rhodocyclaceae(0.9409),g:Denitratisoma(0.7339)	+	k:Bacteria,p:Proteobacteria,c:Betaproteobacteria,o:Rhodocyclales,f:Rhodocyclaceae,g:Denitratisoma
Zotu421	k:Bacteria(1.0000),p:Actinobacteria(1.0000),c:Acidimicrobiia(1.0000),o:Acidimicrobiales(1.0000),f:Iamiaceae(0.8000),g:Iamia(0.6400)	+	k:Bacteria,p:Actinobacteria,c:Acidimicrobiia,o:Acidimicrobiales,f:Iamiaceae,g:Iamia
Zotu429	k:Bacteria(1.0000),p:Armatimonadetes(0.9900)	+	k:Bacteria,p:Armatimonadetes
Zotu424	k:Bacteria(1.0000),p:Thermotogae(1.0000),c:Thermotogae(1.0000),o:Thermotogales(1.0000),f:Thermotogaceae(1.0000),g:GAL15(1.0000)	+	k:Bacteria,p:Thermotogae,c:Thermotogae,o:Thermotogales,f:Thermotogaceae,g:GAL15
Zotu433	k:Bacteria(1.0000),p:Chloroflexi(1.0000),c:Anaerolineae(1.0000),o:Anaerolineales(1.0000),f:Anaerolineaceae(1.0000),g:Pelolinea(0.9500),s:anaerobic_bacterium_MO-CFX1(0.5225)	+	k:Bacteria,p:Chloroflexi,c:Anaerolineae,o:Anaerolineales,f:Anaerolineaceae,g:Pelolinea,s:anaerobic_bacterium_MO-CFX1
Zotu427	k:Bacteria(1.0000),p:Chloroflexi(1.0000),c:Anaerolineae(1.0000),o:Anaerolineales(1.0000),f:Anaerolineaceae(1.0000)	+	k:Bacteria,p:Chloroflexi,c:Anaerolineae,o:Anaerolineales,f:Anaerolineaceae
Zotu423	k:Bacteria(1.0000),p:Proteobacteria(1.0000),c:Gammaproteobacteria(1.0000),o:Xanthomonadales(1.0000)	+	k:Bacteria,p:Proteobacteria,c:Gammaproteobacteria,o:Xanthomonadales
Zotu436	k:Bacteria(1.0000),p:Chloroflexi(1.0000),c:Anaerolineae(1.0000),o:Anaerolineales(1.0000),f:Anaerolineaceae(1.0000),g:Longilinea(1.0000)	+	k:Bacteria,p:Chloroflexi,c:Anaerolineae,o:Anaerolineales,f:Anaerolineaceae,g:Longilinea
Zotu434	k:Bacteria(1.0000),p:Bacteroidetes(1.0000),c:Cytophagia(1.0000),o:Cytophagales(1.0000),f:Cytophagaceae(1.0000),g:Chryseolinea(1.0000)	+	k:Bacteria,p:Bacteroidetes,c:Cytophagia,o:Cytophagales,f:Cytophagaceae,g:Chryseolinea
Zotu432	k:Bacteria(1.0000),p:Bacteroidetes(1.0000),c:Bacteroidia(1.0000),o:Bacteroidales(1.0000),f:Porphyromonadaceae(1.0000),g:Proteiniphilum(0.9900)	+	k:Bacteria,p:Bacteroidetes,c:Bacteroidia,o:Bacteroidales,f:Porphyromonadaceae,g:Proteiniphilum
Zotu431	k:Bacteria(1.0000),p:Firmicutes(1.0000),c:Clostridia(1.0000),o:Thermoanaerobacterales(1.0000),f:SRB2(1.0000)	+	k:Bacteria,p:Firmicutes,c:Clostridia,o:Thermoanaerobacterales,f:SRB2
Zotu442	k:Archaea(1.0000),p:Euryarchaeota(1.0000),c:Methanomicrobia(1.0000),o:Methanocellales(1.0000),f:Methanocellaceae(1.0000),g:Methanocella(1.0000)	+	k:Archaea,p:Euryarchaeota,c:Methanomicrobia,o:Methanocellales,f:Methanocellaceae,g:Methanocella
Zotu437	k:Bacteria(1.0000),p:Proteobacteria(1.0000),c:Deltaproteobacteria(1.0000),o:43F-1404R(1.0000)	+	k:Bacteria,p:Proteobacteria,c:Deltaproteobacteria,o:43F-1404R
Zotu439	k:Bacteria(1.0000),p:Acidobacteria(0.9900),c:Acidobacteria(0.9801),o:Acidobacteriales(0.9703),f:Acidobacteriaceae_[Subgroup_1](0.9606)	+	k:Bacteria,p:Acidobacteria,c:Acidobacteria,o:Acidobacteriales,f:Acidobacteriaceae_[Subgroup_1]
Zotu426	k:Bacteria(1.0000),p:Firmicutes(1.0000),c:Bacilli(1.0000),o:Bacillales(0.9700),f:Bacillaceae(0.9215),g:Bacillus(0.8570)	+	k:Bacteria,p:Firmicutes,c:Bacilli,o:Bacillales,f:Bacillaceae,g:Bacillus
Zotu430	k:Bacteria(1.0000),p:Firmicutes(1.0000),c:Clostridia(1.0000),o:Clostridiales(1.0000),f:Ruminococcaceae(1.0000),g:Ruminococcaceae_UCG-012(1.0000)	+	k:Bacteria,p:Firmicutes,c:Clostridia,o:Clostridiales,f:Ruminococcaceae,g:Ruminococcaceae_UCG-012
Zotu440	k:Bacteria(1.0000),p:Proteobacteria(1.0000),c:Deltaproteobacteria(1.0000),o:Desulfuromonadales(1.0000),f:Geobacteraceae(0.9900),g:Geobacter(0.9801)	+	k:Bacteria,p:Proteobacteria,c:Deltaproteobacteria,o:Desulfuromonadales,f:Geobacteraceae,g:Geobacter
Zotu438	k:Bacteria(1.0000),p:Proteobacteria(1.0000),c:Alphaproteobacteria(1.0000),o:Sphingomonadales(1.0000),f:Sphingomonadaceae(1.0000),g:Sphingomonas(0.9900)	+	k:Bacteria,p:Proteobacteria,c:Alphaproteobacteria,o:Sphingomonadales,f:Sphingomonadaceae,g:Sphingomonas
Zotu445	k:Bacteria(1.0000),p:Verrucomicrobia(1.0000),c:OPB35_soil_group(1.0000)	+	k:Bacteria,p:Verrucomicrobia,c:OPB35_soil_group
Zotu435	k:Bacteria(1.0000),p:Firmicutes(1.0000),c:Bacilli(1.0000),o:Bacillales(0.9700),f:Bacillaceae(0.8730),g:Bacillus(0.7420)	+	k:Bacteria,p:Firmicutes,c:Bacilli,o:Bacillales,f:Bacillaceae,g:Bacillus
Zotu447	k:Bacteria(1.0000),p:Proteobacteria(1.0000),c:Betaproteobacteria(1.0000),o:Rhodocyclales(0.9700),f:Rhodocyclaceae(0.9409),g:Sulfuritalea(0.9033)	+	k:Bacteria,p:Proteobacteria,c:Betaproteobacteria,o:Rhodocyclales,f:Rhodocyclaceae,g:Sulfuritalea
Zotu443	k:Bacteria(1.0000),p:Actinobacteria(1.0000),c:Coriobacteriia(1.0000),o:Coriobacteriales(1.0000),f:Coriobacteriaceae(1.0000)	+	k:Bacteria,p:Actinobacteria,c:Coriobacteriia,o:Coriobacteriales,f:Coriobacteriaceae
Zotu450	k:Bacteria(1.0000),p:Actinobacteria(1.0000),c:Acidimicrobiia(1.0000),o:Acidimicrobiales(1.0000),f:Iamiaceae(0.9700),g:Iamia(0.9409)	+	k:Bacteria,p:Actinobacteria,c:Acidimicrobiia,o:Acidimicrobiales,f:Iamiaceae,g:Iamia
Zotu441	k:Bacteria(1.0000),p:Actinobacteria(1.0000),c:Acidimicrobiia(1.0000),o:Acidimicrobiales(1.0000),f:Iamiaceae(0.9900),g:Iamia(0.9801)	+	k:Bacteria,p:Actinobacteria,c:Acidimicrobiia,o:Acidimicrobiales,f:Iamiaceae,g:Iamia
Zotu453	k:Bacteria(1.0000),p:Atribacteria(1.0000)	+	k:Bacteria,p:Atribacteria
Zotu446	k:Bacteria(1.0000),p:Acidobacteria(1.0000),c:Acidobacteria(1.0000),o:Subgroup_4(1.0000),f:RB41(0.9900)	+	k:Bacteria,p:Acidobacteria,c:Acidobacteria,o:Subgroup_4,f:RB41
Zotu444	k:Bacteria(1.0000),p:Proteobacteria(1.0000),c:Alphaproteobacteria(1.0000),o:Sphingomonadales(1.0000),f:Sphingomonadaceae(1.0000),g:Sphingomonas(0.9900)	+	k:Bacteria,p:Proteobacteria,c:Alphaproteobacteria,o:Sphingomonadales,f:Sphingomonadaceae,g:Sphingomonas
Zotu455	k:Bacteria(1.0000),p:Chloroflexi(1.0000),c:Anaerolineae(1.0000),o:Anaerolineales(1.0000),f:Anaerolineaceae(1.0000)	+	k:Bacteria,p:Chloroflexi,c:Anaerolineae,o:Anaerolineales,f:Anaerolineaceae
Zotu454	k:Bacteria(1.0000),p:Gemmatimonadetes(1.0000),c:Gemmatimonadetes(1.0000),o:S0134_terrestrial_group(1.0000)	+	k:Bacteria,p:Gemmatimonadetes,c:Gemmatimonadetes,o:S0134_terrestrial_group
Zotu451	k:Bacteria(1.0000),p:Proteobacteria(1.0000),c:Betaproteobacteria(1.0000),o:Methylophilales(0.7900),f:Methylophilaceae(0.6241)	+	k:Bacteria,p:Proteobacteria,c:Betaproteobacteria,o:Methylophilales,f:Methylophilaceae
Zotu449	k:Bacteria(1.0000),p:Proteobacteria(1.0000),c:Deltaproteobacteria(1.0000),o:43F-1404R(1.0000)	+	k:Bacteria,p:Proteobacteria,c:Deltaproteobacteria,o:43F-1404R
Zotu452	k:Bacteria(1.0000),p:Bacteroidetes(1.0000),c:Bacteroidia(1.0000),o:Bacteroidales(1.0000),f:Bacteroidaceae(1.0000),g:Bacteroides(1.0000)	+	k:Bacteria,p:Bacteroidetes,c:Bacteroidia,o:Bacteroidales,f:Bacteroidaceae,g:Bacteroides
Zotu448	k:Bacteria(1.0000),p:Proteobacteria(1.0000),c:Gammaproteobacteria(1.0000),o:Chromatiales(1.0000),f:Ectothiorhodospiraceae(1.0000),g:Acidiferrobacter(1.0000)	+	k:Bacteria,p:Proteobacteria,c:Gammaproteobacteria,o:Chromatiales,f:Ectothiorhodospiraceae,g:Acidiferrobacter
Zotu456	k:Bacteria(1.0000),p:Actinobacteria(1.0000),c:Thermoleophilia(1.0000),o:Gaiellales(0.9500),f:Gaiellaceae(0.8740),g:Gaiella(0.8041)	+	k:Bacteria,p:Actinobacteria,c:Thermoleophilia,o:Gaiellales,f:Gaiellaceae,g:Gaiella
Zotu459	k:Bacteria(1.0000),p:Thermotogae(1.0000),c:Thermotogae(1.0000),o:Thermotogales(1.0000),f:Thermotogaceae(1.0000),g:GAL15(1.0000)	+	k:Bacteria,p:Thermotogae,c:Thermotogae,o:Thermotogales,f:Thermotogaceae,g:GAL15
Zotu457	k:Bacteria(1.0000),p:Acidobacteria(1.0000),c:Acidobacteria(1.0000),o:Acidobacteriales(1.0000),f:Acidobacteriaceae_[Subgroup_1](1.0000)	+	k:Bacteria,p:Acidobacteria,c:Acidobacteria,o:Acidobacteriales,f:Acidobacteriaceae_[Subgroup_1]
Zotu461	k:Bacteria(1.0000),p:Proteobacteria(1.0000),c:Betaproteobacteria(0.9900),o:Burkholderiales(0.9801),f:Alcaligenaceae(0.9605),g:Castellaniella(0.9221)	+	k:Bacteria,p:Proteobacteria,c:Betaproteobacteria,o:Burkholderiales,f:Alcaligenaceae,g:Castellaniella
Zotu458	k:Bacteria(1.0000),p:Actinobacteria(1.0000),c:Acidimicrobiia(1.0000),o:Acidimicrobiales(1.0000)	+	k:Bacteria,p:Actinobacteria,c:Acidimicrobiia,o:Acidimicrobiales
Zotu470	k:Bacteria(1.0000),p:Chloroflexi(1.0000),c:Anaerolineae(1.0000),o:Anaerolineales(1.0000),f:Anaerolineaceae(1.0000),g:Pelolinea(1.0000)	+	k:Bacteria,p:Chloroflexi,c:Anaerolineae,o:Anaerolineales,f:Anaerolineaceae,g:Pelolinea
Zotu463	k:Bacteria(1.0000),p:Acidobacteria(1.0000),c:Subgroup_22(1.0000)	+	k:Bacteria,p:Acidobacteria,c:Subgroup_22
Zotu460	k:Bacteria(1.0000),p:Firmicutes(0.6500),c:Clostridia(0.4225),o:Clostridiales(0.2746),f:Syntrophomonadaceae(0.1758),g:Syntrophomonas(0.1107)	+	k:Bacteria,p:Firmicutes
Zotu467	k:Bacteria(1.0000),p:Actinobacteria(1.0000),c:OPB41(1.0000)	+	k:Bacteria,p:Actinobacteria,c:OPB41
Zotu465	k:Bacteria(1.0000),p:Chloroflexi(0.8200),c:Dehalococcoidia(0.5740),o:FW22(0.1722)	+	k:Bacteria,p:Chloroflexi,c:Dehalococcoidia
Zotu476	k:Bacteria(1.0000),p:Chloroflexi(1.0000),c:Anaerolineae(1.0000),o:Anaerolineales(1.0000),f:Anaerolineaceae(1.0000)	+	k:Bacteria,p:Chloroflexi,c:Anaerolineae,o:Anaerolineales,f:Anaerolineaceae
Zotu462	k:Bacteria(1.0000),p:Actinobacteria(1.0000),c:Thermoleophilia(1.0000),o:Gaiellales(1.0000),f:Gaiellaceae(0.8200),g:Gaiella(0.6724)	+	k:Bacteria,p:Actinobacteria,c:Thermoleophilia,o:Gaiellales,f:Gaiellaceae,g:Gaiella
Zotu471	k:Bacteria(1.0000),p:TA06(1.0000)	+	k:Bacteria,p:TA06
Zotu477	k:Bacteria(1.0000),p:Bacteroidetes(1.0000),c:Bacteroidia(1.0000),o:Bacteroidales(1.0000),f:Bacteroidaceae(1.0000),g:Bacteroides(1.0000)	+	k:Bacteria,p:Bacteroidetes,c:Bacteroidia,o:Bacteroidales,f:Bacteroidaceae,g:Bacteroides
Zotu466	k:Bacteria(1.0000),p:Spirochaetae(0.7500),c:Spirochaetes(0.5625),o:Spirochaetales(0.4219),f:PL-11B10(0.3164)	+	k:Bacteria,p:Spirochaetae,c:Spirochaetes
Zotu464	k:Bacteria(1.0000),p:Spirochaetae(1.0000),c:Spirochaetes(1.0000),o:Spirochaetales(1.0000),f:Spirochaetaceae(1.0000)	+	k:Bacteria,p:Spirochaetae,c:Spirochaetes,o:Spirochaetales,f:Spirochaetaceae
Zotu472	k:Bacteria(1.0000),p:Proteobacteria(1.0000),c:Betaproteobacteria(1.0000),o:Burkholderiales(1.0000),f:Comamonadaceae(1.0000),g:Ramlibacter(0.6500)	+	k:Bacteria,p:Proteobacteria,c:Betaproteobacteria,o:Burkholderiales,f:Comamonadaceae,g:Ramlibacter
Zotu469	k:Bacteria(1.0000),p:Proteobacteria(1.0000),c:Alphaproteobacteria(1.0000),o:Rhodospirillales(1.0000),f:KCM-B-15(1.0000)	+	k:Bacteria,p:Proteobacteria,c:Alphaproteobacteria,o:Rhodospirillales,f:KCM-B-15
Zotu474	k:Bacteria(1.0000),p:Synergistetes(1.0000),c:Synergistia(1.0000),o:Synergistales(1.0000),f:Synergistaceae(1.0000),g:Thermovirga(1.0000)	+	k:Bacteria,p:Synergistetes,c:Synergistia,o:Synergistales,f:Synergistaceae,g:Thermovirga
Zotu475	k:Bacteria(1.0000),p:Firmicutes(1.0000),c:Clostridia(1.0000),o:Clostridiales(1.0000),f:Ruminococcaceae(1.0000),g:Fastidiosipila(1.0000)	+	k:Bacteria,p:Firmicutes,c:Clostridia,o:Clostridiales,f:Ruminococcaceae,g:Fastidiosipila
Zotu473	k:Bacteria(1.0000),p:Proteobacteria(1.0000),c:Gammaproteobacteria(1.0000),o:Xanthomonadales(1.0000)	+	k:Bacteria,p:Proteobacteria,c:Gammaproteobacteria,o:Xanthomonadales
Zotu468	k:Bacteria(1.0000),p:Acidobacteria(0.9300),c:Acidobacteria(0.8370),o:Subgroup_9(0.7198)	+	k:Bacteria,p:Acidobacteria,c:Acidobacteria,o:Subgroup_9
Zotu479	k:Bacteria(1.0000),p:Actinobacteria(0.5900),c:OPB41(0.3481)	+	k:Bacteria,p:Actinobacteria
Zotu482	k:Bacteria(1.0000),p:Thermotogae(1.0000),c:Thermotogae(1.0000),o:Thermotogales(1.0000),f:Thermotogaceae(1.0000),g:GAL15(1.0000)	+	k:Bacteria,p:Thermotogae,c:Thermotogae,o:Thermotogales,f:Thermotogaceae,g:GAL15
Zotu486	k:Bacteria(1.0000),p:Proteobacteria(1.0000),c:Alphaproteobacteria(1.0000),o:Rhodospirillales(1.0000),f:Rhodospirillaceae(1.0000),g:Thalassospira(1.0000)	+	k:Bacteria,p:Proteobacteria,c:Alphaproteobacteria,o:Rhodospirillales,f:Rhodospirillaceae,g:Thalassospira
Zotu481	k:Bacteria(1.0000),p:Actinobacteria(1.0000),c:Acidimicrobiia(1.0000),o:Acidimicrobiales(1.0000)	+	k:Bacteria,p:Actinobacteria,c:Acidimicrobiia,o:Acidimicrobiales
Zotu484	k:Bacteria(1.0000),p:Nitrospirae(1.0000),c:Nitrospira(1.0000),o:Nitrospirales(1.0000),f:0319-6A21(1.0000)	+	k:Bacteria,p:Nitrospirae,c:Nitrospira,o:Nitrospirales,f:0319-6A21
Zotu485	k:Bacteria(1.0000),p:Actinobacteria(1.0000),c:OPB41(1.0000)	+	k:Bacteria,p:Actinobacteria,c:OPB41
Zotu478	k:Bacteria(1.0000),p:Gemmatimonadetes(1.0000),c:Gemmatimonadetes(1.0000),o:Gemmatimonadales(1.0000),f:Gemmatimonadaceae(1.0000)	+	k:Bacteria,p:Gemmatimonadetes,c:Gemmatimonadetes,o:Gemmatimonadales,f:Gemmatimonadaceae
Zotu492	k:Bacteria(1.0000),p:Acidobacteria(1.0000),c:Acidobacteria(1.0000),o:Subgroup_2(1.0000)	+	k:Bacteria,p:Acidobacteria,c:Acidobacteria,o:Subgroup_2
Zotu489	k:Bacteria(1.0000),p:Proteobacteria(1.0000),c:Alphaproteobacteria(1.0000),o:Rhodospirillales(1.0000),f:Acetobacteraceae(0.9900),g:Roseomonas(0.9603)	+	k:Bacteria,p:Proteobacteria,c:Alphaproteobacteria,o:Rhodospirillales,f:Acetobacteraceae,g:Roseomonas
Zotu480	k:Bacteria(1.0000),p:Actinobacteria(1.0000),c:Acidimicrobiia(1.0000),o:Acidimicrobiales(1.0000),f:OM1_clade(1.0000)	+	k:Bacteria,p:Actinobacteria,c:Acidimicrobiia,o:Acidimicrobiales,f:OM1_clade
Zotu488	k:Bacteria(1.0000),p:Bacteroidetes(1.0000),c:Bacteroidia(1.0000),o:Bacteroidales(1.0000),f:Porphyromonadaceae(1.0000),g:Paludibacter(1.0000)	+	k:Bacteria,p:Bacteroidetes,c:Bacteroidia,o:Bacteroidales,f:Porphyromonadaceae,g:Paludibacter
Zotu483	k:Bacteria(1.0000),p:Chloroflexi(1.0000),c:Anaerolineae(1.0000),o:Anaerolineales(1.0000),f:Anaerolineaceae(1.0000)	+	k:Bacteria,p:Chloroflexi,c:Anaerolineae,o:Anaerolineales,f:Anaerolineaceae
Zotu490	k:Bacteria(1.0000),p:Atribacteria(1.0000),c:Atribacteria_Incertae_Sedis(1.0000),o:Unknown_Order(1.0000),f:Unknown_Family(1.0000),g:Candidatus_Caldatribacterium(1.0000)	+	k:Bacteria,p:Atribacteria,c:Atribacteria_Incertae_Sedis,o:Unknown_Order,f:Unknown_Family,g:Candidatus_Caldatribacterium
Zotu487	k:Bacteria(1.0000),p:Proteobacteria(1.0000),c:Alphaproteobacteria(1.0000),o:Sphingomonadales(1.0000),f:Sphingomonadaceae(1.0000),g:Sphingomonas(1.0000)	+	k:Bacteria,p:Proteobacteria,c:Alphaproteobacteria,o:Sphingomonadales,f:Sphingomonadaceae,g:Sphingomonas
Zotu491	k:Bacteria(1.0000),p:Synergistetes(0.9700),c:Synergistia(0.9409),o:Synergistales(0.9127),f:Synergistaceae(0.8853),g:Aminivibrio(0.7791),s:bacterium_enrichment_culture_clone_GD-A-37(0.2727)	+	k:Bacteria,p:Synergistetes,c:Synergistia,o:Synergistales,f:Synergistaceae,g:Aminivibrio
Zotu493	k:Bacteria(1.0000),p:Thermotogae(1.0000),c:Thermotogae(1.0000),o:Thermotogales(1.0000),f:Thermotogaceae(1.0000),g:GAL15(1.0000)	+	k:Bacteria,p:Thermotogae,c:Thermotogae,o:Thermotogales,f:Thermotogaceae,g:GAL15
Zotu494	k:Bacteria(1.0000),p:Verrucomicrobia(0.9900),c:Verrucomicrobia_Incertae_Sedis(0.9405),o:Unknown_Order(0.8935),f:Unknown_Family(0.8488),g:Candidatus_Methylacidiphilum(0.8064)	+	k:Bacteria,p:Verrucomicrobia,c:Verrucomicrobia_Incertae_Sedis,o:Unknown_Order,f:Unknown_Family,g:Candidatus_Methylacidiphilum
Zotu499	k:Bacteria(1.0000),p:Chloroflexi(1.0000),c:Anaerolineae(1.0000),o:Anaerolineales(1.0000),f:Anaerolineaceae(1.0000)	+	k:Bacteria,p:Chloroflexi,c:Anaerolineae,o:Anaerolineales,f:Anaerolineaceae
Zotu498	k:Bacteria(1.0000),p:Firmicutes(1.0000),c:Clostridia(1.0000),o:Clostridiales(1.0000),f:Peptococcaceae(1.0000),g:Thermincola(1.0000)	+	k:Bacteria,p:Firmicutes,c:Clostridia,o:Clostridiales,f:Peptococcaceae,g:Thermincola
Zotu495	k:Bacteria(1.0000),p:Proteobacteria(1.0000),c:Deltaproteobacteria(1.0000),o:Myxococcales(1.0000),f:Haliangiaceae(1.0000),g:Haliangium(1.0000)	+	k:Bacteria,p:Proteobacteria,c:Deltaproteobacteria,o:Myxococcales,f:Haliangiaceae,g:Haliangium
Zotu501	k:Bacteria(1.0000),p:Actinobacteria(1.0000),c:Actinobacteria(1.0000),o:Micrococcales(1.0000),f:Microbacteriaceae(1.0000),g:Agromyces(0.9800)	+	k:Bacteria,p:Actinobacteria,c:Actinobacteria,o:Micrococcales,f:Microbacteriaceae,g:Agromyces
Zotu496	k:Bacteria(1.0000),p:Actinobacteria(1.0000),c:Coriobacteriia(1.0000),o:Coriobacteriales(1.0000),f:Coriobacteriaceae(1.0000)	+	k:Bacteria,p:Actinobacteria,c:Coriobacteriia,o:Coriobacteriales,f:Coriobacteriaceae
Zotu500	k:Bacteria(1.0000),p:Nitrospirae(1.0000),c:Nitrospira(1.0000),o:Nitrospirales(1.0000),f:Nitrospiraceae(1.0000)	+	k:Bacteria,p:Nitrospirae,c:Nitrospira,o:Nitrospirales,f:Nitrospiraceae
Zotu502	k:Bacteria(1.0000),p:Firmicutes(1.0000),c:Clostridia(1.0000),o:Clostridiales(1.0000),f:Ruminococcaceae(1.0000),g:Ruminococcaceae_UCG-002(1.0000)	+	k:Bacteria,p:Firmicutes,c:Clostridia,o:Clostridiales,f:Ruminococcaceae,g:Ruminococcaceae_UCG-002
Zotu504	k:Bacteria(1.0000),p:Chloroflexi(1.0000),c:Anaerolineae(1.0000),o:Anaerolineales(1.0000),f:Anaerolineaceae(1.0000)	+	k:Bacteria,p:Chloroflexi,c:Anaerolineae,o:Anaerolineales,f:Anaerolineaceae
Zotu508	k:Bacteria(1.0000),p:Gemmatimonadetes(0.9100),c:Gemmatimonadetes(0.8281),o:PAUC43f_marine_benthic_group(0.7536)	+	k:Bacteria,p:Gemmatimonadetes,c:Gemmatimonadetes,o:PAUC43f_marine_benthic_group
Zotu497	k:Bacteria(1.0000),p:Gemmatimonadetes(0.9900),c:Gemmatimonadetes(0.9801),o:Gemmatimonadales(0.9703),f:Gemmatimonadaceae(0.9606)	+	k:Bacteria,p:Gemmatimonadetes,c:Gemmatimonadetes,o:Gemmatimonadales,f:Gemmatimonadaceae
Zotu503	k:Bacteria(1.0000),p:Proteobacteria(1.0000),c:Gammaproteobacteria(1.0000),o:Enterobacteriales(1.0000),f:Enterobacteriaceae(1.0000),g:Escherichia-Shigella(0.9300)	+	k:Bacteria,p:Proteobacteria,c:Gammaproteobacteria,o:Enterobacteriales,f:Enterobacteriaceae,g:Escherichia-Shigella
Zotu505	k:Bacteria(1.0000),p:Firmicutes(1.0000),c:Clostridia(1.0000),o:D8A-2(1.0000)	+	k:Bacteria,p:Firmicutes,c:Clostridia,o:D8A-2
Zotu506	k:Bacteria(1.0000),p:Actinobacteria(0.9200),c:OPB41(0.8280)	+	k:Bacteria,p:Actinobacteria,c:OPB41
Zotu512	k:Archaea(1.0000),p:Euryarchaeota(1.0000),c:Methanomicrobia(1.0000),o:Methanomicrobiales(1.0000),f:Methanoregulaceae(0.9900),g:Methanoregula(0.9801)	+	k:Archaea,p:Euryarchaeota,c:Methanomicrobia,o:Methanomicrobiales,f:Methanoregulaceae,g:Methanoregula
Zotu509	k:Bacteria(1.0000),p:Chloroflexi(1.0000)	+	k:Bacteria,p:Chloroflexi
Zotu510	k:Bacteria(1.0000),p:Chlamydiae(1.0000),c:Chlamydiae(1.0000),o:Chlamydiales(1.0000),f:cvE6(0.9700)	+	k:Bacteria,p:Chlamydiae,c:Chlamydiae,o:Chlamydiales,f:cvE6
Zotu518	k:Bacteria(1.0000),p:Candidate_division_OP3(1.0000)	+	k:Bacteria,p:Candidate_division_OP3
Zotu514	k:Bacteria(1.0000),p:Chloroflexi(1.0000),c:Anaerolineae(1.0000),o:Anaerolineales(1.0000),f:Anaerolineaceae(1.0000)	+	k:Bacteria,p:Chloroflexi,c:Anaerolineae,o:Anaerolineales,f:Anaerolineaceae
Zotu507	k:Bacteria(1.0000),p:Actinobacteria(1.0000),c:Nitriliruptoria(1.0000),o:Euzebyales(1.0000),f:Euzebyaceae(1.0000),g:Euzebya(1.0000)	+	k:Bacteria,p:Actinobacteria,c:Nitriliruptoria,o:Euzebyales,f:Euzebyaceae,g:Euzebya
Zotu513	k:Bacteria(1.0000),p:Bacteroidetes(1.0000),c:Bacteroidia(1.0000),o:Bacteroidales(1.0000),f:Rikenellaceae(1.0000),g:Alistipes(1.0000)	+	k:Bacteria,p:Bacteroidetes,c:Bacteroidia,o:Bacteroidales,f:Rikenellaceae,g:Alistipes
Zotu515	k:Bacteria(1.0000),p:JL-ETNP-Z39(1.0000)	+	k:Bacteria,p:JL-ETNP-Z39
Zotu521	k:Bacteria(1.0000),p:Elusimicrobia(1.0000),c:Elusimicrobia(1.0000),o:Lineage_IV(1.0000)	+	k:Bacteria,p:Elusimicrobia,c:Elusimicrobia,o:Lineage_IV
Zotu511	k:Bacteria(1.0000),p:Proteobacteria(1.0000),c:Betaproteobacteria(1.0000),o:Burkholderiales(1.0000),f:Alcaligenaceae(0.9900),g:Pusillimonas(0.5247)	+	k:Bacteria,p:Proteobacteria,c:Betaproteobacteria,o:Burkholderiales,f:Alcaligenaceae,g:Pusillimonas
Zotu516	k:Bacteria(1.0000),p:Proteobacteria(1.0000),c:Betaproteobacteria(1.0000),o:Burkholderiales(1.0000),f:Comamonadaceae(1.0000)	+	k:Bacteria,p:Proteobacteria,c:Betaproteobacteria,o:Burkholderiales,f:Comamonadaceae
Zotu523	k:Bacteria(1.0000),p:Acidobacteria(1.0000),c:Acidobacteria(1.0000),o:Subgroup_3(1.0000),f:Unknown_Family(1.0000),g:Candidatus_Solibacter(1.0000)	+	k:Bacteria,p:Acidobacteria,c:Acidobacteria,o:Subgroup_3,f:Unknown_Family,g:Candidatus_Solibacter
Zotu525	k:Bacteria(1.0000),p:Gemmatimonadetes(1.0000),c:Gemmatimonadetes(1.0000),o:Gemmatimonadales(1.0000),f:Gemmatimonadaceae(1.0000)	+	k:Bacteria,p:Gemmatimonadetes,c:Gemmatimonadetes,o:Gemmatimonadales,f:Gemmatimonadaceae
Zotu527	k:Bacteria(1.0000),p:Gemmatimonadetes(1.0000),c:Gemmatimonadetes(1.0000),o:Gemmatimonadales(1.0000),f:Gemmatimonadaceae(1.0000)	+	k:Bacteria,p:Gemmatimonadetes,c:Gemmatimonadetes,o:Gemmatimonadales,f:Gemmatimonadaceae
Zotu520	k:Bacteria(1.0000),p:Proteobacteria(0.9900),c:Alphaproteobacteria(0.9801),o:Rhizobiales(0.9703),f:Hyphomicrobiaceae(0.9606),g:Devosia(0.8357)	+	k:Bacteria,p:Proteobacteria,c:Alphaproteobacteria,o:Rhizobiales,f:Hyphomicrobiaceae,g:Devosia
Zotu524	k:Bacteria(1.0000),p:Spirochaetae(1.0000),c:Spirochaetes(1.0000),o:Spirochaetales(1.0000),f:Spirochaetaceae(1.0000)	+	k:Bacteria,p:Spirochaetae,c:Spirochaetes,o:Spirochaetales,f:Spirochaetaceae
Zotu519	k:Bacteria(1.0000),p:Firmicutes(1.0000),c:Clostridia(1.0000),o:Clostridiales(1.0000),f:Peptococcaceae(1.0000),g:Thermincola(1.0000)	+	k:Bacteria,p:Firmicutes,c:Clostridia,o:Clostridiales,f:Peptococcaceae,g:Thermincola
Zotu517	k:Bacteria(1.0000),p:Firmicutes(1.0000),c:Clostridia(1.0000),o:Clostridiales(1.0000),f:Eubacteriaceae(1.0000),g:Acetobacterium(0.9500)	+	k:Bacteria,p:Firmicutes,c:Clostridia,o:Clostridiales,f:Eubacteriaceae,g:Acetobacterium
Zotu526	k:Bacteria(1.0000),p:Proteobacteria(1.0000),c:Betaproteobacteria(1.0000),o:Burkholderiales(1.0000),f:Comamonadaceae(1.0000),g:Ramlibacter(0.4600)	+	k:Bacteria,p:Proteobacteria,c:Betaproteobacteria,o:Burkholderiales,f:Comamonadaceae
Zotu522	k:Bacteria(1.0000),p:Firmicutes(1.0000),c:Clostridia(1.0000),o:Clostridiales(1.0000),f:Peptococcaceae(1.0000),g:Thermincola(1.0000)	+	k:Bacteria,p:Firmicutes,c:Clostridia,o:Clostridiales,f:Peptococcaceae,g:Thermincola
Zotu535	k:Bacteria(1.0000),p:Chloroflexi(1.0000),c:Anaerolineae(1.0000),o:Anaerolineales(1.0000),f:Anaerolineaceae(1.0000),g:Pelolinea(0.6200)	+	k:Bacteria,p:Chloroflexi,c:Anaerolineae,o:Anaerolineales,f:Anaerolineaceae,g:Pelolinea
Zotu528	k:Bacteria(1.0000),p:Proteobacteria(1.0000),c:Gammaproteobacteria(1.0000),o:Xanthomonadales(1.0000),f:Xanthomonadaceae(1.0000),g:Lysobacter(1.0000)	+	k:Bacteria,p:Proteobacteria,c:Gammaproteobacteria,o:Xanthomonadales,f:Xanthomonadaceae,g:Lysobacter
Zotu531	k:Bacteria(1.0000),p:Firmicutes(1.0000),c:Clostridia(1.0000),o:Clostridiales(1.0000),f:Syntrophomonadaceae(1.0000)	+	k:Bacteria,p:Firmicutes,c:Clostridia,o:Clostridiales,f:Syntrophomonadaceae
Zotu530	k:Bacteria(1.0000),p:Firmicutes(1.0000),c:Clostridia(1.0000),o:Clostridiales(1.0000),f:TSAC18(1.0000)	+	k:Bacteria,p:Firmicutes,c:Clostridia,o:Clostridiales,f:TSAC18
Zotu529	k:Bacteria(1.0000),p:Firmicutes(1.0000),c:Clostridia(1.0000),o:Clostridiales(1.0000),f:Syntrophomonadaceae(1.0000),g:Dethiobacter(1.0000)	+	k:Bacteria,p:Firmicutes,c:Clostridia,o:Clostridiales,f:Syntrophomonadaceae,g:Dethiobacter
Zotu538	k:Bacteria(1.0000),p:Proteobacteria(1.0000),c:Betaproteobacteria(1.0000),o:Burkholderiales(0.9600),f:Comamonadaceae(0.9216),g:Pseudorhodoferax(0.2949)	+	k:Bacteria,p:Proteobacteria,c:Betaproteobacteria,o:Burkholderiales,f:Comamonadaceae
Zotu540	k:Bacteria(1.0000),p:Proteobacteria(1.0000),c:Alphaproteobacteria(1.0000),o:Sphingomonadales(1.0000),f:Sphingomonadaceae(1.0000),g:Sphingomonas(1.0000)	+	k:Bacteria,p:Proteobacteria,c:Alphaproteobacteria,o:Sphingomonadales,f:Sphingomonadaceae,g:Sphingomonas
Zotu539	k:Bacteria(1.0000),p:Proteobacteria(1.0000),c:Betaproteobacteria(0.9900),o:Burkholderiales(0.9801),f:Comamonadaceae(0.9703),g:Ramlibacter(0.6210)	+	k:Bacteria,p:Proteobacteria,c:Betaproteobacteria,o:Burkholderiales,f:Comamonadaceae,g:Ramlibacter
Zotu536	k:Bacteria(1.0000),p:Firmicutes(1.0000),c:Clostridia(1.0000),o:Clostridiales(1.0000),f:Lachnospiraceae(1.0000),g:Incertae_Sedis(1.0000)	+	k:Bacteria,p:Firmicutes,c:Clostridia,o:Clostridiales,f:Lachnospiraceae,g:Incertae_Sedis
Zotu534	k:Bacteria(1.0000),p:Proteobacteria(1.0000),c:Alphaproteobacteria(1.0000),o:Rhizobiales(1.0000),f:Rhodobiaceae(1.0000),g:Parvibaculum(1.0000)	+	k:Bacteria,p:Proteobacteria,c:Alphaproteobacteria,o:Rhizobiales,f:Rhodobiaceae,g:Parvibaculum
Zotu542	k:Bacteria(1.0000),p:Gemmatimonadetes(1.0000),c:Gemmatimonadetes(1.0000),o:PAUC43f_marine_benthic_group(1.0000)	+	k:Bacteria,p:Gemmatimonadetes,c:Gemmatimonadetes,o:PAUC43f_marine_benthic_group
Zotu537	k:Bacteria(1.0000),p:Actinobacteria(1.0000),c:Thermoleophilia(1.0000),o:Gaiellales(1.0000),f:Gaiellaceae(0.5000),g:Gaiella(0.2500)	+	k:Bacteria,p:Actinobacteria,c:Thermoleophilia,o:Gaiellales,f:Gaiellaceae
Zotu532	k:Bacteria(1.0000),p:Firmicutes(1.0000),c:Clostridia(1.0000),o:NRB23(1.0000)	+	k:Bacteria,p:Firmicutes,c:Clostridia,o:NRB23
Zotu541	k:Bacteria(1.0000),p:Proteobacteria(1.0000),c:Betaproteobacteria(1.0000),o:Rhodocyclales(0.9900),f:Rhodocyclaceae(0.9801),g:Azoarcus(0.5783)	+	k:Bacteria,p:Proteobacteria,c:Betaproteobacteria,o:Rhodocyclales,f:Rhodocyclaceae,g:Azoarcus
Zotu533	k:Bacteria(1.0000),p:Proteobacteria(1.0000),c:Deltaproteobacteria(1.0000),o:Syntrophobacterales(1.0000),f:Syntrophobacteraceae(1.0000),g:Desulfovirga(0.9800)	+	k:Bacteria,p:Proteobacteria,c:Deltaproteobacteria,o:Syntrophobacterales,f:Syntrophobacteraceae,g:Desulfovirga
Zotu544	k:Bacteria(1.0000),p:Chloroflexi(1.0000),c:Anaerolineae(1.0000),o:Anaerolineales(1.0000),f:Anaerolineaceae(1.0000)	+	k:Bacteria,p:Chloroflexi,c:Anaerolineae,o:Anaerolineales,f:Anaerolineaceae
Zotu550	k:Bacteria(1.0000),p:Proteobacteria(1.0000),c:Betaproteobacteria(1.0000),o:Burkholderiales(1.0000),f:Burkholderiaceae(1.0000),g:Cupriavidus(1.0000),s:Cupriavidus_basilensis(0.2700)	+	k:Bacteria,p:Proteobacteria,c:Betaproteobacteria,o:Burkholderiales,f:Burkholderiaceae,g:Cupriavidus
Zotu547	k:Bacteria(1.0000),p:Chloroflexi(1.0000)	+	k:Bacteria,p:Chloroflexi
Zotu548	k:Bacteria(1.0000),p:Proteobacteria(1.0000),c:Deltaproteobacteria(1.0000),o:Desulfuromonadales(1.0000),f:Geobacteraceae(0.6700),g:Geoalkalibacter(0.4489)	+	k:Bacteria,p:Proteobacteria,c:Deltaproteobacteria,o:Desulfuromonadales,f:Geobacteraceae
Zotu553	k:Bacteria(1.0000),p:Bacteroidetes(1.0000),c:Bacteroidia(1.0000),o:Bacteroidales(1.0000),f:Rikenellaceae(1.0000),g:vadinBC27_wastewater-sludge_group(1.0000)	+	k:Bacteria,p:Bacteroidetes,c:Bacteroidia,o:Bacteroidales,f:Rikenellaceae,g:vadinBC27_wastewater-sludge_group
Zotu543	k:Bacteria(1.0000),p:Firmicutes(1.0000),c:Clostridia(1.0000),o:Clostridiales(1.0000),f:Peptococcaceae(0.9500)	+	k:Bacteria,p:Firmicutes,c:Clostridia,o:Clostridiales,f:Peptococcaceae
Zotu546	k:Bacteria(1.0000),p:Actinobacteria(1.0000),c:Actinobacteria(1.0000),o:Corynebacteriales(1.0000),f:Mycobacteriaceae(1.0000),g:Mycobacterium(1.0000),s:Mycobacterium_sp.(0.2300)	+	k:Bacteria,p:Actinobacteria,c:Actinobacteria,o:Corynebacteriales,f:Mycobacteriaceae,g:Mycobacterium
Zotu545	k:Bacteria(1.0000),p:Proteobacteria(1.0000),c:Betaproteobacteria(1.0000),o:Burkholderiales(1.0000),f:Comamonadaceae(1.0000),g:Acidovorax(0.7900),s:Acidovorax_citrulli(0.1738)	+	k:Bacteria,p:Proteobacteria,c:Betaproteobacteria,o:Burkholderiales,f:Comamonadaceae,g:Acidovorax
Zotu555	k:Bacteria(1.0000),p:Proteobacteria(1.0000),c:Alphaproteobacteria(1.0000),o:Sphingomonadales(1.0000),f:Sphingomonadaceae(1.0000),g:Sphingomonas(1.0000)	+	k:Bacteria,p:Proteobacteria,c:Alphaproteobacteria,o:Sphingomonadales,f:Sphingomonadaceae,g:Sphingomonas
Zotu556	k:Bacteria(1.0000),p:Acidobacteria(1.0000),c:Acidobacteria(1.0000),o:Subgroup_3(1.0000),f:SJA-149(1.0000)	+	k:Bacteria,p:Acidobacteria,c:Acidobacteria,o:Subgroup_3,f:SJA-149
Zotu549	k:Bacteria(1.0000),p:Proteobacteria(1.0000),c:Alphaproteobacteria(1.0000),o:Rhizobiales(1.0000),f:Rhizobiaceae(0.9700),g:Ensifer(0.6887)	+	k:Bacteria,p:Proteobacteria,c:Alphaproteobacteria,o:Rhizobiales,f:Rhizobiaceae,g:Ensifer
Zotu554	k:Bacteria(1.0000),p:Proteobacteria(1.0000),c:Gammaproteobacteria(1.0000),o:Pseudomonadales(1.0000),f:Moraxellaceae(1.0000),g:Acinetobacter(1.0000)	+	k:Bacteria,p:Proteobacteria,c:Gammaproteobacteria,o:Pseudomonadales,f:Moraxellaceae,g:Acinetobacter
Zotu561	k:Bacteria(1.0000),p:Proteobacteria(1.0000),c:Deltaproteobacteria(1.0000),o:Myxococcales(1.0000),f:Haliangiaceae(1.0000),g:Haliangium(1.0000)	+	k:Bacteria,p:Proteobacteria,c:Deltaproteobacteria,o:Myxococcales,f:Haliangiaceae,g:Haliangium
Zotu552	k:Bacteria(1.0000),p:Proteobacteria(1.0000),c:Deltaproteobacteria(1.0000),o:Syntrophobacterales(1.0000),f:Syntrophaceae(1.0000),g:Smithella(0.9700)	+	k:Bacteria,p:Proteobacteria,c:Deltaproteobacteria,o:Syntrophobacterales,f:Syntrophaceae,g:Smithella
Zotu558	k:Bacteria(1.0000),p:Actinobacteria(1.0000),c:Actinobacteria(1.0000),o:Bifidobacteriales(1.0000),f:Bifidobacteriaceae(1.0000),g:Bifidobacterium(1.0000)	+	k:Bacteria,p:Actinobacteria,c:Actinobacteria,o:Bifidobacteriales,f:Bifidobacteriaceae,g:Bifidobacterium
Zotu551	k:Bacteria(1.0000),p:Actinobacteria(0.4300),c:OPB41(0.0817)	+	k:Bacteria
Zotu559	k:Bacteria(1.0000),p:Gemmatimonadetes(1.0000),c:Gemmatimonadetes(1.0000),o:BD2-11_terrestrial_group(1.0000)	+	k:Bacteria,p:Gemmatimonadetes,c:Gemmatimonadetes,o:BD2-11_terrestrial_group
Zotu564	k:Bacteria(1.0000),p:Chloroflexi(1.0000),c:Anaerolineae(1.0000),o:Anaerolineales(1.0000),f:Anaerolineaceae(1.0000),g:Levilinea(0.5400)	+	k:Bacteria,p:Chloroflexi,c:Anaerolineae,o:Anaerolineales,f:Anaerolineaceae,g:Levilinea
Zotu563	k:Bacteria(1.0000),p:Saccharibacteria(1.0000)	+	k:Bacteria,p:Saccharibacteria
Zotu560	k:Bacteria(1.0000),p:Proteobacteria(1.0000),c:Deltaproteobacteria(1.0000),o:Myxococcales(1.0000),f:Cystobacteraceae(1.0000),g:Anaeromyxobacter(1.0000)	+	k:Bacteria,p:Proteobacteria,c:Deltaproteobacteria,o:Myxococcales,f:Cystobacteraceae,g:Anaeromyxobacter
Zotu566	k:Bacteria(1.0000),p:Firmicutes(0.9400),c:Clostridia(0.8836),o:Clostridiales(0.8306),f:Peptococcaceae(0.7807),g:Desulfotomaculum(0.7027)	+	k:Bacteria,p:Firmicutes,c:Clostridia,o:Clostridiales,f:Peptococcaceae,g:Desulfotomaculum
Zotu567	k:Bacteria(1.0000),p:Firmicutes(0.9900),c:Clostridia(0.9801),o:Clostridiales(0.9703),f:Lachnospiraceae(0.9606),g:Fusicatenibacter(0.8837)	+	k:Bacteria,p:Firmicutes,c:Clostridia,o:Clostridiales,f:Lachnospiraceae,g:Fusicatenibacter
Zotu568	k:Bacteria(1.0000),p:Caldiserica(1.0000),c:Caldisericia(1.0000),o:Caldisericales(1.0000),f:Caldisericaceae(1.0000),g:Caldisericum(1.0000)	+	k:Bacteria,p:Caldiserica,c:Caldisericia,o:Caldisericales,f:Caldisericaceae,g:Caldisericum
Zotu562	k:Bacteria(1.0000),p:Thermotogae(1.0000),c:Thermotogae(1.0000),o:Thermotogales(1.0000),f:Thermotogaceae(1.0000),g:GAL15(1.0000)	+	k:Bacteria,p:Thermotogae,c:Thermotogae,o:Thermotogales,f:Thermotogaceae,g:GAL15
Zotu557	k:Bacteria(1.0000),p:Proteobacteria(1.0000),c:Betaproteobacteria(0.9900),o:Hydrogenophilales(0.3762),f:Hydrogenophilaceae(0.1430)	+	k:Bacteria,p:Proteobacteria,c:Betaproteobacteria
Zotu569	k:Bacteria(1.0000),p:Thermotogae(1.0000),c:Thermotogae(1.0000),o:Thermotogales(1.0000),f:Thermotogaceae(1.0000),g:GAL15(1.0000)	+	k:Bacteria,p:Thermotogae,c:Thermotogae,o:Thermotogales,f:Thermotogaceae,g:GAL15
Zotu580	k:Archaea(1.0000),p:Euryarchaeota(1.0000),c:Methanomicrobia(1.0000),o:Methanocellales(1.0000),f:Methanocellaceae(1.0000),g:Methanocella(1.0000)	+	k:Archaea,p:Euryarchaeota,c:Methanomicrobia,o:Methanocellales,f:Methanocellaceae,g:Methanocella
Zotu571	k:Bacteria(1.0000),p:Firmicutes(1.0000),c:Clostridia(1.0000),o:Clostridiales(1.0000),f:Ruminococcaceae(0.9700),g:Ruminococcaceae_UCG-005(0.9118)	+	k:Bacteria,p:Firmicutes,c:Clostridia,o:Clostridiales,f:Ruminococcaceae,g:Ruminococcaceae_UCG-005
Zotu565	k:Bacteria(1.0000),p:Proteobacteria(1.0000),c:Gammaproteobacteria(1.0000),o:Xanthomonadales(1.0000),f:Xanthomonadaceae(1.0000),g:Luteimonas(0.6200)	+	k:Bacteria,p:Proteobacteria,c:Gammaproteobacteria,o:Xanthomonadales,f:Xanthomonadaceae,g:Luteimonas
Zotu572	k:Bacteria(1.0000),p:Proteobacteria(1.0000),c:Betaproteobacteria(1.0000),o:Nitrosomonadales(1.0000),f:Nitrosomonadaceae(1.0000)	+	k:Bacteria,p:Proteobacteria,c:Betaproteobacteria,o:Nitrosomonadales,f:Nitrosomonadaceae
Zotu575	k:Bacteria(1.0000),p:Gemmatimonadetes(0.9700),c:Gemmatimonadetes(0.9409),o:PAUC43f_marine_benthic_group(0.8468)	+	k:Bacteria,p:Gemmatimonadetes,c:Gemmatimonadetes,o:PAUC43f_marine_benthic_group
Zotu574	k:Bacteria(1.0000),p:Proteobacteria(1.0000),c:Betaproteobacteria(1.0000),o:TRA3-20(1.0000)	+	k:Bacteria,p:Proteobacteria,c:Betaproteobacteria,o:TRA3-20
Zotu584	k:Archaea(1.0000),p:Euryarchaeota(1.0000),c:Methanomicrobia(1.0000),o:Methanosarcinales(1.0000),f:Methanosarcinaceae(1.0000),g:Methanomethylovorans(0.9400)	+	k:Archaea,p:Euryarchaeota,c:Methanomicrobia,o:Methanosarcinales,f:Methanosarcinaceae,g:Methanomethylovorans
Zotu570	k:Bacteria(1.0000),p:Nitrospirae(1.0000),c:Nitrospira(1.0000),o:Nitrospirales(1.0000),f:Nitrospiraceae(1.0000)	+	k:Bacteria,p:Nitrospirae,c:Nitrospira,o:Nitrospirales,f:Nitrospiraceae
Zotu577	k:Bacteria(1.0000),p:Chloroflexi(0.9800),c:Dehalococcoidia(0.9604),o:FW22(0.9028)	+	k:Bacteria,p:Chloroflexi,c:Dehalococcoidia,o:FW22
Zotu573	k:Bacteria(1.0000),p:Actinobacteria(0.9300),c:OPB41(0.7161)	+	k:Bacteria,p:Actinobacteria,c:OPB41
Zotu589	k:Bacteria(1.0000),p:Chloroflexi(1.0000),c:Anaerolineae(1.0000),o:Anaerolineales(1.0000),f:Anaerolineaceae(1.0000)	+	k:Bacteria,p:Chloroflexi,c:Anaerolineae,o:Anaerolineales,f:Anaerolineaceae
Zotu583	k:Bacteria(1.0000),p:Thermotogae(0.9900),c:Thermotogae(0.9801),o:Thermotogales(0.9703),f:Thermotogaceae(0.9606),g:GAL15(0.9510)	+	k:Bacteria,p:Thermotogae,c:Thermotogae,o:Thermotogales,f:Thermotogaceae,g:GAL15
Zotu576	k:Bacteria(1.0000),p:Firmicutes(1.0000),c:Clostridia(1.0000),o:Clostridiales(1.0000),f:Peptococcaceae(1.0000),g:Desulfurispora(1.0000)	+	k:Bacteria,p:Firmicutes,c:Clostridia,o:Clostridiales,f:Peptococcaceae,g:Desulfurispora
Zotu579	k:Bacteria(1.0000),p:Actinobacteria(0.9800),c:OPB41(0.9506)	+	k:Bacteria,p:Actinobacteria,c:OPB41
Zotu590	k:Bacteria(1.0000),p:Chloroflexi(1.0000),c:Anaerolineae(1.0000),o:Anaerolineales(1.0000),f:Anaerolineaceae(1.0000)	+	k:Bacteria,p:Chloroflexi,c:Anaerolineae,o:Anaerolineales,f:Anaerolineaceae
Zotu588	k:Bacteria(1.0000),p:Chlorobi(0.9900),c:Ignavibacteria(0.9801),o:Ignavibacteriales(0.9703),f:PHOS-HE36(0.9509)	+	k:Bacteria,p:Chlorobi,c:Ignavibacteria,o:Ignavibacteriales,f:PHOS-HE36
Zotu581	k:Bacteria(1.0000),p:Proteobacteria(1.0000),c:Betaproteobacteria(1.0000),o:Burkholderiales(0.9900),f:Oxalobacteraceae(0.9603),g:Massilia(0.9219)	+	k:Bacteria,p:Proteobacteria,c:Betaproteobacteria,o:Burkholderiales,f:Oxalobacteraceae,g:Massilia
Zotu578	k:Bacteria(1.0000),p:Proteobacteria(1.0000),c:Gammaproteobacteria(0.9400),o:Arenicellales(0.7520),f:Arenicellaceae(0.6016)	+	k:Bacteria,p:Proteobacteria,c:Gammaproteobacteria,o:Arenicellales,f:Arenicellaceae
Zotu594	k:Bacteria(1.0000),p:Chloroflexi(1.0000),c:Anaerolineae(0.9900),o:Anaerolineales(0.9801),f:Anaerolineaceae(0.9703)	+	k:Bacteria,p:Chloroflexi,c:Anaerolineae,o:Anaerolineales,f:Anaerolineaceae
Zotu592	k:Bacteria(1.0000),p:Firmicutes(1.0000),c:Clostridia(1.0000),o:Clostridiales(1.0000),f:Lachnospiraceae(0.9900),g:Blautia(0.9504)	+	k:Bacteria,p:Firmicutes,c:Clostridia,o:Clostridiales,f:Lachnospiraceae,g:Blautia
Zotu585	k:Bacteria(1.0000),p:Proteobacteria(1.0000),c:Deltaproteobacteria(1.0000),o:GR-WP33-30(1.0000)	+	k:Bacteria,p:Proteobacteria,c:Deltaproteobacteria,o:GR-WP33-30
Zotu595	k:Bacteria(1.0000),p:Firmicutes(1.0000),c:Clostridia(1.0000),o:Clostridiales(1.0000),f:Peptococcaceae(1.0000),g:Pelotomaculum(1.0000)	+	k:Bacteria,p:Firmicutes,c:Clostridia,o:Clostridiales,f:Peptococcaceae,g:Pelotomaculum
Zotu582	k:Bacteria(1.0000),p:Firmicutes(1.0000),c:Bacilli(1.0000),o:Bacillales(1.0000),f:Bacillaceae(0.9900),g:Bacillus(0.9801),s:Bacillus_cereus(0.3430)	+	k:Bacteria,p:Firmicutes,c:Bacilli,o:Bacillales,f:Bacillaceae,g:Bacillus
Zotu597	k:Bacteria(1.0000),p:Firmicutes(0.9700),c:Clostridia(0.9215),o:Clostridiales(0.8754),f:Peptococcaceae(0.5865),g:Desulfitibacter(0.3930)	+	k:Bacteria,p:Firmicutes,c:Clostridia,o:Clostridiales,f:Peptococcaceae
Zotu591	k:Bacteria(1.0000),p:Proteobacteria(0.9800),c:Betaproteobacteria(0.9604),o:Burkholderiales(0.9316),f:Alcaligenaceae(0.8664),g:Sutterella(0.8057)	+	k:Bacteria,p:Proteobacteria,c:Betaproteobacteria,o:Burkholderiales,f:Alcaligenaceae,g:Sutterella
Zotu593	k:Bacteria(1.0000),p:Firmicutes(1.0000),c:Clostridia(1.0000),o:Clostridiales(1.0000),f:Syntrophomonadaceae(1.0000),g:Dethiobacter(1.0000)	+	k:Bacteria,p:Firmicutes,c:Clostridia,o:Clostridiales,f:Syntrophomonadaceae,g:Dethiobacter
Zotu586	k:Bacteria(1.0000),p:Firmicutes(0.8800),c:Clostridia(0.7744),o:Clostridiales(0.6815),f:Peptococcaceae(0.5997)	+	k:Bacteria,p:Firmicutes,c:Clostridia,o:Clostridiales,f:Peptococcaceae
Zotu587	k:Bacteria(1.0000),p:Firmicutes(1.0000),c:Clostridia(1.0000),o:Clostridiales(1.0000),f:Peptococcaceae(1.0000),g:Thermincola(1.0000)	+	k:Bacteria,p:Firmicutes,c:Clostridia,o:Clostridiales,f:Peptococcaceae,g:Thermincola
Zotu596	k:Bacteria(1.0000),p:Proteobacteria(1.0000),c:Alphaproteobacteria(1.0000),o:Rhodospirillales(1.0000),f:Rhodospirillaceae(0.9500)	+	k:Bacteria,p:Proteobacteria,c:Alphaproteobacteria,o:Rhodospirillales,f:Rhodospirillaceae
Zotu599	k:Bacteria(1.0000),p:Acidobacteria(1.0000),c:Acidobacteria(1.0000),o:Subgroup_3(1.0000),f:Unknown_Family(1.0000),g:Bryobacter(1.0000)	+	k:Bacteria,p:Acidobacteria,c:Acidobacteria,o:Subgroup_3,f:Unknown_Family,g:Bryobacter
Zotu598	k:Bacteria(1.0000),p:Gemmatimonadetes(1.0000),c:Gemmatimonadetes(1.0000),o:Gemmatimonadales(1.0000),f:Gemmatimonadaceae(1.0000)	+	k:Bacteria,p:Gemmatimonadetes,c:Gemmatimonadetes,o:Gemmatimonadales,f:Gemmatimonadaceae
Zotu600	k:Bacteria(1.0000),p:Proteobacteria(1.0000),c:Deltaproteobacteria(1.0000),o:43F-1404R(1.0000)	+	k:Bacteria,p:Proteobacteria,c:Deltaproteobacteria,o:43F-1404R
Zotu603	k:Bacteria(1.0000),p:Proteobacteria(1.0000),c:Betaproteobacteria(1.0000),o:Nitrosomonadales(0.9100),f:Nitrosomonadaceae(0.8281)	+	k:Bacteria,p:Proteobacteria,c:Betaproteobacteria,o:Nitrosomonadales,f:Nitrosomonadaceae
Zotu607	k:Bacteria(1.0000),p:Actinobacteria(1.0000),c:Actinobacteria(1.0000),o:Micrococcales(1.0000),f:Microbacteriaceae(1.0000),g:Agromyces(0.9200)	+	k:Bacteria,p:Actinobacteria,c:Actinobacteria,o:Micrococcales,f:Microbacteriaceae,g:Agromyces
Zotu604	k:Bacteria(1.0000),p:Firmicutes(1.0000),c:Clostridia(1.0000),o:Clostridiales(1.0000),f:Christensenellaceae(1.0000),g:Christensenellaceae_R-7_group(1.0000)	+	k:Bacteria,p:Firmicutes,c:Clostridia,o:Clostridiales,f:Christensenellaceae,g:Christensenellaceae_R-7_group
Zotu601	k:Bacteria(1.0000),p:Firmicutes(1.0000),c:Clostridia(1.0000),o:Clostridiales(1.0000),f:Peptococcaceae(1.0000),g:Desulfitibacter(1.0000)	+	k:Bacteria,p:Firmicutes,c:Clostridia,o:Clostridiales,f:Peptococcaceae,g:Desulfitibacter
Zotu602	k:Bacteria(1.0000),p:Proteobacteria(1.0000),c:Gammaproteobacteria(1.0000),o:Methylococcales(1.0000),f:Methylococcaceae(0.9900),g:Methylocaldum(0.9207)	+	k:Bacteria,p:Proteobacteria,c:Gammaproteobacteria,o:Methylococcales,f:Methylococcaceae,g:Methylocaldum
Zotu608	k:Bacteria(1.0000),p:Proteobacteria(1.0000),c:Betaproteobacteria(1.0000),o:Nitrosomonadales(1.0000),f:Nitrosomonadaceae(1.0000)	+	k:Bacteria,p:Proteobacteria,c:Betaproteobacteria,o:Nitrosomonadales,f:Nitrosomonadaceae
Zotu610	k:Bacteria(1.0000),p:Actinobacteria(1.0000),c:MB-A2-108(1.0000)	+	k:Bacteria,p:Actinobacteria,c:MB-A2-108
Zotu612	k:Bacteria(1.0000),p:Actinobacteria(1.0000),c:Coriobacteriia(1.0000),o:Coriobacteriales(1.0000),f:Coriobacteriaceae(1.0000)	+	k:Bacteria,p:Actinobacteria,c:Coriobacteriia,o:Coriobacteriales,f:Coriobacteriaceae
Zotu605	k:Bacteria(1.0000),p:Actinobacteria(1.0000),c:Acidimicrobiia(1.0000),o:Acidimicrobiales(1.0000),f:Iamiaceae(1.0000),g:Iamia(1.0000)	+	k:Bacteria,p:Actinobacteria,c:Acidimicrobiia,o:Acidimicrobiales,f:Iamiaceae,g:Iamia
Zotu618	k:Bacteria(1.0000),p:Elusimicrobia(1.0000),c:Elusimicrobia(1.0000),o:12-31(1.0000)	+	k:Bacteria,p:Elusimicrobia,c:Elusimicrobia,o:12-31
Zotu617	k:Bacteria(1.0000),p:Chloroflexi(1.0000),c:Anaerolineae(1.0000),o:Anaerolineales(1.0000),f:Anaerolineaceae(1.0000)	+	k:Bacteria,p:Chloroflexi,c:Anaerolineae,o:Anaerolineales,f:Anaerolineaceae
Zotu606	k:Bacteria(1.0000),p:Firmicutes(1.0000),c:Clostridia(1.0000),o:Clostridiales(1.0000),f:Syntrophomonadaceae(1.0000),g:Dethiobacter(1.0000)	+	k:Bacteria,p:Firmicutes,c:Clostridia,o:Clostridiales,f:Syntrophomonadaceae,g:Dethiobacter
Zotu621	k:Bacteria(1.0000),p:Chloroflexi(1.0000),c:Anaerolineae(1.0000),o:Anaerolineales(1.0000),f:Anaerolineaceae(1.0000),g:Anaerolinea(0.7400)	+	k:Bacteria,p:Chloroflexi,c:Anaerolineae,o:Anaerolineales,f:Anaerolineaceae,g:Anaerolinea
Zotu613	k:Bacteria(1.0000),p:Chloroflexi(1.0000),c:Dehalococcoidia(1.0000),o:GIF9(1.0000)	+	k:Bacteria,p:Chloroflexi,c:Dehalococcoidia,o:GIF9
Zotu614	k:Bacteria(1.0000),p:Proteobacteria(1.0000),c:Alphaproteobacteria(1.0000),o:Rhizobiales(1.0000),f:Xanthobacteraceae(0.8700),g:Variibacter(0.7221)	+	k:Bacteria,p:Proteobacteria,c:Alphaproteobacteria,o:Rhizobiales,f:Xanthobacteraceae,g:Variibacter
Zotu609	k:Bacteria(1.0000),p:Actinobacteria(1.0000),c:Thermoleophilia(1.0000),o:Gaiellales(1.0000)	+	k:Bacteria,p:Actinobacteria,c:Thermoleophilia,o:Gaiellales
Zotu620	k:Bacteria(1.0000),p:Actinobacteria(0.8900),c:OPB41(0.4272)	+	k:Bacteria,p:Actinobacteria
Zotu611	k:Bacteria(1.0000),p:Firmicutes(1.0000),c:Clostridia(1.0000),o:Clostridiales(1.0000),f:Lachnospiraceae(0.9700),g:Lachnospiraceae_UCG-001(0.9312)	+	k:Bacteria,p:Firmicutes,c:Clostridia,o:Clostridiales,f:Lachnospiraceae,g:Lachnospiraceae_UCG-001
Zotu619	k:Bacteria(1.0000),p:Firmicutes(1.0000),c:Clostridia(1.0000),o:Clostridiales(1.0000),f:Ruminococcaceae(1.0000),g:Subdoligranulum(0.9900)	+	k:Bacteria,p:Firmicutes,c:Clostridia,o:Clostridiales,f:Ruminococcaceae,g:Subdoligranulum
Zotu626	k:Bacteria(1.0000),p:Acidobacteria(1.0000),c:Acidobacteria(1.0000),o:Subgroup_4(1.0000),f:Unknown_Family(0.9800),g:Blastocatella(0.9604)	+	k:Bacteria,p:Acidobacteria,c:Acidobacteria,o:Subgroup_4,f:Unknown_Family,g:Blastocatella
Zotu622	k:Bacteria(1.0000),p:Firmicutes(1.0000),c:Clostridia(1.0000),o:Clostridiales(1.0000),f:Lachnospiraceae(1.0000),g:Lachnoclostridium(0.9900)	+	k:Bacteria,p:Firmicutes,c:Clostridia,o:Clostridiales,f:Lachnospiraceae,g:Lachnoclostridium
Zotu616	k:Bacteria(1.0000),p:Proteobacteria(1.0000),c:Alphaproteobacteria(1.0000),o:Rhizobiales(1.0000),f:Hyphomicrobiaceae(0.9800),g:Pedomicrobium(0.5096)	+	k:Bacteria,p:Proteobacteria,c:Alphaproteobacteria,o:Rhizobiales,f:Hyphomicrobiaceae,g:Pedomicrobium
Zotu615	k:Bacteria(1.0000),p:Firmicutes(0.9800),c:Clostridia(0.7840),o:D8A-2(0.4704)	+	k:Bacteria,p:Firmicutes,c:Clostridia
Zotu627	k:Bacteria(1.0000),p:Firmicutes(1.0000),c:Clostridia(1.0000),o:Clostridiales(1.0000),f:Syntrophomonadaceae(0.9900),g:Dethiobacter(0.9801)	+	k:Bacteria,p:Firmicutes,c:Clostridia,o:Clostridiales,f:Syntrophomonadaceae,g:Dethiobacter
Zotu623	k:Bacteria(1.0000),p:Proteobacteria(1.0000),c:Alphaproteobacteria(1.0000),o:Caulobacterales(1.0000),f:Caulobacteraceae(1.0000),g:Phenylobacterium(0.9900)	+	k:Bacteria,p:Proteobacteria,c:Alphaproteobacteria,o:Caulobacterales,f:Caulobacteraceae,g:Phenylobacterium
Zotu630	k:Bacteria(1.0000),p:Proteobacteria(1.0000),c:Deltaproteobacteria(1.0000),o:43F-1404R(1.0000)	+	k:Bacteria,p:Proteobacteria,c:Deltaproteobacteria,o:43F-1404R
Zotu633	k:Bacteria(1.0000),p:Acidobacteria(1.0000),c:Subgroup_22(1.0000)	+	k:Bacteria,p:Acidobacteria,c:Subgroup_22
Zotu631	k:Bacteria(1.0000),p:Bacteroidetes(1.0000),c:Bacteroidia(1.0000),o:Bacteroidales(1.0000),f:Porphyromonadaceae(1.0000),g:Butyricimonas(1.0000)	+	k:Bacteria,p:Bacteroidetes,c:Bacteroidia,o:Bacteroidales,f:Porphyromonadaceae,g:Butyricimonas
Zotu637	k:Bacteria(1.0000),p:Microgenomates(1.0000)	+	k:Bacteria,p:Microgenomates
Zotu629	k:Bacteria(1.0000),p:Acidobacteria(1.0000),c:Acidobacteria(1.0000),o:Subgroup_4(1.0000),f:RB41(1.0000)	+	k:Bacteria,p:Acidobacteria,c:Acidobacteria,o:Subgroup_4,f:RB41
Zotu624	k:Bacteria(1.0000),p:Proteobacteria(1.0000),c:Betaproteobacteria(1.0000),o:Hydrogenophilales(0.9500),f:Hydrogenophilaceae(0.9025)	+	k:Bacteria,p:Proteobacteria,c:Betaproteobacteria,o:Hydrogenophilales,f:Hydrogenophilaceae
Zotu625	k:Bacteria(1.0000),p:Proteobacteria(1.0000),c:Gammaproteobacteria(1.0000),o:Xanthomonadales(1.0000)	+	k:Bacteria,p:Proteobacteria,c:Gammaproteobacteria,o:Xanthomonadales
Zotu644	k:Archaea(1.0000),p:Thaumarchaeota(1.0000),c:AK31(1.0000)	+	k:Archaea,p:Thaumarchaeota,c:AK31
Zotu632	k:Bacteria(1.0000),p:Actinobacteria(0.6400),c:OPB41(0.2944)	+	k:Bacteria,p:Actinobacteria
Zotu628	k:Bacteria(1.0000),p:Actinobacteria(0.8500),c:OPB41(0.3230)	+	k:Bacteria,p:Actinobacteria
Zotu640	k:Bacteria(1.0000),p:Chloroflexi(1.0000),c:Anaerolineae(1.0000),o:Anaerolineales(1.0000),f:Anaerolineaceae(1.0000)	+	k:Bacteria,p:Chloroflexi,c:Anaerolineae,o:Anaerolineales,f:Anaerolineaceae
Zotu634	k:Bacteria(1.0000),p:Acidobacteria(1.0000),c:Acidobacteria(1.0000),o:Subgroup_3(1.0000),f:Unknown_Family(1.0000),g:Candidatus_Solibacter(1.0000)	+	k:Bacteria,p:Acidobacteria,c:Acidobacteria,o:Subgroup_3,f:Unknown_Family,g:Candidatus_Solibacter
Zotu635	k:Bacteria(1.0000),p:Thermotogae(0.9900),c:Thermotogae(0.9801),o:Thermotogales(0.9703),f:Thermotogaceae(0.9606),g:GAL15(0.9510)	+	k:Bacteria,p:Thermotogae,c:Thermotogae,o:Thermotogales,f:Thermotogaceae,g:GAL15
Zotu638	k:Bacteria(1.0000),p:Chloroflexi(1.0000),c:Anaerolineae(1.0000),o:Anaerolineales(1.0000),f:Anaerolineaceae(1.0000)	+	k:Bacteria,p:Chloroflexi,c:Anaerolineae,o:Anaerolineales,f:Anaerolineaceae
Zotu645	k:Bacteria(1.0000),p:Chloroflexi(1.0000),c:Anaerolineae(1.0000),o:Anaerolineales(1.0000),f:Anaerolineaceae(1.0000)	+	k:Bacteria,p:Chloroflexi,c:Anaerolineae,o:Anaerolineales,f:Anaerolineaceae
Zotu639	k:Bacteria(1.0000),p:Chloroflexi(1.0000),c:Anaerolineae(0.9900),o:Anaerolineales(0.9801),f:Anaerolineaceae(0.9703)	+	k:Bacteria,p:Chloroflexi,c:Anaerolineae,o:Anaerolineales,f:Anaerolineaceae
Zotu641	k:Bacteria(1.0000),p:Firmicutes(1.0000),c:Clostridia(1.0000),o:Clostridiales(1.0000),f:Syntrophomonadaceae(1.0000),g:Dethiobacter(1.0000)	+	k:Bacteria,p:Firmicutes,c:Clostridia,o:Clostridiales,f:Syntrophomonadaceae,g:Dethiobacter
Zotu636	k:Bacteria(1.0000),p:Gemmatimonadetes(1.0000),c:Gemmatimonadetes(1.0000),o:Gemmatimonadales(1.0000),f:Gemmatimonadaceae(1.0000)	+	k:Bacteria,p:Gemmatimonadetes,c:Gemmatimonadetes,o:Gemmatimonadales,f:Gemmatimonadaceae
Zotu649	k:Bacteria(1.0000),p:Chloroflexi(1.0000),c:Anaerolineae(1.0000),o:Anaerolineales(1.0000),f:Anaerolineaceae(1.0000),g:Pelolinea(0.9900)	+	k:Bacteria,p:Chloroflexi,c:Anaerolineae,o:Anaerolineales,f:Anaerolineaceae,g:Pelolinea
Zotu647	k:Bacteria(1.0000),p:Gemmatimonadetes(1.0000),c:Gemmatimonadetes(1.0000),o:Gemmatimonadales(1.0000),f:Gemmatimonadaceae(1.0000)	+	k:Bacteria,p:Gemmatimonadetes,c:Gemmatimonadetes,o:Gemmatimonadales,f:Gemmatimonadaceae
Zotu655	k:Archaea(1.0000),p:Thaumarchaeota(1.0000),c:Soil_Crenarchaeotic_Group[SCG](1.0000)	+	k:Archaea,p:Thaumarchaeota,c:Soil_Crenarchaeotic_Group[SCG]
Zotu646	k:Bacteria(1.0000),p:Proteobacteria(1.0000),c:Deltaproteobacteria(0.9900),o:Desulfuromonadales(0.9801),f:AKYG597(0.7939)	+	k:Bacteria,p:Proteobacteria,c:Deltaproteobacteria,o:Desulfuromonadales,f:AKYG597
Zotu660	k:Archaea(1.0000),p:Euryarchaeota(1.0000),c:Methanomicrobia(1.0000),o:Methanosarcinales(1.0000),f:Methanosaetaceae(1.0000),g:Methanosaeta(1.0000)	+	k:Archaea,p:Euryarchaeota,c:Methanomicrobia,o:Methanosarcinales,f:Methanosaetaceae,g:Methanosaeta
Zotu642	k:Bacteria(1.0000),p:Firmicutes(1.0000),c:Clostridia(1.0000),o:Clostridiales(1.0000),f:Peptococcaceae(1.0000),g:Thermincola(1.0000)	+	k:Bacteria,p:Firmicutes,c:Clostridia,o:Clostridiales,f:Peptococcaceae,g:Thermincola
Zotu653	k:Bacteria(1.0000),p:Chlorobi(0.9900),c:Ignavibacteria(0.9801),o:Ignavibacteriales(0.9703),f:BSV26(0.9412)	+	k:Bacteria,p:Chlorobi,c:Ignavibacteria,o:Ignavibacteriales,f:BSV26
Zotu643	k:Bacteria(1.0000),p:Gemmatimonadetes(1.0000),c:Gemmatimonadetes(1.0000),o:PAUC43f_marine_benthic_group(1.0000)	+	k:Bacteria,p:Gemmatimonadetes,c:Gemmatimonadetes,o:PAUC43f_marine_benthic_group
Zotu658	k:Bacteria(1.0000),p:Chloroflexi(1.0000),c:Anaerolineae(0.9700),o:Anaerolineales(0.9409),f:Anaerolineaceae(0.9127)	+	k:Bacteria,p:Chloroflexi,c:Anaerolineae,o:Anaerolineales,f:Anaerolineaceae
Zotu648	k:Bacteria(1.0000),p:Proteobacteria(1.0000),c:Betaproteobacteria(1.0000),o:Nitrosomonadales(1.0000),f:Nitrosomonadaceae(1.0000)	+	k:Bacteria,p:Proteobacteria,c:Betaproteobacteria,o:Nitrosomonadales,f:Nitrosomonadaceae
Zotu650	k:Bacteria(1.0000),p:Acidobacteria(1.0000),c:Holophagae(1.0000),o:Subgroup_7(1.0000)	+	k:Bacteria,p:Acidobacteria,c:Holophagae,o:Subgroup_7
Zotu654	k:Bacteria(1.0000),p:Chloroflexi(1.0000),c:Anaerolineae(1.0000),o:Anaerolineales(1.0000),f:Anaerolineaceae(1.0000)	+	k:Bacteria,p:Chloroflexi,c:Anaerolineae,o:Anaerolineales,f:Anaerolineaceae
Zotu656	k:Bacteria(1.0000),p:Firmicutes(1.0000),c:Bacilli(1.0000),o:Bacillales(0.9900),f:Bacillaceae(0.9603),g:Bacillus(0.8835)	+	k:Bacteria,p:Firmicutes,c:Bacilli,o:Bacillales,f:Bacillaceae,g:Bacillus
Zotu652	k:Bacteria(1.0000),p:Firmicutes(1.0000),c:Clostridia(1.0000),o:Clostridiales(1.0000),f:Peptococcaceae(1.0000),g:Desulfitibacter(1.0000)	+	k:Bacteria,p:Firmicutes,c:Clostridia,o:Clostridiales,f:Peptococcaceae,g:Desulfitibacter
Zotu657	k:Bacteria(1.0000),p:Actinobacteria(1.0000),c:Thermoleophilia(1.0000),o:Gaiellales(1.0000)	+	k:Bacteria,p:Actinobacteria,c:Thermoleophilia,o:Gaiellales
Zotu662	k:Bacteria(1.0000),p:Proteobacteria(1.0000),c:Betaproteobacteria(1.0000),o:Burkholderiales(1.0000),f:Comamonadaceae(1.0000),g:Acidovorax(0.5000)	+	k:Bacteria,p:Proteobacteria,c:Betaproteobacteria,o:Burkholderiales,f:Comamonadaceae,g:Acidovorax
Zotu659	k:Bacteria(1.0000),p:JL-ETNP-Z39(0.9100)	+	k:Bacteria,p:JL-ETNP-Z39
Zotu667	k:Bacteria(1.0000),p:Gemmatimonadetes(1.0000),c:Gemmatimonadetes(1.0000),o:S0134_terrestrial_group(1.0000)	+	k:Bacteria,p:Gemmatimonadetes,c:Gemmatimonadetes,o:S0134_terrestrial_group
Zotu666	k:Bacteria(1.0000),p:Proteobacteria(1.0000),c:Deltaproteobacteria(1.0000),o:Desulfurellales(1.0000),f:Desulfurellaceae(1.0000)	+	k:Bacteria,p:Proteobacteria,c:Deltaproteobacteria,o:Desulfurellales,f:Desulfurellaceae
Zotu651	k:Bacteria(1.0000),p:Firmicutes(1.0000),c:Bacilli(1.0000),o:Bacillales(0.9700),f:Bacillaceae(0.9021),g:Bacillus(0.7758)	+	k:Bacteria,p:Firmicutes,c:Bacilli,o:Bacillales,f:Bacillaceae,g:Bacillus
Zotu665	k:Bacteria(1.0000),p:Proteobacteria(1.0000),c:Gammaproteobacteria(1.0000),o:Xanthomonadales(1.0000)	+	k:Bacteria,p:Proteobacteria,c:Gammaproteobacteria,o:Xanthomonadales
Zotu661	k:Bacteria(1.0000),p:Chloroflexi(1.0000),c:Anaerolineae(1.0000),o:Anaerolineales(1.0000),f:Anaerolineaceae(1.0000),g:Pelolinea(0.5100)	+	k:Bacteria,p:Chloroflexi,c:Anaerolineae,o:Anaerolineales,f:Anaerolineaceae,g:Pelolinea
Zotu664	k:Bacteria(1.0000),p:Proteobacteria(1.0000),c:Betaproteobacteria(1.0000),o:Nitrosomonadales(1.0000),f:Nitrosomonadaceae(1.0000)	+	k:Bacteria,p:Proteobacteria,c:Betaproteobacteria,o:Nitrosomonadales,f:Nitrosomonadaceae
Zotu663	k:Bacteria(1.0000),p:Proteobacteria(1.0000),c:Deltaproteobacteria(1.0000),o:Myxococcales(1.0000),f:Cystobacteraceae(0.9800),g:Anaeromyxobacter(0.9604)	+	k:Bacteria,p:Proteobacteria,c:Deltaproteobacteria,o:Myxococcales,f:Cystobacteraceae,g:Anaeromyxobacter
Zotu668	k:Bacteria(1.0000),p:Firmicutes(1.0000),c:Bacilli(1.0000),o:Lactobacillales(1.0000),f:Leuconostocaceae(1.0000),g:Weissella(1.0000)	+	k:Bacteria,p:Firmicutes,c:Bacilli,o:Lactobacillales,f:Leuconostocaceae,g:Weissella
Zotu669	k:Bacteria(1.0000),p:Chloroflexi(1.0000),c:Anaerolineae(1.0000),o:Anaerolineales(1.0000),f:Anaerolineaceae(1.0000),g:Longilinea(1.0000)	+	k:Bacteria,p:Chloroflexi,c:Anaerolineae,o:Anaerolineales,f:Anaerolineaceae,g:Longilinea
Zotu670	k:Bacteria(1.0000),p:Firmicutes(1.0000),c:Clostridia(1.0000),o:Clostridiales(1.0000),f:Lachnospiraceae(0.9800),g:[Eubacterium]_hallii_group(0.9408)	+	k:Bacteria,p:Firmicutes,c:Clostridia,o:Clostridiales,f:Lachnospiraceae,g:[Eubacterium]_hallii_group
Zotu682	k:Bacteria(1.0000),p:Bacteroidetes(1.0000),c:Bacteroidia(1.0000),o:Bacteroidales(1.0000),f:Bacteroidaceae(1.0000),g:Bacteroides(1.0000)	+	k:Bacteria,p:Bacteroidetes,c:Bacteroidia,o:Bacteroidales,f:Bacteroidaceae,g:Bacteroides
Zotu672	k:Bacteria(1.0000),p:Firmicutes(1.0000),c:Bacilli(1.0000),o:Bacillales(1.0000),f:Bacillaceae(0.8800),g:Bacillus(0.7744),s:Bacillus_simplex(0.1549)	+	k:Bacteria,p:Firmicutes,c:Bacilli,o:Bacillales,f:Bacillaceae,g:Bacillus
Zotu674	k:Bacteria(1.0000),p:Bacteroidetes(0.9900),c:Bacteroidia(0.9801),o:Bacteroidales(0.9703),f:Bacteroidaceae(0.9606),g:Bacteroides(0.9510)	+	k:Bacteria,p:Bacteroidetes,c:Bacteroidia,o:Bacteroidales,f:Bacteroidaceae,g:Bacteroides
Zotu671	k:Bacteria(1.0000),p:Proteobacteria(1.0000),c:Betaproteobacteria(1.0000),o:Burkholderiales(1.0000),f:Comamonadaceae(1.0000),g:Acidovorax(0.6300)	+	k:Bacteria,p:Proteobacteria,c:Betaproteobacteria,o:Burkholderiales,f:Comamonadaceae,g:Acidovorax
Zotu676	k:Bacteria(1.0000),p:Firmicutes(1.0000),c:Clostridia(1.0000),o:Clostridiales(1.0000),f:Lachnospiraceae(0.9900),g:Coprococcus_3(0.8910)	+	k:Bacteria,p:Firmicutes,c:Clostridia,o:Clostridiales,f:Lachnospiraceae,g:Coprococcus_3
Zotu679	k:Bacteria(1.0000),p:Proteobacteria(1.0000),c:Deltaproteobacteria(1.0000),o:GR-WP33-30(1.0000)	+	k:Bacteria,p:Proteobacteria,c:Deltaproteobacteria,o:GR-WP33-30
Zotu681	k:Bacteria(1.0000),p:Nitrospirae(1.0000),c:Nitrospira(1.0000),o:Nitrospirales(1.0000),f:0319-6A21(1.0000)	+	k:Bacteria,p:Nitrospirae,c:Nitrospira,o:Nitrospirales,f:0319-6A21
Zotu684	k:Bacteria(1.0000),p:Proteobacteria(1.0000),c:Alphaproteobacteria(1.0000),o:Rhodospirillales(0.9600),f:Rhodospirillaceae(0.9216)	+	k:Bacteria,p:Proteobacteria,c:Alphaproteobacteria,o:Rhodospirillales,f:Rhodospirillaceae
Zotu675	k:Bacteria(1.0000),p:Acidobacteria(1.0000),c:Acidobacteria(1.0000),o:Subgroup_6(1.0000)	+	k:Bacteria,p:Acidobacteria,c:Acidobacteria,o:Subgroup_6
Zotu680	k:Bacteria(1.0000),p:Chloroflexi(1.0000)	+	k:Bacteria,p:Chloroflexi
Zotu677	k:Bacteria(1.0000),p:Firmicutes(1.0000),c:Clostridia(1.0000),o:Clostridiales(1.0000),f:TSAC18(1.0000)	+	k:Bacteria,p:Firmicutes,c:Clostridia,o:Clostridiales,f:TSAC18
Zotu686	k:Bacteria(1.0000),p:Proteobacteria(1.0000),c:Deltaproteobacteria(1.0000),o:Desulfobacterales(1.0000),f:Desulfobacteraceae(1.0000)	+	k:Bacteria,p:Proteobacteria,c:Deltaproteobacteria,o:Desulfobacterales,f:Desulfobacteraceae
Zotu673	k:Bacteria(1.0000),p:Firmicutes(1.0000),c:Clostridia(1.0000),o:Clostridiales(1.0000),f:Lachnospiraceae(1.0000),g:Roseburia(0.7000)	+	k:Bacteria,p:Firmicutes,c:Clostridia,o:Clostridiales,f:Lachnospiraceae,g:Roseburia
Zotu685	k:Bacteria(1.0000),p:Thermotogae(1.0000),c:Thermotogae(1.0000),o:Thermotogales(1.0000),f:Thermotogaceae(1.0000),g:GAL15(1.0000)	+	k:Bacteria,p:Thermotogae,c:Thermotogae,o:Thermotogales,f:Thermotogaceae,g:GAL15
Zotu678	k:Bacteria(1.0000),p:Actinobacteria(0.9900),c:MB-A2-108(0.9801)	+	k:Bacteria,p:Actinobacteria,c:MB-A2-108
Zotu687	k:Bacteria(1.0000),p:Chloroflexi(1.0000)	+	k:Bacteria,p:Chloroflexi
Zotu683	k:Bacteria(1.0000),p:Firmicutes(0.8200),c:Clostridia(0.6560),o:Clostridiales(0.4723),f:P._palm_C-A_51(0.1228)	+	k:Bacteria,p:Firmicutes,c:Clostridia
Zotu690	k:Bacteria(1.0000),p:Proteobacteria(1.0000),c:Alphaproteobacteria(1.0000),o:Rhizobiales(1.0000),f:Hyphomicrobiaceae(0.9600),g:Pedomicrobium(0.8064)	+	k:Bacteria,p:Proteobacteria,c:Alphaproteobacteria,o:Rhizobiales,f:Hyphomicrobiaceae,g:Pedomicrobium
Zotu689	k:Bacteria(1.0000),p:Chloroflexi(1.0000),c:Anaerolineae(1.0000),o:Anaerolineales(1.0000),f:Anaerolineaceae(1.0000),g:Pelolinea(0.7800)	+	k:Bacteria,p:Chloroflexi,c:Anaerolineae,o:Anaerolineales,f:Anaerolineaceae,g:Pelolinea
Zotu688	k:Bacteria(1.0000),p:Acidobacteria(1.0000),c:Acidobacteria(1.0000),o:Subgroup_9(1.0000)	+	k:Bacteria,p:Acidobacteria,c:Acidobacteria,o:Subgroup_9
Zotu691	k:Bacteria(1.0000),p:Acidobacteria(1.0000),c:Acidobacteria(1.0000),o:Subgroup_4(1.0000),f:RB41(1.0000)	+	k:Bacteria,p:Acidobacteria,c:Acidobacteria,o:Subgroup_4,f:RB41
Zotu697	k:Bacteria(1.0000),p:Bacteroidetes(1.0000),c:Bacteroidia(1.0000),o:Bacteroidales(1.0000),f:Bacteroidaceae(1.0000),g:Bacteroides(1.0000)	+	k:Bacteria,p:Bacteroidetes,c:Bacteroidia,o:Bacteroidales,f:Bacteroidaceae,g:Bacteroides
Zotu692	k:Bacteria(1.0000),p:Proteobacteria(1.0000),c:Alphaproteobacteria(1.0000),o:Rhizobiales(1.0000),f:Rhizobiales_Incertae_Sedis(1.0000),g:Nordella(1.0000)	+	k:Bacteria,p:Proteobacteria,c:Alphaproteobacteria,o:Rhizobiales,f:Rhizobiales_Incertae_Sedis,g:Nordella
Zotu695	k:Bacteria(1.0000),p:Firmicutes(1.0000),c:Clostridia(1.0000),o:Clostridiales(1.0000),f:Lachnospiraceae(0.9800),g:Lachnospiraceae_NK4A136_group(0.8624)	+	k:Bacteria,p:Firmicutes,c:Clostridia,o:Clostridiales,f:Lachnospiraceae,g:Lachnospiraceae_NK4A136_group
Zotu696	k:Bacteria(1.0000),p:Firmicutes(1.0000),c:Clostridia(1.0000),o:Clostridiales(1.0000),f:Ruminococcaceae(1.0000),g:Fastidiosipila(1.0000)	+	k:Bacteria,p:Firmicutes,c:Clostridia,o:Clostridiales,f:Ruminococcaceae,g:Fastidiosipila
Zotu694	k:Bacteria(1.0000),p:Proteobacteria(1.0000),c:Deltaproteobacteria(1.0000),o:43F-1404R(1.0000)	+	k:Bacteria,p:Proteobacteria,c:Deltaproteobacteria,o:43F-1404R
Zotu698	k:Bacteria(1.0000),p:Nitrospirae(1.0000),c:Nitrospira(1.0000),o:Nitrospirales(1.0000),f:Nitrospiraceae(1.0000)	+	k:Bacteria,p:Nitrospirae,c:Nitrospira,o:Nitrospirales,f:Nitrospiraceae
Zotu708	k:Bacteria(1.0000),p:Bacteroidetes(1.0000),c:Cytophagia(1.0000),o:Cytophagales(1.0000),f:Cyclobacteriaceae(1.0000),g:Aquiflexum(1.0000)	+	k:Bacteria,p:Bacteroidetes,c:Cytophagia,o:Cytophagales,f:Cyclobacteriaceae,g:Aquiflexum
Zotu703	k:Bacteria(1.0000),p:Bacteroidetes(1.0000),c:Bacteroidia(0.9700),o:Bacteroidales(0.9409),f:ML635J-40_aquatic_group(0.8939)	+	k:Bacteria,p:Bacteroidetes,c:Bacteroidia,o:Bacteroidales,f:ML635J-40_aquatic_group
Zotu702	k:Bacteria(1.0000),p:Proteobacteria(1.0000),c:Betaproteobacteria(1.0000),o:Burkholderiales(1.0000),f:Oxalobacteraceae(0.9400),g:Massilia(0.8836)	+	k:Bacteria,p:Proteobacteria,c:Betaproteobacteria,o:Burkholderiales,f:Oxalobacteraceae,g:Massilia
Zotu701	k:Bacteria(1.0000),p:Proteobacteria(1.0000),c:Gammaproteobacteria(1.0000),o:Xanthomonadales(1.0000),f:Xanthomonadaceae(1.0000),g:Xanthomonas(0.9800)	+	k:Bacteria,p:Proteobacteria,c:Gammaproteobacteria,o:Xanthomonadales,f:Xanthomonadaceae,g:Xanthomonas
Zotu704	k:Bacteria(1.0000),p:Proteobacteria(1.0000),c:Deltaproteobacteria(1.0000),o:Deltaproteobacteria_Incertae_Sedis(1.0000),f:Syntrophorhabdaceae(1.0000),g:Syntrophorhabdus(1.0000)	+	k:Bacteria,p:Proteobacteria,c:Deltaproteobacteria,o:Deltaproteobacteria_Incertae_Sedis,f:Syntrophorhabdaceae,g:Syntrophorhabdus
Zotu693	k:Bacteria(1.0000),p:Firmicutes(1.0000),c:Bacilli(1.0000),o:Bacillales(0.9800),f:Bacillaceae(0.8820),g:Bacillus(0.6527)	+	k:Bacteria,p:Firmicutes,c:Bacilli,o:Bacillales,f:Bacillaceae,g:Bacillus
Zotu705	k:Bacteria(1.0000),p:Proteobacteria(1.0000),c:Betaproteobacteria(1.0000),o:Burkholderiales(1.0000),f:Alcaligenaceae(1.0000),g:Parasutterella(1.0000)	+	k:Bacteria,p:Proteobacteria,c:Betaproteobacteria,o:Burkholderiales,f:Alcaligenaceae,g:Parasutterella
Zotu706	k:Bacteria(1.0000),p:Proteobacteria(1.0000),c:Deltaproteobacteria(1.0000),o:Myxococcales(1.0000),f:Blfdi19(1.0000)	+	k:Bacteria,p:Proteobacteria,c:Deltaproteobacteria,o:Myxococcales,f:Blfdi19
Zotu711	k:Bacteria(1.0000),p:Actinobacteria(1.0000),c:Thermoleophilia(1.0000),o:Gaiellales(1.0000)	+	k:Bacteria,p:Actinobacteria,c:Thermoleophilia,o:Gaiellales
Zotu700	k:Bacteria(1.0000),p:Firmicutes(1.0000),c:Clostridia(1.0000),o:Clostridiales(1.0000),f:Peptococcaceae(1.0000)	+	k:Bacteria,p:Firmicutes,c:Clostridia,o:Clostridiales,f:Peptococcaceae
Zotu699	k:Bacteria(1.0000),p:Chloroflexi(1.0000)	+	k:Bacteria,p:Chloroflexi
Zotu712	k:Bacteria(1.0000),p:Proteobacteria(1.0000),c:Alphaproteobacteria(1.0000),o:Rhizobiales(1.0000),f:Hyphomicrobiaceae(1.0000),g:Hyphomicrobium(0.9800)	+	k:Bacteria,p:Proteobacteria,c:Alphaproteobacteria,o:Rhizobiales,f:Hyphomicrobiaceae,g:Hyphomicrobium
Zotu714	k:Bacteria(1.0000),p:Chloroflexi(1.0000)	+	k:Bacteria,p:Chloroflexi
Zotu707	k:Bacteria(1.0000),p:Proteobacteria(1.0000),c:Betaproteobacteria(1.0000),o:Nitrosomonadales(0.9500),f:Gallionellaceae(0.9025),g:Sideroxydans(0.8393)	+	k:Bacteria,p:Proteobacteria,c:Betaproteobacteria,o:Nitrosomonadales,f:Gallionellaceae,g:Sideroxydans
Zotu713	k:Bacteria(1.0000),p:Firmicutes(0.9700),c:Clostridia(0.9215),o:D8A-2(0.7464)	+	k:Bacteria,p:Firmicutes,c:Clostridia,o:D8A-2
Zotu710	k:Bacteria(1.0000),p:Actinobacteria(1.0000),c:Acidimicrobiia(1.0000),o:Acidimicrobiales(1.0000)	+	k:Bacteria,p:Actinobacteria,c:Acidimicrobiia,o:Acidimicrobiales
Zotu715	k:Bacteria(1.0000),p:Proteobacteria(1.0000),c:Gammaproteobacteria(0.9900),o:Legionellales(0.8811),f:Coxiellaceae(0.5991),g:Aquicella(0.4074)	+	k:Bacteria,p:Proteobacteria,c:Gammaproteobacteria,o:Legionellales,f:Coxiellaceae
Zotu709	k:Bacteria(1.0000),p:Nitrospirae(1.0000),c:Nitrospira(1.0000),o:Nitrospirales(1.0000),f:Nitrospiraceae(1.0000)	+	k:Bacteria,p:Nitrospirae,c:Nitrospira,o:Nitrospirales,f:Nitrospiraceae
Zotu716	k:Bacteria(1.0000),p:Acidobacteria(1.0000),c:Subgroup_22(1.0000)	+	k:Bacteria,p:Acidobacteria,c:Subgroup_22
Zotu732	k:Archaea(1.0000),p:Euryarchaeota(1.0000),c:Methanomicrobia(0.9000),o:Methanomicrobiales(0.8100),f:Methanomicrobiaceae(0.7290),g:Methanoculleus(0.6561)	+	k:Archaea,p:Euryarchaeota,c:Methanomicrobia,o:Methanomicrobiales,f:Methanomicrobiaceae,g:Methanoculleus
Zotu718	k:Bacteria(1.0000),p:Firmicutes(1.0000),c:Clostridia(1.0000),o:Clostridiales(0.9900),f:Syntrophomonadaceae(0.9504),g:Dethiobacter(0.9029)	+	k:Bacteria,p:Firmicutes,c:Clostridia,o:Clostridiales,f:Syntrophomonadaceae,g:Dethiobacter
Zotu720	k:Bacteria(1.0000),p:Actinobacteria(1.0000),c:Thermoleophilia(1.0000),o:Gaiellales(1.0000),f:Gaiellaceae(0.9700),g:Gaiella(0.9409)	+	k:Bacteria,p:Actinobacteria,c:Thermoleophilia,o:Gaiellales,f:Gaiellaceae,g:Gaiella
Zotu717	k:Bacteria(1.0000),p:Acidobacteria(1.0000),c:Acidobacteria(1.0000),o:Subgroup_4(1.0000),f:Unknown_Family(1.0000),g:Blastocatella(1.0000)	+	k:Bacteria,p:Acidobacteria,c:Acidobacteria,o:Subgroup_4,f:Unknown_Family,g:Blastocatella
Zotu722	k:Bacteria(1.0000),p:Bacteroidetes(1.0000),c:Bacteroidia(1.0000),o:Bacteroidales(1.0000),f:Bacteroidaceae(1.0000),g:Bacteroides(1.0000)	+	k:Bacteria,p:Bacteroidetes,c:Bacteroidia,o:Bacteroidales,f:Bacteroidaceae,g:Bacteroides
Zotu730	k:Bacteria(1.0000),p:Aminicenantes(1.0000)	+	k:Bacteria,p:Aminicenantes
Zotu729	k:Bacteria(1.0000),p:Chloroflexi(1.0000),c:Anaerolineae(0.5300),o:Anaerolineales(0.2809),f:Anaerolineaceae(0.1489)	+	k:Bacteria,p:Chloroflexi,c:Anaerolineae
Zotu726	k:Bacteria(1.0000),p:Firmicutes(0.9300),c:Clostridia(0.8463),o:D8A-2(0.5247)	+	k:Bacteria,p:Firmicutes,c:Clostridia,o:D8A-2
Zotu724	k:Bacteria(1.0000),p:Chloroflexi(1.0000),c:Anaerolineae(1.0000),o:Anaerolineales(1.0000),f:Anaerolineaceae(1.0000),g:Pelolinea(0.9900)	+	k:Bacteria,p:Chloroflexi,c:Anaerolineae,o:Anaerolineales,f:Anaerolineaceae,g:Pelolinea
Zotu725	k:Bacteria(1.0000),p:Chloroflexi(0.9900)	+	k:Bacteria,p:Chloroflexi
Zotu721	k:Bacteria(1.0000),p:Firmicutes(0.9900),c:Clostridia(0.9801),o:Clostridiales(0.9213),f:TSAC18(0.8660)	+	k:Bacteria,p:Firmicutes,c:Clostridia,o:Clostridiales,f:TSAC18
Zotu719	k:Bacteria(1.0000),p:Firmicutes(0.9900),c:Clostridia(0.9702),o:Clostridiales(0.9508),f:Caldicoprobacteraceae(0.8747),g:Caldicoprobacter(0.8048)	+	k:Bacteria,p:Firmicutes,c:Clostridia,o:Clostridiales,f:Caldicoprobacteraceae,g:Caldicoprobacter
Zotu723	k:Bacteria(1.0000),p:Firmicutes(1.0000),c:Clostridia(1.0000),o:Clostridiales(1.0000),f:Family_XVIII(1.0000),g:Symbiobacterium(0.8300),s:iron-reducing_bacterium_enrichment_culture_clone_HN-HFO91(0.3984)	+	k:Bacteria,p:Firmicutes,c:Clostridia,o:Clostridiales,f:Family_XVIII,g:Symbiobacterium
Zotu738	k:Archaea(1.0000),p:Thaumarchaeota(1.0000),c:Soil_Crenarchaeotic_Group[SCG](1.0000),o:Unknown_Order(1.0000),f:Unknown_Family(1.0000),g:Candidatus_Nitrososphaera(1.0000)	+	k:Archaea,p:Thaumarchaeota,c:Soil_Crenarchaeotic_Group[SCG],o:Unknown_Order,f:Unknown_Family,g:Candidatus_Nitrososphaera
Zotu727	k:Bacteria(1.0000),p:Actinobacteria(1.0000),c:Thermoleophilia(1.0000),o:Gaiellales(0.7200),f:Gaiellaceae(0.5040),g:Gaiella(0.3528)	+	k:Bacteria,p:Actinobacteria,c:Thermoleophilia,o:Gaiellales,f:Gaiellaceae
Zotu731	k:Bacteria(1.0000),p:Proteobacteria(1.0000),c:Betaproteobacteria(1.0000),o:Nitrosomonadales(1.0000),f:Nitrosomonadaceae(1.0000)	+	k:Bacteria,p:Proteobacteria,c:Betaproteobacteria,o:Nitrosomonadales,f:Nitrosomonadaceae
Zotu733	k:Bacteria(1.0000),p:Proteobacteria(1.0000),c:Deltaproteobacteria(1.0000),o:Desulfarculales(1.0000),f:Desulfarculaceae(1.0000),g:Desulfatiglans(1.0000)	+	k:Bacteria,p:Proteobacteria,c:Deltaproteobacteria,o:Desulfarculales,f:Desulfarculaceae,g:Desulfatiglans
Zotu734	k:Bacteria(1.0000),p:Firmicutes(1.0000),c:Bacilli(1.0000),o:Bacillales(1.0000),f:Paenibacillaceae(0.9300),g:Cohnella(0.8649)	+	k:Bacteria,p:Firmicutes,c:Bacilli,o:Bacillales,f:Paenibacillaceae,g:Cohnella
Zotu737	k:Bacteria(1.0000),p:Firmicutes(0.9500),c:Clostridia(0.9025),o:Clostridiales(0.8574),f:Peptococcaceae(0.8059)	+	k:Bacteria,p:Firmicutes,c:Clostridia,o:Clostridiales,f:Peptococcaceae
Zotu739	k:Bacteria(1.0000),p:Chloroflexi(1.0000),c:Anaerolineae(1.0000),o:Anaerolineales(1.0000),f:Anaerolineaceae(1.0000),g:Levilinea(0.7700)	+	k:Bacteria,p:Chloroflexi,c:Anaerolineae,o:Anaerolineales,f:Anaerolineaceae,g:Levilinea
Zotu743	k:Bacteria(1.0000),p:Chloroflexi(1.0000),c:Anaerolineae(1.0000),o:Anaerolineales(1.0000),f:Anaerolineaceae(1.0000)	+	k:Bacteria,p:Chloroflexi,c:Anaerolineae,o:Anaerolineales,f:Anaerolineaceae
Zotu740	k:Bacteria(1.0000),p:Bacteroidetes(1.0000),c:Bacteroidia(1.0000),o:Bacteroidales(1.0000),f:Bacteroidales_S24-7_group(1.0000)	+	k:Bacteria,p:Bacteroidetes,c:Bacteroidia,o:Bacteroidales,f:Bacteroidales_S24-7_group
Zotu742	k:Bacteria(1.0000),p:Firmicutes(0.9900),c:Clostridia(0.9801),o:Clostridiales(0.9703),f:Peptococcaceae(0.9606),g:Cryptanaerobacter(0.7493)	+	k:Bacteria,p:Firmicutes,c:Clostridia,o:Clostridiales,f:Peptococcaceae,g:Cryptanaerobacter
Zotu736	k:Bacteria(1.0000),p:Acidobacteria(1.0000),c:Acidobacteria(1.0000),o:Acidobacteriales(1.0000),f:Acidobacteriaceae_[Subgroup_1](1.0000)	+	k:Bacteria,p:Acidobacteria,c:Acidobacteria,o:Acidobacteriales,f:Acidobacteriaceae_[Subgroup_1]
Zotu735	k:Bacteria(1.0000),p:Proteobacteria(1.0000),c:Deltaproteobacteria(1.0000),o:Syntrophobacterales(1.0000),f:Syntrophaceae(1.0000),g:Syntrophus(1.0000)	+	k:Bacteria,p:Proteobacteria,c:Deltaproteobacteria,o:Syntrophobacterales,f:Syntrophaceae,g:Syntrophus
Zotu750	k:Bacteria(1.0000),p:Actinobacteria(1.0000),c:MB-A2-108(0.9400)	+	k:Bacteria,p:Actinobacteria,c:MB-A2-108
Zotu741	k:Bacteria(1.0000),p:Proteobacteria(0.4800),c:Deltaproteobacteria(0.2304),o:Syntrophobacterales(0.0392),f:Syntrophaceae(0.0067),g:Syntrophus(0.0011)	+	k:Bacteria
Zotu749	k:Bacteria(1.0000),p:Chloroflexi(1.0000),c:Anaerolineae(1.0000),o:Anaerolineales(1.0000),f:Anaerolineaceae(1.0000),g:Pelolinea(1.0000)	+	k:Bacteria,p:Chloroflexi,c:Anaerolineae,o:Anaerolineales,f:Anaerolineaceae,g:Pelolinea
Zotu747	k:Bacteria(1.0000),p:Acidobacteria(1.0000),c:Acidobacteria(1.0000),o:Acidobacteriales(1.0000),f:Acidobacteriaceae_[Subgroup_1](1.0000)	+	k:Bacteria,p:Acidobacteria,c:Acidobacteria,o:Acidobacteriales,f:Acidobacteriaceae_[Subgroup_1]
Zotu744	k:Bacteria(1.0000),p:Actinobacteria(1.0000),c:Actinobacteria(1.0000),o:Micrococcales(1.0000),f:Microbacteriaceae(1.0000),g:Lysinimonas(0.4300)	+	k:Bacteria,p:Actinobacteria,c:Actinobacteria,o:Micrococcales,f:Microbacteriaceae
Zotu748	k:Bacteria(1.0000),p:Proteobacteria(1.0000),c:Alphaproteobacteria(1.0000),o:Rhizobiales(1.0000),f:Hyphomicrobiaceae(1.0000),g:Hyphomicrobium(0.9200)	+	k:Bacteria,p:Proteobacteria,c:Alphaproteobacteria,o:Rhizobiales,f:Hyphomicrobiaceae,g:Hyphomicrobium
Zotu746	k:Bacteria(1.0000),p:Proteobacteria(1.0000),c:Deltaproteobacteria(1.0000),o:GR-WP33-30(1.0000)	+	k:Bacteria,p:Proteobacteria,c:Deltaproteobacteria,o:GR-WP33-30
Zotu755	k:Bacteria(1.0000),p:Cyanobacteria(1.0000),c:Chloroplast(1.0000)	+	k:Bacteria,p:Cyanobacteria,c:Chloroplast
Zotu728	k:Bacteria(1.0000),p:Proteobacteria(1.0000),c:Gammaproteobacteria(1.0000),o:Pseudomonadales(1.0000),f:Moraxellaceae(1.0000),g:Alkanindiges(0.9900)	+	k:Bacteria,p:Proteobacteria,c:Gammaproteobacteria,o:Pseudomonadales,f:Moraxellaceae,g:Alkanindiges
Zotu751	k:Bacteria(1.0000),p:Actinobacteria(1.0000),c:Thermoleophilia(1.0000),o:Solirubrobacterales(1.0000),f:480-2(1.0000)	+	k:Bacteria,p:Actinobacteria,c:Thermoleophilia,o:Solirubrobacterales,f:480-2
Zotu758	k:Bacteria(1.0000),p:Proteobacteria(1.0000),c:Alphaproteobacteria(1.0000),o:Sphingomonadales(1.0000),f:Sphingomonadaceae(1.0000),g:Sphingomonas(1.0000)	+	k:Bacteria,p:Proteobacteria,c:Alphaproteobacteria,o:Sphingomonadales,f:Sphingomonadaceae,g:Sphingomonas
Zotu752	k:Bacteria(1.0000),p:Proteobacteria(1.0000),c:Deltaproteobacteria(1.0000),o:Myxococcales(1.0000),f:Haliangiaceae(1.0000),g:Haliangium(1.0000)	+	k:Bacteria,p:Proteobacteria,c:Deltaproteobacteria,o:Myxococcales,f:Haliangiaceae,g:Haliangium
Zotu745	k:Bacteria(1.0000),p:Firmicutes(1.0000),c:Clostridia(1.0000),o:Clostridiales(1.0000),f:Peptococcaceae(0.9500)	+	k:Bacteria,p:Firmicutes,c:Clostridia,o:Clostridiales,f:Peptococcaceae
Zotu756	k:Bacteria(1.0000),p:Proteobacteria(1.0000),c:Deltaproteobacteria(1.0000),o:Sh765B-TzT-29(1.0000)	+	k:Bacteria,p:Proteobacteria,c:Deltaproteobacteria,o:Sh765B-TzT-29
Zotu754	k:Bacteria(1.0000),p:Proteobacteria(0.9500),c:Alphaproteobacteria(0.6555),o:Rhodospirillales(0.4523),f:I-10(0.3076)	+	k:Bacteria,p:Proteobacteria,c:Alphaproteobacteria
Zotu759	k:Bacteria(1.0000),p:Firmicutes(1.0000),c:Bacilli(1.0000),o:Bacillales(1.0000),f:Paenibacillaceae(1.0000),g:Paenibacillus(1.0000)	+	k:Bacteria,p:Firmicutes,c:Bacilli,o:Bacillales,f:Paenibacillaceae,g:Paenibacillus
Zotu760	k:Bacteria(1.0000),p:Chlorobi(1.0000),c:Ignavibacteria(1.0000),o:Ignavibacteriales(1.0000),f:Ignavibacteriaceae(0.4300),g:Ignavibacterium(0.1849)	+	k:Bacteria,p:Chlorobi,c:Ignavibacteria,o:Ignavibacteriales
Zotu762	k:Bacteria(1.0000),p:Verrucomicrobia(1.0000),c:OPB35_soil_group(1.0000)	+	k:Bacteria,p:Verrucomicrobia,c:OPB35_soil_group
Zotu757	k:Bacteria(1.0000),p:Actinobacteria(1.0000),c:Actinobacteria(1.0000),o:Corynebacteriales(1.0000),f:Mycobacteriaceae(1.0000),g:Mycobacterium(1.0000)	+	k:Bacteria,p:Actinobacteria,c:Actinobacteria,o:Corynebacteriales,f:Mycobacteriaceae,g:Mycobacterium
Zotu766	k:Bacteria(1.0000),p:Actinobacteria(1.0000),c:Coriobacteriia(1.0000),o:Coriobacteriales(1.0000),f:Coriobacteriaceae(1.0000)	+	k:Bacteria,p:Actinobacteria,c:Coriobacteriia,o:Coriobacteriales,f:Coriobacteriaceae
Zotu753	k:Bacteria(1.0000),p:Proteobacteria(1.0000),c:Betaproteobacteria(1.0000),o:Burkholderiales(1.0000),f:Comamonadaceae(1.0000),g:Ottowia(0.2400)	+	k:Bacteria,p:Proteobacteria,c:Betaproteobacteria,o:Burkholderiales,f:Comamonadaceae
Zotu772	k:Bacteria(1.0000),p:Spirochaetae(1.0000),c:Spirochaetes(1.0000),o:Spirochaetales(1.0000),f:Spirochaetaceae(1.0000),g:Spirochaeta_2(1.0000)	+	k:Bacteria,p:Spirochaetae,c:Spirochaetes,o:Spirochaetales,f:Spirochaetaceae,g:Spirochaeta_2
Zotu769	k:Bacteria(1.0000),p:Firmicutes(0.9800),c:Clostridia(0.9604),o:Thermoanaerobacterales(0.9316),f:Thermoanaerobacteraceae(0.8664),g:Gelria(0.8057)	+	k:Bacteria,p:Firmicutes,c:Clostridia,o:Thermoanaerobacterales,f:Thermoanaerobacteraceae,g:Gelria
Zotu764	k:Bacteria(1.0000),p:Proteobacteria(1.0000),c:Deltaproteobacteria(1.0000),o:Desulfobacterales(1.0000),f:Desulfobulbaceae(1.0000),g:Desulfurivibrio(1.0000)	+	k:Bacteria,p:Proteobacteria,c:Deltaproteobacteria,o:Desulfobacterales,f:Desulfobulbaceae,g:Desulfurivibrio
Zotu763	k:Bacteria(1.0000),p:Proteobacteria(1.0000),c:Deltaproteobacteria(1.0000),o:Desulfuromonadales(1.0000),f:Desulfuromonadaceae(0.8900),g:Desulfuromonas(0.7921)	+	k:Bacteria,p:Proteobacteria,c:Deltaproteobacteria,o:Desulfuromonadales,f:Desulfuromonadaceae,g:Desulfuromonas
Zotu761	k:Bacteria(1.0000),p:Chloroflexi(1.0000),c:Anaerolineae(1.0000),o:Anaerolineales(1.0000),f:Anaerolineaceae(1.0000)	+	k:Bacteria,p:Chloroflexi,c:Anaerolineae,o:Anaerolineales,f:Anaerolineaceae
Zotu768	k:Bacteria(1.0000),p:Bacteroidetes(1.0000),c:Cytophagia(1.0000),o:Cytophagales(1.0000),f:Cytophagaceae(1.0000)	+	k:Bacteria,p:Bacteroidetes,c:Cytophagia,o:Cytophagales,f:Cytophagaceae
Zotu765	k:Bacteria(1.0000),p:Actinobacteria(1.0000),c:OPB41(1.0000)	+	k:Bacteria,p:Actinobacteria,c:OPB41
Zotu767	k:Bacteria(1.0000),p:Synergistetes(1.0000),c:Synergistia(1.0000),o:Synergistales(1.0000),f:Synergistaceae(1.0000)	+	k:Bacteria,p:Synergistetes,c:Synergistia,o:Synergistales,f:Synergistaceae
Zotu771	k:Bacteria(1.0000),p:Chloroflexi(1.0000)	+	k:Bacteria,p:Chloroflexi
Zotu776	k:Bacteria(1.0000),p:Actinobacteria(1.0000),c:MB-A2-108(1.0000)	+	k:Bacteria,p:Actinobacteria,c:MB-A2-108
Zotu779	k:Bacteria(1.0000),p:Actinobacteria(1.0000),c:Acidimicrobiia(1.0000),o:Acidimicrobiales(1.0000)	+	k:Bacteria,p:Actinobacteria,c:Acidimicrobiia,o:Acidimicrobiales
Zotu777	k:Bacteria(0.9900),p:Parcubacteria(0.7722)	+	k:Bacteria,p:Parcubacteria
Zotu781	k:Bacteria(1.0000),p:Chloroflexi(1.0000),c:Anaerolineae(1.0000),o:Anaerolineales(1.0000),f:Anaerolineaceae(1.0000),g:Leptolinea(0.9500)	+	k:Bacteria,p:Chloroflexi,c:Anaerolineae,o:Anaerolineales,f:Anaerolineaceae,g:Leptolinea
Zotu773	k:Bacteria(1.0000),p:Actinobacteria(1.0000),c:Actinobacteria(1.0000),o:Micromonosporales(0.9900),f:Micromonosporaceae(0.9801),g:Micromonospora(0.8233),s:Micromonospora_echinospora(0.0412)	+	k:Bacteria,p:Actinobacteria,c:Actinobacteria,o:Micromonosporales,f:Micromonosporaceae,g:Micromonospora
Zotu775	k:Bacteria(1.0000),p:Proteobacteria(1.0000),c:Gammaproteobacteria(1.0000),o:PYR10d3(0.9900)	+	k:Bacteria,p:Proteobacteria,c:Gammaproteobacteria,o:PYR10d3
Zotu778	k:Bacteria(1.0000),p:Firmicutes(0.9900),c:Clostridia(0.9504),o:Clostridiales(0.8934),f:Syntrophomonadaceae(0.3395),g:Candidatus_Contubernalis(0.1052)	+	k:Bacteria,p:Firmicutes,c:Clostridia,o:Clostridiales
Zotu783	k:Bacteria(1.0000),p:Actinobacteria(0.6000),c:OPB41(0.3420)	+	k:Bacteria,p:Actinobacteria
Zotu784	k:Bacteria(1.0000),p:Proteobacteria(1.0000),c:Alphaproteobacteria(1.0000),o:Rhizobiales(1.0000),f:DUNssu044(1.0000)	+	k:Bacteria,p:Proteobacteria,c:Alphaproteobacteria,o:Rhizobiales,f:DUNssu044
Zotu786	k:Bacteria(1.0000),p:WCHB1-60(0.8300)	+	k:Bacteria,p:WCHB1-60
Zotu780	k:Bacteria(1.0000),p:Firmicutes(0.9900),c:Clostridia(0.9801),o:NRB23(0.8723)	+	k:Bacteria,p:Firmicutes,c:Clostridia,o:NRB23
Zotu795	k:Bacteria(1.0000),p:Bacteroidetes(1.0000),c:Bacteroidia(1.0000),o:Bacteroidales(1.0000),f:Porphyromonadaceae(1.0000),g:Proteiniphilum(0.9700)	+	k:Bacteria,p:Bacteroidetes,c:Bacteroidia,o:Bacteroidales,f:Porphyromonadaceae,g:Proteiniphilum
Zotu788	k:Bacteria(1.0000),p:Proteobacteria(0.9900),c:Alphaproteobacteria(0.9702),o:OCS116_clade(0.7762)	+	k:Bacteria,p:Proteobacteria,c:Alphaproteobacteria,o:OCS116_clade
Zotu785	k:Bacteria(1.0000),p:Proteobacteria(1.0000),c:Alphaproteobacteria(1.0000),o:Rhizobiales(1.0000),f:Hyphomicrobiaceae(1.0000),g:Hyphomicrobium(0.9700)	+	k:Bacteria,p:Proteobacteria,c:Alphaproteobacteria,o:Rhizobiales,f:Hyphomicrobiaceae,g:Hyphomicrobium
Zotu774	k:Bacteria(1.0000),p:Acidobacteria(0.9900),c:Holophagae(0.9801),o:Subgroup_7(0.9703)	+	k:Bacteria,p:Acidobacteria,c:Holophagae,o:Subgroup_7
Zotu790	k:Bacteria(1.0000),p:Actinobacteria(0.9200),c:OPB41(0.8464)	+	k:Bacteria,p:Actinobacteria,c:OPB41
Zotu793	k:Bacteria(1.0000),p:Armatimonadetes(0.9500)	+	k:Bacteria,p:Armatimonadetes
Zotu792	k:Bacteria(1.0000),p:Firmicutes(1.0000),c:Clostridia(1.0000),o:Clostridiales(1.0000),f:Peptococcaceae(1.0000),g:Thermincola(1.0000)	+	k:Bacteria,p:Firmicutes,c:Clostridia,o:Clostridiales,f:Peptococcaceae,g:Thermincola
Zotu791	k:Bacteria(1.0000),p:Firmicutes(0.9900),c:Clostridia(0.9306),o:D8A-2(0.5863)	+	k:Bacteria,p:Firmicutes,c:Clostridia,o:D8A-2
Zotu789	k:Bacteria(1.0000),p:Proteobacteria(1.0000),c:Betaproteobacteria(1.0000),o:Nitrosomonadales(1.0000),f:Nitrosomonadaceae(1.0000)	+	k:Bacteria,p:Proteobacteria,c:Betaproteobacteria,o:Nitrosomonadales,f:Nitrosomonadaceae
Zotu782	k:Bacteria(1.0000),p:Proteobacteria(1.0000),c:Betaproteobacteria(1.0000),o:Burkholderiales(0.9700),f:Comamonadaceae(0.9409),g:Acidovorax(0.6304)	+	k:Bacteria,p:Proteobacteria,c:Betaproteobacteria,o:Burkholderiales,f:Comamonadaceae,g:Acidovorax
Zotu770	k:Bacteria(1.0000),p:Firmicutes(1.0000),c:Bacilli(1.0000),o:Bacillales(0.9800),f:Bacillaceae(0.8232),g:Bacillus(0.5927)	+	k:Bacteria,p:Firmicutes,c:Bacilli,o:Bacillales,f:Bacillaceae,g:Bacillus
Zotu787	k:Bacteria(1.0000),p:Proteobacteria(1.0000),c:Alphaproteobacteria(1.0000),o:Sphingomonadales(1.0000),f:Sphingomonadaceae(1.0000),g:Sphingomonas(1.0000)	+	k:Bacteria,p:Proteobacteria,c:Alphaproteobacteria,o:Sphingomonadales,f:Sphingomonadaceae,g:Sphingomonas
Zotu799	k:Bacteria(1.0000),p:Actinobacteria(0.9500),c:MB-A2-108(0.9025)	+	k:Bacteria,p:Actinobacteria,c:MB-A2-108
Zotu796	k:Bacteria(1.0000),p:Proteobacteria(1.0000),c:Gammaproteobacteria(1.0000),o:Pseudomonadales(1.0000),f:Moraxellaceae(1.0000),g:Acinetobacter(1.0000)	+	k:Bacteria,p:Proteobacteria,c:Gammaproteobacteria,o:Pseudomonadales,f:Moraxellaceae,g:Acinetobacter
Zotu797	k:Bacteria(1.0000),p:Chloroflexi(1.0000),c:Anaerolineae(1.0000),o:Anaerolineales(1.0000),f:Anaerolineaceae(1.0000)	+	k:Bacteria,p:Chloroflexi,c:Anaerolineae,o:Anaerolineales,f:Anaerolineaceae
Zotu803	k:Bacteria(1.0000),p:Nitrospirae(0.9900),c:Nitrospira(0.9801),o:Nitrospirales(0.9703),f:Nitrospiraceae(0.9606)	+	k:Bacteria,p:Nitrospirae,c:Nitrospira,o:Nitrospirales,f:Nitrospiraceae
Zotu794	k:Bacteria(1.0000),p:Proteobacteria(1.0000),c:Alphaproteobacteria(1.0000),o:Sphingomonadales(1.0000),f:Sphingomonadaceae(1.0000),g:Sphingomonas(1.0000)	+	k:Bacteria,p:Proteobacteria,c:Alphaproteobacteria,o:Sphingomonadales,f:Sphingomonadaceae,g:Sphingomonas
Zotu802	k:Bacteria(1.0000),p:Microgenomates(1.0000)	+	k:Bacteria,p:Microgenomates
Zotu800	k:Bacteria(1.0000),p:Firmicutes(1.0000),c:Bacilli(1.0000),o:Bacillales(1.0000),f:Family_XII(0.9800),g:Exiguobacterium(0.9604)	+	k:Bacteria,p:Firmicutes,c:Bacilli,o:Bacillales,f:Family_XII,g:Exiguobacterium
Zotu801	k:Bacteria(1.0000),p:Actinobacteria(1.0000),c:MB-A2-108(1.0000)	+	k:Bacteria,p:Actinobacteria,c:MB-A2-108
Zotu808	k:Bacteria(1.0000),p:Actinobacteria(1.0000),c:Acidimicrobiia(1.0000),o:Acidimicrobiales(1.0000),f:OM1_clade(1.0000)	+	k:Bacteria,p:Actinobacteria,c:Acidimicrobiia,o:Acidimicrobiales,f:OM1_clade
Zotu815	k:Archaea(1.0000),p:Woesearchaeota_[DHVEG-6](1.0000)	+	k:Archaea,p:Woesearchaeota_[DHVEG-6]
Zotu798	k:Bacteria(1.0000),p:Proteobacteria(1.0000),c:Deltaproteobacteria(1.0000),o:Desulfuromonadales(1.0000),f:Desulfuromonadaceae(0.8100),g:Desulfuromonas(0.6399)	+	k:Bacteria,p:Proteobacteria,c:Deltaproteobacteria,o:Desulfuromonadales,f:Desulfuromonadaceae,g:Desulfuromonas
Zotu809	k:Bacteria(1.0000),p:Actinobacteria(1.0000),c:Coriobacteriia(1.0000),o:Coriobacteriales(1.0000),f:Coriobacteriaceae(1.0000)	+	k:Bacteria,p:Actinobacteria,c:Coriobacteriia,o:Coriobacteriales,f:Coriobacteriaceae
Zotu805	k:Bacteria(1.0000),p:Proteobacteria(1.0000),c:Deltaproteobacteria(1.0000),o:Syntrophobacterales(1.0000),f:Syntrophaceae(1.0000),g:Smithella(0.9900)	+	k:Bacteria,p:Proteobacteria,c:Deltaproteobacteria,o:Syntrophobacterales,f:Syntrophaceae,g:Smithella
Zotu810	k:Bacteria(1.0000),p:Proteobacteria(1.0000),c:Alphaproteobacteria(1.0000),o:Rhodospirillales(0.9600),f:Rhodospirillaceae(0.9216)	+	k:Bacteria,p:Proteobacteria,c:Alphaproteobacteria,o:Rhodospirillales,f:Rhodospirillaceae
Zotu818	k:Bacteria(1.0000),p:Bacteroidetes(1.0000),c:Bacteroidia(1.0000),o:Bacteroidia_Incertae_Sedis(1.0000),f:Draconibacteriaceae(1.0000)	+	k:Bacteria,p:Bacteroidetes,c:Bacteroidia,o:Bacteroidia_Incertae_Sedis,f:Draconibacteriaceae
Zotu821	k:Bacteria(1.0000),p:Microgenomates(1.0000)	+	k:Bacteria,p:Microgenomates
Zotu807	k:Bacteria(1.0000),p:Proteobacteria(1.0000),c:Betaproteobacteria(1.0000),o:Burkholderiales(1.0000),f:Comamonadaceae(1.0000),g:Polaromonas(0.6900)	+	k:Bacteria,p:Proteobacteria,c:Betaproteobacteria,o:Burkholderiales,f:Comamonadaceae,g:Polaromonas
Zotu804	k:Bacteria(1.0000),p:Proteobacteria(1.0000),c:Deltaproteobacteria(1.0000),o:Desulfuromonadales(1.0000)	+	k:Bacteria,p:Proteobacteria,c:Deltaproteobacteria,o:Desulfuromonadales
Zotu811	k:Bacteria(1.0000),p:Actinobacteria(0.9100),c:MB-A2-108(0.8281)	+	k:Bacteria,p:Actinobacteria,c:MB-A2-108
Zotu806	k:Bacteria(1.0000),p:Proteobacteria(1.0000),c:Alphaproteobacteria(1.0000),o:Rhodospirillales(1.0000),f:I-10(0.9900)	+	k:Bacteria,p:Proteobacteria,c:Alphaproteobacteria,o:Rhodospirillales,f:I-10
Zotu817	k:Bacteria(1.0000),p:Actinobacteria(1.0000),c:MB-A2-108(1.0000)	+	k:Bacteria,p:Actinobacteria,c:MB-A2-108
Zotu812	k:Bacteria(1.0000),p:Proteobacteria(1.0000),c:Alphaproteobacteria(1.0000),o:Rhodospirillales(0.8300),f:Rhodospirillaceae(0.6889)	+	k:Bacteria,p:Proteobacteria,c:Alphaproteobacteria,o:Rhodospirillales,f:Rhodospirillaceae
Zotu819	k:Bacteria(1.0000),p:Caldiserica(1.0000),c:Caldisericia(1.0000),o:Caldisericales(1.0000),f:Caldisericaceae(1.0000),g:Caldisericum(1.0000)	+	k:Bacteria,p:Caldiserica,c:Caldisericia,o:Caldisericales,f:Caldisericaceae,g:Caldisericum
Zotu823	k:Bacteria(1.0000),p:Proteobacteria(1.0000),c:Deltaproteobacteria(0.9900),o:Syntrophobacterales(0.9801),f:Syntrophaceae(0.9703)	+	k:Bacteria,p:Proteobacteria,c:Deltaproteobacteria,o:Syntrophobacterales,f:Syntrophaceae
Zotu824	k:Bacteria(1.0000),p:Acidobacteria(1.0000),c:Subgroup_22(1.0000)	+	k:Bacteria,p:Acidobacteria,c:Subgroup_22
Zotu816	k:Bacteria(1.0000),p:Atribacteria(1.0000)	+	k:Bacteria,p:Atribacteria
Zotu826	k:Bacteria(1.0000),p:Acidobacteria(1.0000),c:Holophagae(1.0000),o:Subgroup_7(1.0000)	+	k:Bacteria,p:Acidobacteria,c:Holophagae,o:Subgroup_7
Zotu813	k:Bacteria(1.0000),p:Bacteroidetes(1.0000),c:Cytophagia(1.0000),o:Cytophagales(1.0000),f:Cytophagaceae(1.0000)	+	k:Bacteria,p:Bacteroidetes,c:Cytophagia,o:Cytophagales,f:Cytophagaceae
Zotu814	k:Bacteria(1.0000),p:Firmicutes(1.0000),c:Clostridia(1.0000),o:Clostridiales(1.0000),f:Lachnospiraceae(1.0000),g:Lachnospira(0.9600)	+	k:Bacteria,p:Firmicutes,c:Clostridia,o:Clostridiales,f:Lachnospiraceae,g:Lachnospira
Zotu820	k:Bacteria(1.0000),p:Proteobacteria(1.0000),c:Alphaproteobacteria(1.0000),o:Rhodospirillales(1.0000),f:JG37-AG-20(1.0000)	+	k:Bacteria,p:Proteobacteria,c:Alphaproteobacteria,o:Rhodospirillales,f:JG37-AG-20
Zotu838	k:Archaea(1.0000),p:Thaumarchaeota(1.0000),c:Soil_Crenarchaeotic_Group[SCG](1.0000)	+	k:Archaea,p:Thaumarchaeota,c:Soil_Crenarchaeotic_Group[SCG]
Zotu822	k:Bacteria(1.0000),p:Firmicutes(0.9800),c:Clostridia(0.9506),o:Clostridiales(0.9221),f:Ruminococcaceae(0.6178),g:Ruminococcaceae_UCG-014(0.2533)	+	k:Bacteria,p:Firmicutes,c:Clostridia,o:Clostridiales,f:Ruminococcaceae
Zotu831	k:Bacteria(1.0000),p:Bacteroidetes(1.0000),c:Bacteroidia(1.0000),o:Bacteroidales(1.0000),f:Prevotellaceae(1.0000),g:Prevotella_9(1.0000)	+	k:Bacteria,p:Bacteroidetes,c:Bacteroidia,o:Bacteroidales,f:Prevotellaceae,g:Prevotella_9
Zotu830	k:Bacteria(1.0000),p:Actinobacteria(1.0000),c:Thermoleophilia(1.0000),o:Gaiellales(0.9800),f:Gaiellaceae(0.9408),g:Gaiella(0.9032)	+	k:Bacteria,p:Actinobacteria,c:Thermoleophilia,o:Gaiellales,f:Gaiellaceae,g:Gaiella
Zotu825	k:Bacteria(1.0000),p:Firmicutes(1.0000),c:Clostridia(1.0000),o:Clostridiales(1.0000),f:Syntrophomonadaceae(0.9900),g:Dethiobacter(0.9801)	+	k:Bacteria,p:Firmicutes,c:Clostridia,o:Clostridiales,f:Syntrophomonadaceae,g:Dethiobacter
Zotu841	k:Archaea(1.0000),p:SM1K20(1.0000)	+	k:Archaea,p:SM1K20
Zotu829	k:Bacteria(1.0000),p:Firmicutes(1.0000),c:Clostridia(1.0000),o:Clostridiales(1.0000),f:Lachnospiraceae(1.0000),g:Incertae_Sedis(0.9900)	+	k:Bacteria,p:Firmicutes,c:Clostridia,o:Clostridiales,f:Lachnospiraceae,g:Incertae_Sedis
Zotu833	k:Bacteria(1.0000),p:TM6(1.0000)	+	k:Bacteria,p:TM6
Zotu827	k:Bacteria(1.0000),p:Proteobacteria(1.0000),c:Betaproteobacteria(1.0000),o:Hydrogenophilales(1.0000),f:Hydrogenophilaceae(1.0000),g:Thiobacillus(1.0000)	+	k:Bacteria,p:Proteobacteria,c:Betaproteobacteria,o:Hydrogenophilales,f:Hydrogenophilaceae,g:Thiobacillus
Zotu832	k:Bacteria(1.0000),p:Bacteroidetes(1.0000),c:Cytophagia(1.0000),o:Cytophagales(1.0000),f:Cyclobacteriaceae(1.0000)	+	k:Bacteria,p:Bacteroidetes,c:Cytophagia,o:Cytophagales,f:Cyclobacteriaceae
Zotu828	k:Bacteria(1.0000),p:Proteobacteria(1.0000),c:Gammaproteobacteria(1.0000),o:Xanthomonadales(1.0000),f:Solimonadaceae(1.0000),g:Polycyclovorans(0.9900)	+	k:Bacteria,p:Proteobacteria,c:Gammaproteobacteria,o:Xanthomonadales,f:Solimonadaceae,g:Polycyclovorans
Zotu835	k:Bacteria(1.0000),p:Proteobacteria(1.0000),c:Deltaproteobacteria(1.0000),o:GR-WP33-30(1.0000)	+	k:Bacteria,p:Proteobacteria,c:Deltaproteobacteria,o:GR-WP33-30
Zotu834	k:Bacteria(1.0000),p:Bacteroidetes(0.9900),c:Bacteroidia(0.9801),o:Bacteroidales(0.9703),f:Porphyromonadaceae(0.9606),g:Parabacteroides(0.9510)	+	k:Bacteria,p:Bacteroidetes,c:Bacteroidia,o:Bacteroidales,f:Porphyromonadaceae,g:Parabacteroides
Zotu839	k:Bacteria(1.0000),p:Proteobacteria(1.0000),c:Betaproteobacteria(1.0000),o:Nitrosomonadales(1.0000),f:Nitrosomonadaceae(1.0000)	+	k:Bacteria,p:Proteobacteria,c:Betaproteobacteria,o:Nitrosomonadales,f:Nitrosomonadaceae
Zotu836	k:Bacteria(1.0000),p:Nitrospirae(1.0000),c:Nitrospira(1.0000),o:Nitrospirales(1.0000),f:Nitrospiraceae(1.0000)	+	k:Bacteria,p:Nitrospirae,c:Nitrospira,o:Nitrospirales,f:Nitrospiraceae
Zotu845	k:Bacteria(1.0000),p:Acidobacteria(1.0000),c:Acidobacteria(1.0000),o:Subgroup_2(1.0000)	+	k:Bacteria,p:Acidobacteria,c:Acidobacteria,o:Subgroup_2
Zotu840	k:Bacteria(1.0000),p:Firmicutes(1.0000),c:Clostridia(1.0000),o:Clostridiales(1.0000),f:Lachnospiraceae(1.0000),g:Lachnoclostridium(0.9900)	+	k:Bacteria,p:Firmicutes,c:Clostridia,o:Clostridiales,f:Lachnospiraceae,g:Lachnoclostridium
Zotu837	k:Bacteria(1.0000),p:Actinobacteria(1.0000),c:OPB41(1.0000)	+	k:Bacteria,p:Actinobacteria,c:OPB41
Zotu850	k:Bacteria(1.0000),p:Proteobacteria(1.0000),c:SPOTSOCT00m83(1.0000)	+	k:Bacteria,p:Proteobacteria,c:SPOTSOCT00m83
Zotu848	k:Bacteria(1.0000),p:Actinobacteria(1.0000),c:Actinobacteria(1.0000),o:Micrococcales(1.0000),f:Cellulomonadaceae(0.8900),g:Actinotalea(0.6052)	+	k:Bacteria,p:Actinobacteria,c:Actinobacteria,o:Micrococcales,f:Cellulomonadaceae,g:Actinotalea
Zotu846	k:Bacteria(1.0000),p:Chloroflexi(0.4500),c:SAR202_clade(0.0405)	+	k:Bacteria
Zotu851	k:Bacteria(1.0000),p:Actinobacteria(1.0000),c:Actinobacteria(1.0000),o:Streptomycetales(1.0000),f:Streptomycetaceae(1.0000),g:Streptomyces(1.0000),s:Streptomyces_scabiei(0.2500)	+	k:Bacteria,p:Actinobacteria,c:Actinobacteria,o:Streptomycetales,f:Streptomycetaceae,g:Streptomyces
Zotu847	k:Bacteria(1.0000),p:Firmicutes(1.0000),c:Clostridia(1.0000),o:Clostridiales(1.0000),f:Ruminococcaceae(1.0000),g:Fastidiosipila(0.9900)	+	k:Bacteria,p:Firmicutes,c:Clostridia,o:Clostridiales,f:Ruminococcaceae,g:Fastidiosipila
Zotu852	k:Bacteria(1.0000),p:Actinobacteria(1.0000),c:Nitriliruptoria(1.0000),o:Nitriliruptorales(1.0000),f:Nitriliruptoraceae(1.0000),g:Nitriliruptor(1.0000)	+	k:Bacteria,p:Actinobacteria,c:Nitriliruptoria,o:Nitriliruptorales,f:Nitriliruptoraceae,g:Nitriliruptor
Zotu844	k:Bacteria(1.0000),p:Firmicutes(1.0000),c:Clostridia(1.0000),o:Clostridiales(1.0000),f:Peptococcaceae(1.0000)	+	k:Bacteria,p:Firmicutes,c:Clostridia,o:Clostridiales,f:Peptococcaceae
Zotu858	k:Bacteria(1.0000),p:Proteobacteria(1.0000),c:Alphaproteobacteria(1.0000),o:Rhizobiales(1.0000),f:Hyphomicrobiaceae(0.8900),g:Hyphomicrobium(0.7743)	+	k:Bacteria,p:Proteobacteria,c:Alphaproteobacteria,o:Rhizobiales,f:Hyphomicrobiaceae,g:Hyphomicrobium
Zotu855	k:Bacteria(1.0000),p:Proteobacteria(1.0000),c:Deltaproteobacteria(1.0000),o:Desulfurellales(1.0000),f:Desulfurellaceae(1.0000)	+	k:Bacteria,p:Proteobacteria,c:Deltaproteobacteria,o:Desulfurellales,f:Desulfurellaceae
Zotu853	k:Bacteria(1.0000),p:Firmicutes(0.9900),c:Clostridia(0.9702),o:Clostridiales(0.9217),f:Syntrophomonadaceae(0.8295),g:Dethiobacter(0.7466)	+	k:Bacteria,p:Firmicutes,c:Clostridia,o:Clostridiales,f:Syntrophomonadaceae,g:Dethiobacter
Zotu860	k:Bacteria(1.0000),p:Proteobacteria(1.0000),c:Gammaproteobacteria(1.0000),o:Xanthomonadales(1.0000),f:Xanthomonadaceae(1.0000),g:Pseudoxanthomonas(0.9900)	+	k:Bacteria,p:Proteobacteria,c:Gammaproteobacteria,o:Xanthomonadales,f:Xanthomonadaceae,g:Pseudoxanthomonas
Zotu842	k:Bacteria(1.0000),p:Actinobacteria(1.0000),c:Acidimicrobiia(1.0000),o:Acidimicrobiales(1.0000)	+	k:Bacteria,p:Actinobacteria,c:Acidimicrobiia,o:Acidimicrobiales
Zotu843	k:Bacteria(1.0000),p:Firmicutes(1.0000),c:Negativicutes(1.0000),o:Selenomonadales(1.0000),f:Acidaminococcaceae(1.0000),g:Phascolarctobacterium(1.0000)	+	k:Bacteria,p:Firmicutes,c:Negativicutes,o:Selenomonadales,f:Acidaminococcaceae,g:Phascolarctobacterium
Zotu849	k:Bacteria(1.0000),p:Actinobacteria(0.7200),c:OPB41(0.4968)	+	k:Bacteria,p:Actinobacteria
Zotu856	k:Bacteria(1.0000),p:Proteobacteria(1.0000),c:Deltaproteobacteria(1.0000),o:Syntrophobacterales(1.0000),f:Syntrophaceae(1.0000),g:Desulfomonile(1.0000)	+	k:Bacteria,p:Proteobacteria,c:Deltaproteobacteria,o:Syntrophobacterales,f:Syntrophaceae,g:Desulfomonile
Zotu854	k:Bacteria(1.0000),p:Firmicutes(1.0000),c:Bacilli(1.0000),o:Bacillales(1.0000),f:Bacillaceae(0.9700),g:Bacillus(0.9409)	+	k:Bacteria,p:Firmicutes,c:Bacilli,o:Bacillales,f:Bacillaceae,g:Bacillus
Zotu863	k:Bacteria(1.0000),p:Chloroflexi(1.0000),c:Anaerolineae(1.0000),o:Anaerolineales(1.0000),f:Anaerolineaceae(1.0000)	+	k:Bacteria,p:Chloroflexi,c:Anaerolineae,o:Anaerolineales,f:Anaerolineaceae
Zotu857	k:Bacteria(1.0000),p:Actinobacteria(0.9900),c:OPB41(0.9801)	+	k:Bacteria,p:Actinobacteria,c:OPB41
Zotu866	k:Bacteria(1.0000),p:Proteobacteria(1.0000),c:Deltaproteobacteria(1.0000),o:Syntrophobacterales(0.9900),f:Syntrophaceae(0.9801),g:Syntrophus(0.7841)	+	k:Bacteria,p:Proteobacteria,c:Deltaproteobacteria,o:Syntrophobacterales,f:Syntrophaceae,g:Syntrophus
Zotu859	k:Bacteria(1.0000),p:Actinobacteria(1.0000),c:Acidimicrobiia(1.0000),o:Acidimicrobiales(1.0000),f:Iamiaceae(0.9800),g:Iamia(0.9604)	+	k:Bacteria,p:Actinobacteria,c:Acidimicrobiia,o:Acidimicrobiales,f:Iamiaceae,g:Iamia
Zotu861	k:Bacteria(1.0000),p:Actinobacteria(1.0000),c:Actinobacteria(1.0000),o:Pseudonocardiales(1.0000),f:Pseudonocardiaceae(1.0000),g:Lechevalieria(0.6100),s:Lechevalieria_aerocolonigenes(0.1891)	+	k:Bacteria,p:Actinobacteria,c:Actinobacteria,o:Pseudonocardiales,f:Pseudonocardiaceae,g:Lechevalieria
Zotu865	k:Bacteria(1.0000),p:Proteobacteria(1.0000),c:Deltaproteobacteria(1.0000),o:GR-WP33-30(1.0000)	+	k:Bacteria,p:Proteobacteria,c:Deltaproteobacteria,o:GR-WP33-30
Zotu864	k:Bacteria(1.0000),p:Firmicutes(1.0000),c:Bacilli(1.0000),o:Bacillales(1.0000),f:Bacillaceae(1.0000),g:Bacillus(0.9800)	+	k:Bacteria,p:Firmicutes,c:Bacilli,o:Bacillales,f:Bacillaceae,g:Bacillus
Zotu873	k:Bacteria(1.0000),p:Actinobacteria(1.0000),c:MB-A2-108(0.9900)	+	k:Bacteria,p:Actinobacteria,c:MB-A2-108
Zotu870	k:Bacteria(1.0000),p:Proteobacteria(0.9800),c:Gammaproteobacteria(0.9212),o:Chromatiales(0.7830),f:Chromatiaceae(0.5951),g:Nitrosococcus(0.4523)	+	k:Bacteria,p:Proteobacteria,c:Gammaproteobacteria,o:Chromatiales,f:Chromatiaceae
Zotu877	k:Archaea(1.0000),p:Euryarchaeota(1.0000),c:Methanomicrobia(1.0000),o:Methanosarcinales(1.0000),f:GOM_Arc_I(1.0000),g:Candidatus_Methanoperedens(0.8200)	+	k:Archaea,p:Euryarchaeota,c:Methanomicrobia,o:Methanosarcinales,f:GOM_Arc_I,g:Candidatus_Methanoperedens
Zotu867	k:Bacteria(1.0000),p:Proteobacteria(1.0000),c:Betaproteobacteria(1.0000),o:Burkholderiales(1.0000),f:Comamonadaceae(1.0000),g:Rivibacter(0.6600)	+	k:Bacteria,p:Proteobacteria,c:Betaproteobacteria,o:Burkholderiales,f:Comamonadaceae,g:Rivibacter
Zotu862	k:Bacteria(1.0000),p:Proteobacteria(1.0000),c:Deltaproteobacteria(1.0000),o:GR-WP33-30(1.0000)	+	k:Bacteria,p:Proteobacteria,c:Deltaproteobacteria,o:GR-WP33-30
Zotu868	k:Bacteria(1.0000),p:Proteobacteria(1.0000),c:Deltaproteobacteria(1.0000),o:Desulfobacterales(1.0000),f:Desulfobulbaceae(1.0000),g:Desulfurivibrio(1.0000)	+	k:Bacteria,p:Proteobacteria,c:Deltaproteobacteria,o:Desulfobacterales,f:Desulfobulbaceae,g:Desulfurivibrio
Zotu871	k:Bacteria(1.0000),p:Actinobacteria(1.0000),c:Acidimicrobiia(1.0000),o:Acidimicrobiales(1.0000)	+	k:Bacteria,p:Actinobacteria,c:Acidimicrobiia,o:Acidimicrobiales
Zotu872	k:Bacteria(1.0000),p:Proteobacteria(1.0000),c:Betaproteobacteria(1.0000),o:Burkholderiales(0.9900),f:Comamonadaceae(0.9801),g:Hydrogenophaga(0.6665)	+	k:Bacteria,p:Proteobacteria,c:Betaproteobacteria,o:Burkholderiales,f:Comamonadaceae,g:Hydrogenophaga
Zotu879	k:Bacteria(1.0000),p:TA06(1.0000)	+	k:Bacteria,p:TA06
Zotu869	k:Bacteria(1.0000),p:Chloroflexi(1.0000),c:KD4-96(1.0000)	+	k:Bacteria,p:Chloroflexi,c:KD4-96
Zotu881	k:Bacteria(1.0000),p:Atribacteria(1.0000),c:Atribacteria_Incertae_Sedis(1.0000),o:Unknown_Order(1.0000),f:Unknown_Family(1.0000),g:Candidatus_Caldatribacterium(1.0000)	+	k:Bacteria,p:Atribacteria,c:Atribacteria_Incertae_Sedis,o:Unknown_Order,f:Unknown_Family,g:Candidatus_Caldatribacterium
Zotu875	k:Bacteria(1.0000),p:Chlorobi(1.0000),c:Ignavibacteria(1.0000),o:Ignavibacteriales(1.0000),f:BSV26(1.0000)	+	k:Bacteria,p:Chlorobi,c:Ignavibacteria,o:Ignavibacteriales,f:BSV26
Zotu878	k:Bacteria(1.0000),p:Proteobacteria(1.0000),c:Gammaproteobacteria(1.0000),o:Cellvibrionales(1.0000),f:Porticoccaceae(1.0000),g:C1-B045(1.0000)	+	k:Bacteria,p:Proteobacteria,c:Gammaproteobacteria,o:Cellvibrionales,f:Porticoccaceae,g:C1-B045
Zotu874	k:Bacteria(1.0000),p:Firmicutes(0.8300),c:Clostridia(0.6889),o:Clostridiales(0.5718),f:Peptococcaceae(0.4746)	+	k:Bacteria,p:Firmicutes,c:Clostridia,o:Clostridiales
Zotu882	k:Bacteria(1.0000),p:Firmicutes(1.0000),c:Clostridia(0.9500),o:D8A-2(0.7790)	+	k:Bacteria,p:Firmicutes,c:Clostridia,o:D8A-2
Zotu886	k:Bacteria(1.0000),p:Proteobacteria(1.0000),c:Betaproteobacteria(0.9600),o:TRA3-20(0.8544)	+	k:Bacteria,p:Proteobacteria,c:Betaproteobacteria,o:TRA3-20
Zotu876	k:Bacteria(1.0000),p:Chlorobi(1.0000),c:Ignavibacteria(1.0000),o:Ignavibacteriales(1.0000),f:BSV26(1.0000)	+	k:Bacteria,p:Chlorobi,c:Ignavibacteria,o:Ignavibacteriales,f:BSV26
Zotu887	k:Bacteria(1.0000),p:Proteobacteria(1.0000),c:Alphaproteobacteria(1.0000),o:Sphingomonadales(1.0000),f:Sphingomonadaceae(0.9600),g:Novosphingobium(0.7008)	+	k:Bacteria,p:Proteobacteria,c:Alphaproteobacteria,o:Sphingomonadales,f:Sphingomonadaceae,g:Novosphingobium
Zotu885	k:Bacteria(1.0000),p:Proteobacteria(1.0000),c:Gammaproteobacteria(1.0000),o:Xanthomonadales(1.0000),f:Xanthomonadaceae(1.0000),g:Silanimonas(0.9900)	+	k:Bacteria,p:Proteobacteria,c:Gammaproteobacteria,o:Xanthomonadales,f:Xanthomonadaceae,g:Silanimonas
Zotu884	k:Bacteria(1.0000),p:Proteobacteria(0.9900),c:Deltaproteobacteria(0.9801),o:GR-WP33-30(0.9703)	+	k:Bacteria,p:Proteobacteria,c:Deltaproteobacteria,o:GR-WP33-30
Zotu883	k:Bacteria(1.0000),p:Proteobacteria(1.0000),c:Alphaproteobacteria(1.0000),o:Rhizobiales(1.0000),f:Rhizobiaceae(0.9900),g:Rhizobium(0.9702)	+	k:Bacteria,p:Proteobacteria,c:Alphaproteobacteria,o:Rhizobiales,f:Rhizobiaceae,g:Rhizobium
Zotu888	k:Bacteria(1.0000),p:Nitrospirae(0.9300),c:Nitrospira(0.8649),o:Nitrospirales(0.8044),f:0319-6A21(0.7481)	+	k:Bacteria,p:Nitrospirae,c:Nitrospira,o:Nitrospirales,f:0319-6A21
Zotu894	k:Bacteria(1.0000),p:Aminicenantes(1.0000)	+	k:Bacteria,p:Aminicenantes
Zotu890	k:Bacteria(1.0000),p:Caldiserica(1.0000),c:Caldisericia(1.0000),o:Caldisericales(1.0000),f:WCHB1-02(1.0000)	+	k:Bacteria,p:Caldiserica,c:Caldisericia,o:Caldisericales,f:WCHB1-02
Zotu880	k:Bacteria(1.0000),p:Firmicutes(1.0000),c:Clostridia(1.0000),o:Clostridiales(1.0000),f:Peptococcaceae(1.0000),g:Thermincola(1.0000)	+	k:Bacteria,p:Firmicutes,c:Clostridia,o:Clostridiales,f:Peptococcaceae,g:Thermincola
Zotu892	k:Bacteria(1.0000),p:Bacteroidetes(1.0000),c:Bacteroidia(1.0000),o:Bacteroidales(1.0000),f:Bacteroidaceae(1.0000),g:Bacteroides(1.0000)	+	k:Bacteria,p:Bacteroidetes,c:Bacteroidia,o:Bacteroidales,f:Bacteroidaceae,g:Bacteroides
Zotu889	k:Bacteria(1.0000),p:Actinobacteria(1.0000),c:Thermoleophilia(0.9800),o:Gaiellales(0.9604)	+	k:Bacteria,p:Actinobacteria,c:Thermoleophilia,o:Gaiellales
Zotu901	k:Archaea(1.0000),p:Euryarchaeota(1.0000),c:Methanomicrobia(1.0000),o:Methanomicrobiales(1.0000),f:Methanoregulaceae(0.8700),g:Methanolinea(0.7395)	+	k:Archaea,p:Euryarchaeota,c:Methanomicrobia,o:Methanomicrobiales,f:Methanoregulaceae,g:Methanolinea
Zotu896	k:Bacteria(1.0000),p:Actinobacteria(1.0000),c:OPB41(0.9900)	+	k:Bacteria,p:Actinobacteria,c:OPB41
Zotu891	k:Bacteria(1.0000),p:Firmicutes(1.0000),c:Negativicutes(1.0000),o:Selenomonadales(1.0000),f:Veillonellaceae(1.0000)	+	k:Bacteria,p:Firmicutes,c:Negativicutes,o:Selenomonadales,f:Veillonellaceae
Zotu895	k:Bacteria(1.0000),p:Proteobacteria(1.0000),c:Betaproteobacteria(1.0000),o:Burkholderiales(1.0000),f:Oxalobacteraceae(1.0000),g:Massilia(0.7200)	+	k:Bacteria,p:Proteobacteria,c:Betaproteobacteria,o:Burkholderiales,f:Oxalobacteraceae,g:Massilia
Zotu893	k:Bacteria(1.0000),p:Gemmatimonadetes(0.9200),c:Gemmatimonadetes(0.8464),o:PAUC43f_marine_benthic_group(0.7787)	+	k:Bacteria,p:Gemmatimonadetes,c:Gemmatimonadetes,o:PAUC43f_marine_benthic_group
Zotu905	k:Archaea(1.0000),p:Thaumarchaeota(1.0000),c:Marine_Group_I(1.0000)	+	k:Archaea,p:Thaumarchaeota,c:Marine_Group_I
Zotu909	k:Archaea(1.0000),p:Thaumarchaeota(1.0000),c:South_African_Gold_Mine_Gp_1[SAGMCG-1](1.0000)	+	k:Archaea,p:Thaumarchaeota,c:South_African_Gold_Mine_Gp_1[SAGMCG-1]
Zotu900	k:Bacteria(1.0000),p:Actinobacteria(1.0000),c:Acidimicrobiia(1.0000),o:Acidimicrobiales(1.0000)	+	k:Bacteria,p:Actinobacteria,c:Acidimicrobiia,o:Acidimicrobiales
Zotu899	k:Bacteria(1.0000),p:Chloroflexi(1.0000),c:Anaerolineae(1.0000),o:Anaerolineales(1.0000),f:Anaerolineaceae(1.0000)	+	k:Bacteria,p:Chloroflexi,c:Anaerolineae,o:Anaerolineales,f:Anaerolineaceae
Zotu903	k:Bacteria(1.0000),p:Nitrospirae(1.0000),c:Nitrospira(1.0000),o:Nitrospirales(1.0000),f:Nitrospiraceae(1.0000)	+	k:Bacteria,p:Nitrospirae,c:Nitrospira,o:Nitrospirales,f:Nitrospiraceae
Zotu898	k:Bacteria(1.0000),p:Proteobacteria(1.0000),c:Alphaproteobacteria(1.0000),o:Rhizobiales(0.9800),f:Rhizobiales_Incertae_Sedis(0.9310),g:Nordella(0.8844)	+	k:Bacteria,p:Proteobacteria,c:Alphaproteobacteria,o:Rhizobiales,f:Rhizobiales_Incertae_Sedis,g:Nordella
Zotu902	k:Bacteria(1.0000),p:Microgenomates(0.7200)	+	k:Bacteria,p:Microgenomates
Zotu910	k:Bacteria(1.0000),p:Chloroflexi(1.0000),c:Anaerolineae(1.0000),o:Anaerolineales(1.0000),f:Anaerolineaceae(1.0000),g:Pelolinea(1.0000)	+	k:Bacteria,p:Chloroflexi,c:Anaerolineae,o:Anaerolineales,f:Anaerolineaceae,g:Pelolinea
Zotu906	k:Bacteria(1.0000),p:Chloroflexi(1.0000),c:Anaerolineae(1.0000),o:Anaerolineales(1.0000),f:Anaerolineaceae(1.0000),g:Pelolinea(0.9800)	+	k:Bacteria,p:Chloroflexi,c:Anaerolineae,o:Anaerolineales,f:Anaerolineaceae,g:Pelolinea
Zotu913	k:Bacteria(1.0000),p:Bacteroidetes(1.0000),c:Bacteroidia(1.0000),o:Bacteroidales(1.0000),f:Porphyromonadaceae(1.0000),g:Petrimonas(0.6400)	+	k:Bacteria,p:Bacteroidetes,c:Bacteroidia,o:Bacteroidales,f:Porphyromonadaceae,g:Petrimonas
Zotu897	k:Bacteria(1.0000),p:Latescibacteria(1.0000)	+	k:Bacteria,p:Latescibacteria
Zotu915	k:Archaea(1.0000),p:Thaumarchaeota(1.0000),c:Marine_Group_I(1.0000)	+	k:Archaea,p:Thaumarchaeota,c:Marine_Group_I
Zotu908	k:Bacteria(1.0000),p:Firmicutes(1.0000),c:Clostridia(1.0000),o:Clostridiales(1.0000),f:Ruminococcaceae(1.0000),g:Ruminococcaceae_UCG-002(0.9900)	+	k:Bacteria,p:Firmicutes,c:Clostridia,o:Clostridiales,f:Ruminococcaceae,g:Ruminococcaceae_UCG-002
Zotu907	k:Bacteria(1.0000),p:Actinobacteria(1.0000),c:Coriobacteriia(1.0000),o:Coriobacteriales(1.0000),f:Coriobacteriaceae(1.0000)	+	k:Bacteria,p:Actinobacteria,c:Coriobacteriia,o:Coriobacteriales,f:Coriobacteriaceae
Zotu904	k:Bacteria(1.0000),p:Acidobacteria(1.0000),c:Acidobacteria(1.0000),o:Subgroup_3(1.0000),f:Unknown_Family(0.9900),g:Candidatus_Solibacter(0.9801)	+	k:Bacteria,p:Acidobacteria,c:Acidobacteria,o:Subgroup_3,f:Unknown_Family,g:Candidatus_Solibacter
Zotu914	k:Bacteria(1.0000),p:Latescibacteria(1.0000)	+	k:Bacteria,p:Latescibacteria
Zotu911	k:Bacteria(1.0000),p:Proteobacteria(1.0000),c:Deltaproteobacteria(1.0000),o:Desulfobacterales(1.0000),f:Nitrospinaceae(1.0000)	+	k:Bacteria,p:Proteobacteria,c:Deltaproteobacteria,o:Desulfobacterales,f:Nitrospinaceae
Zotu916	k:Bacteria(1.0000),p:Actinobacteria(1.0000),c:Actinobacteria(1.0000),o:Micromonosporales(0.9900),f:Micromonosporaceae(0.9801)	+	k:Bacteria,p:Actinobacteria,c:Actinobacteria,o:Micromonosporales,f:Micromonosporaceae
Zotu920	k:Bacteria(1.0000),p:Chloroflexi(1.0000),c:Anaerolineae(1.0000),o:Anaerolineales(1.0000),f:Anaerolineaceae(1.0000),g:Pelolinea(1.0000)	+	k:Bacteria,p:Chloroflexi,c:Anaerolineae,o:Anaerolineales,f:Anaerolineaceae,g:Pelolinea
Zotu912	k:Bacteria(1.0000),p:Proteobacteria(1.0000),c:Gammaproteobacteria(1.0000),o:Pseudomonadales(1.0000),f:Pseudomonadaceae(0.9200),g:Pseudomonas(0.8464)	+	k:Bacteria,p:Proteobacteria,c:Gammaproteobacteria,o:Pseudomonadales,f:Pseudomonadaceae,g:Pseudomonas
Zotu917	k:Bacteria(1.0000),p:Acidobacteria(1.0000),c:Acidobacteria(1.0000),o:Subgroup_3(1.0000),f:Unknown_Family(0.9900),g:Bryobacter(0.9603)	+	k:Bacteria,p:Acidobacteria,c:Acidobacteria,o:Subgroup_3,f:Unknown_Family,g:Bryobacter
Zotu919	k:Bacteria(1.0000),p:Proteobacteria(1.0000),c:Deltaproteobacteria(1.0000),o:Desulfobacterales(1.0000),f:Desulfobulbaceae(1.0000),g:Desulfobulbus(1.0000)	+	k:Bacteria,p:Proteobacteria,c:Deltaproteobacteria,o:Desulfobacterales,f:Desulfobulbaceae,g:Desulfobulbus
Zotu922	k:Bacteria(1.0000),p:Proteobacteria(1.0000),c:Deltaproteobacteria(1.0000),o:Syntrophobacterales(1.0000),f:Syntrophobacteraceae(1.0000),g:Desulfovirga(0.6400)	+	k:Bacteria,p:Proteobacteria,c:Deltaproteobacteria,o:Syntrophobacterales,f:Syntrophobacteraceae,g:Desulfovirga
Zotu930	k:Bacteria(1.0000),p:Actinobacteria(0.9200),c:OPB41(0.4784)	+	k:Bacteria,p:Actinobacteria
Zotu927	k:Bacteria(1.0000),p:Acidobacteria(1.0000),c:Holophagae(1.0000),o:Holophagales(1.0000),f:Holophagaceae(1.0000),g:Geothrix(0.8600)	+	k:Bacteria,p:Acidobacteria,c:Holophagae,o:Holophagales,f:Holophagaceae,g:Geothrix
Zotu931	k:Bacteria(1.0000),p:Actinobacteria(1.0000),c:MB-A2-108(0.9700)	+	k:Bacteria,p:Actinobacteria,c:MB-A2-108
Zotu918	k:Bacteria(1.0000),p:Proteobacteria(1.0000),c:Gammaproteobacteria(1.0000),o:Oceanospirillales(1.0000),f:Halomonadaceae(1.0000),g:Halomonas(1.0000),s:Halomonas_pantelleriensis(0.2800)	+	k:Bacteria,p:Proteobacteria,c:Gammaproteobacteria,o:Oceanospirillales,f:Halomonadaceae,g:Halomonas
Zotu928	k:Bacteria(1.0000),p:Elusimicrobia(1.0000),c:Elusimicrobia(1.0000),o:Lineage_IV(1.0000)	+	k:Bacteria,p:Elusimicrobia,c:Elusimicrobia,o:Lineage_IV
Zotu933	k:Bacteria(1.0000),p:Proteobacteria(1.0000),c:Deltaproteobacteria(1.0000),o:Sh765B-TzT-29(1.0000)	+	k:Bacteria,p:Proteobacteria,c:Deltaproteobacteria,o:Sh765B-TzT-29
Zotu921	k:Bacteria(1.0000),p:Proteobacteria(1.0000),c:Betaproteobacteria(1.0000),o:Nitrosomonadales(0.9900),f:Nitrosomonadaceae(0.9801)	+	k:Bacteria,p:Proteobacteria,c:Betaproteobacteria,o:Nitrosomonadales,f:Nitrosomonadaceae
Zotu923	k:Bacteria(1.0000),p:Chloroflexi(1.0000),c:Gitt-GS-136(1.0000)	+	k:Bacteria,p:Chloroflexi,c:Gitt-GS-136
Zotu935	k:Bacteria(1.0000),p:Chloroflexi(1.0000),c:Anaerolineae(1.0000),o:Anaerolineales(1.0000),f:Anaerolineaceae(1.0000)	+	k:Bacteria,p:Chloroflexi,c:Anaerolineae,o:Anaerolineales,f:Anaerolineaceae
Zotu932	k:Bacteria(1.0000),p:Firmicutes(1.0000),c:Clostridia(1.0000),o:Clostridiales(1.0000),f:Ruminococcaceae(1.0000),g:Fastidiosipila(0.9800)	+	k:Bacteria,p:Firmicutes,c:Clostridia,o:Clostridiales,f:Ruminococcaceae,g:Fastidiosipila
Zotu926	k:Bacteria(1.0000),p:Actinobacteria(1.0000),c:MB-A2-108(1.0000)	+	k:Bacteria,p:Actinobacteria,c:MB-A2-108
Zotu929	k:Bacteria(1.0000),p:Proteobacteria(1.0000),c:Betaproteobacteria(1.0000),o:Methylophilales(1.0000),f:Methylophilaceae(1.0000)	+	k:Bacteria,p:Proteobacteria,c:Betaproteobacteria,o:Methylophilales,f:Methylophilaceae
Zotu924	k:Bacteria(1.0000),p:Proteobacteria(1.0000),c:Alphaproteobacteria(1.0000),o:Rhizobiales(1.0000),f:Rhodobiaceae(0.9700)	+	k:Bacteria,p:Proteobacteria,c:Alphaproteobacteria,o:Rhizobiales,f:Rhodobiaceae
Zotu925	k:Bacteria(1.0000),p:Actinobacteria(1.0000),c:Actinobacteria(1.0000),o:Micrococcales(1.0000),f:Cellulomonadaceae(0.9800),g:Cellulomonas(0.9604)	+	k:Bacteria,p:Actinobacteria,c:Actinobacteria,o:Micrococcales,f:Cellulomonadaceae,g:Cellulomonas
Zotu936	k:Bacteria(1.0000),p:Chloroflexi(1.0000),c:KD4-96(1.0000)	+	k:Bacteria,p:Chloroflexi,c:KD4-96
Zotu934	k:Bacteria(1.0000),p:Nitrospirae(1.0000),c:Nitrospira(1.0000),o:Nitrospirales(1.0000),f:0319-6A21(1.0000)	+	k:Bacteria,p:Nitrospirae,c:Nitrospira,o:Nitrospirales,f:0319-6A21
Zotu940	k:Bacteria(1.0000),p:Proteobacteria(1.0000),c:Betaproteobacteria(1.0000),o:Burkholderiales(1.0000),f:Burkholderiaceae(0.9800),g:Cupriavidus(0.9604),s:Ralstonia_pickettii_DTP0602(0.1441)	+	k:Bacteria,p:Proteobacteria,c:Betaproteobacteria,o:Burkholderiales,f:Burkholderiaceae,g:Cupriavidus
Zotu939	k:Bacteria(1.0000),p:Proteobacteria(1.0000),c:Deltaproteobacteria(0.9600),o:Desulfobacterales(0.7392),f:Desulfobulbaceae(0.5544),g:Desulfobulbus(0.3160)	+	k:Bacteria,p:Proteobacteria,c:Deltaproteobacteria,o:Desulfobacterales,f:Desulfobulbaceae
Zotu937	k:Bacteria(1.0000),p:Chloroflexi(1.0000),c:TK10(1.0000)	+	k:Bacteria,p:Chloroflexi,c:TK10
Zotu941	k:Bacteria(1.0000),p:Actinobacteria(1.0000),c:Coriobacteriia(1.0000),o:Coriobacteriales(1.0000),f:Coriobacteriaceae(1.0000)	+	k:Bacteria,p:Actinobacteria,c:Coriobacteriia,o:Coriobacteriales,f:Coriobacteriaceae
Zotu943	k:Bacteria(1.0000),p:Acidobacteria(1.0000),c:Subgroup_22(1.0000)	+	k:Bacteria,p:Acidobacteria,c:Subgroup_22
Zotu942	k:Bacteria(1.0000),p:Firmicutes(1.0000),c:Clostridia(1.0000),o:Clostridiales(1.0000),f:Syntrophomonadaceae(1.0000),g:Dethiobacter(1.0000)	+	k:Bacteria,p:Firmicutes,c:Clostridia,o:Clostridiales,f:Syntrophomonadaceae,g:Dethiobacter
Zotu946	k:Bacteria(1.0000),p:Proteobacteria(1.0000),c:Alphaproteobacteria(1.0000),o:Sphingomonadales(1.0000),f:Sphingomonadaceae(0.9900),g:Sphingomonas(0.9801)	+	k:Bacteria,p:Proteobacteria,c:Alphaproteobacteria,o:Sphingomonadales,f:Sphingomonadaceae,g:Sphingomonas
Zotu949	k:Bacteria(1.0000),p:Actinobacteria(1.0000),c:Acidimicrobiia(1.0000),o:Acidimicrobiales(1.0000),f:OM1_clade(0.9900)	+	k:Bacteria,p:Actinobacteria,c:Acidimicrobiia,o:Acidimicrobiales,f:OM1_clade
Zotu938	k:Bacteria(1.0000),p:Proteobacteria(1.0000),c:Gammaproteobacteria(1.0000),o:Pseudomonadales(1.0000),f:Pseudomonadaceae(1.0000),g:Pseudomonas(1.0000)	+	k:Bacteria,p:Proteobacteria,c:Gammaproteobacteria,o:Pseudomonadales,f:Pseudomonadaceae,g:Pseudomonas
Zotu950	k:Bacteria(1.0000),p:Bacteroidetes(0.9900),c:Bacteroidia(0.9801),o:Bacteroidales(0.9703),f:Bacteroidaceae(0.9606),g:Bacteroides(0.9510)	+	k:Bacteria,p:Bacteroidetes,c:Bacteroidia,o:Bacteroidales,f:Bacteroidaceae,g:Bacteroides
Zotu945	k:Bacteria(1.0000),p:Proteobacteria(1.0000),c:Alphaproteobacteria(1.0000),o:Sphingomonadales(1.0000),f:Sphingomonadaceae(0.9900),g:Sphingomonas(0.9801)	+	k:Bacteria,p:Proteobacteria,c:Alphaproteobacteria,o:Sphingomonadales,f:Sphingomonadaceae,g:Sphingomonas
Zotu955	k:Bacteria(1.0000),p:Nitrospirae(1.0000),c:Nitrospira(1.0000),o:Nitrospirales(1.0000),f:wb1-A12(1.0000)	+	k:Bacteria,p:Nitrospirae,c:Nitrospira,o:Nitrospirales,f:wb1-A12
Zotu944	k:Bacteria(1.0000),p:Firmicutes(0.8400),c:Clostridia(0.6972),o:Clostridiales(0.4323),f:P._palm_C-A_51(0.0821)	+	k:Bacteria,p:Firmicutes,c:Clostridia
Zotu948	k:Bacteria(1.0000),p:Firmicutes(1.0000),c:Clostridia(1.0000),o:Clostridiales(1.0000),f:Peptococcaceae(1.0000),g:Thermincola(1.0000)	+	k:Bacteria,p:Firmicutes,c:Clostridia,o:Clostridiales,f:Peptococcaceae,g:Thermincola
Zotu957	k:Bacteria(1.0000),p:Proteobacteria(0.9800),c:Alphaproteobacteria(0.9604),o:Rickettsiales(0.3842),f:SAR116_clade(0.1498)	+	k:Bacteria,p:Proteobacteria,c:Alphaproteobacteria
Zotu951	k:Bacteria(1.0000),p:Proteobacteria(1.0000),c:Alphaproteobacteria(1.0000),o:Rhodobacterales(0.7500),f:Rhodobacteraceae(0.5625)	+	k:Bacteria,p:Proteobacteria,c:Alphaproteobacteria,o:Rhodobacterales,f:Rhodobacteraceae
Zotu947	k:Bacteria(1.0000),p:Firmicutes(0.9200),c:Bacilli(0.8464),o:Bacillales(0.7787),f:Paenibacillaceae(0.7008),g:Paenibacillus(0.6307)	+	k:Bacteria,p:Firmicutes,c:Bacilli,o:Bacillales,f:Paenibacillaceae,g:Paenibacillus
Zotu952	k:Bacteria(1.0000),p:Acidobacteria(0.9800),c:Holophagae(0.9604),o:Subgroup_10(0.9124),f:ABS-19(0.8668)	+	k:Bacteria,p:Acidobacteria,c:Holophagae,o:Subgroup_10,f:ABS-19
Zotu960	k:Bacteria(1.0000),p:Proteobacteria(1.0000),c:Deltaproteobacteria(1.0000),o:Syntrophobacterales(1.0000),f:Syntrophaceae(1.0000),g:Syntrophus(0.9800)	+	k:Bacteria,p:Proteobacteria,c:Deltaproteobacteria,o:Syntrophobacterales,f:Syntrophaceae,g:Syntrophus
Zotu962	k:Bacteria(1.0000),p:Firmicutes(1.0000),c:Clostridia(1.0000),o:Clostridiales(1.0000),f:Ruminococcaceae(1.0000),g:Faecalibacterium(1.0000)	+	k:Bacteria,p:Firmicutes,c:Clostridia,o:Clostridiales,f:Ruminococcaceae,g:Faecalibacterium
Zotu961	k:Bacteria(1.0000),p:Proteobacteria(1.0000),c:Alphaproteobacteria(1.0000),o:Sphingomonadales(1.0000),f:Erythrobacteraceae(0.9300)	+	k:Bacteria,p:Proteobacteria,c:Alphaproteobacteria,o:Sphingomonadales,f:Erythrobacteraceae
Zotu964	k:Bacteria(1.0000),p:Chloroflexi(1.0000)	+	k:Bacteria,p:Chloroflexi
Zotu956	k:Bacteria(1.0000),p:Actinobacteria(1.0000),c:Actinobacteria(1.0000),o:Corynebacteriales(1.0000),f:Mycobacteriaceae(0.9800),g:Mycobacterium(0.9604)	+	k:Bacteria,p:Actinobacteria,c:Actinobacteria,o:Corynebacteriales,f:Mycobacteriaceae,g:Mycobacterium
Zotu959	k:Bacteria(1.0000),p:Actinobacteria(1.0000),c:MB-A2-108(1.0000)	+	k:Bacteria,p:Actinobacteria,c:MB-A2-108
Zotu958	k:Bacteria(1.0000),p:Firmicutes(1.0000),c:Bacilli(1.0000),o:Bacillales(1.0000),f:Bacillaceae(0.9600),g:Bacillus(0.9024),s:Bacillus_acidiceler(0.1263)	+	k:Bacteria,p:Firmicutes,c:Bacilli,o:Bacillales,f:Bacillaceae,g:Bacillus
Zotu963	k:Bacteria(1.0000),p:Firmicutes(1.0000),c:Bacilli(1.0000),o:Bacillales(1.0000),f:Paenibacillaceae(0.9900)	+	k:Bacteria,p:Firmicutes,c:Bacilli,o:Bacillales,f:Paenibacillaceae
Zotu968	k:Bacteria(1.0000),p:Chloroflexi(1.0000),c:Anaerolineae(1.0000),o:Anaerolineales(1.0000),f:Anaerolineaceae(1.0000)	+	k:Bacteria,p:Chloroflexi,c:Anaerolineae,o:Anaerolineales,f:Anaerolineaceae
Zotu953	k:Bacteria(1.0000),p:Proteobacteria(1.0000),c:Betaproteobacteria(1.0000),o:Nitrosomonadales(1.0000),f:Nitrosomonadaceae(1.0000)	+	k:Bacteria,p:Proteobacteria,c:Betaproteobacteria,o:Nitrosomonadales,f:Nitrosomonadaceae
Zotu965	k:Bacteria(1.0000),p:Actinobacteria(1.0000),c:MB-A2-108(0.9900)	+	k:Bacteria,p:Actinobacteria,c:MB-A2-108
Zotu954	k:Bacteria(1.0000),p:Firmicutes(1.0000),c:Bacilli(1.0000),o:Bacillales(1.0000),f:Bacillaceae(0.8700),g:Bacillus(0.7569)	+	k:Bacteria,p:Firmicutes,c:Bacilli,o:Bacillales,f:Bacillaceae,g:Bacillus
Zotu971	k:Bacteria(1.0000),p:Firmicutes(1.0000),c:Clostridia(1.0000),o:Clostridiales(1.0000),f:Peptococcaceae(1.0000),g:Thermincola(0.9700)	+	k:Bacteria,p:Firmicutes,c:Clostridia,o:Clostridiales,f:Peptococcaceae,g:Thermincola
Zotu966	k:Bacteria(1.0000),p:Proteobacteria(1.0000),c:Betaproteobacteria(1.0000),o:Nitrosomonadales(0.9900),f:Nitrosomonadaceae(0.9801)	+	k:Bacteria,p:Proteobacteria,c:Betaproteobacteria,o:Nitrosomonadales,f:Nitrosomonadaceae
Zotu975	k:Bacteria(1.0000),p:Actinobacteria(0.8700),c:OPB41(0.5220)	+	k:Bacteria,p:Actinobacteria,c:OPB41
Zotu976	k:Bacteria(1.0000),p:Actinobacteria(1.0000),c:Actinobacteria(1.0000),o:Glycomycetales(1.0000),f:Glycomycetaceae(1.0000),g:Glycomyces(1.0000),s:Glycomyces_algeriensis(0.2700)	+	k:Bacteria,p:Actinobacteria,c:Actinobacteria,o:Glycomycetales,f:Glycomycetaceae,g:Glycomyces
Zotu967	k:Bacteria(1.0000),p:Firmicutes(0.9900),c:Clostridia(0.9801),o:Clostridiales(0.9703),f:Ruminococcaceae(0.5919)	+	k:Bacteria,p:Firmicutes,c:Clostridia,o:Clostridiales,f:Ruminococcaceae
Zotu973	k:Bacteria(1.0000),p:Aminicenantes(0.9700)	+	k:Bacteria,p:Aminicenantes
Zotu972	k:Bacteria(1.0000),p:Acidobacteria(0.9200),c:Holophagae(0.8464),o:Subgroup_7(0.7787)	+	k:Bacteria,p:Acidobacteria,c:Holophagae,o:Subgroup_7
Zotu970	k:Bacteria(1.0000),p:Chloroflexi(0.9800),c:KD4-96(0.9604)	+	k:Bacteria,p:Chloroflexi,c:KD4-96
Zotu978	k:Bacteria(1.0000),p:Proteobacteria(1.0000),c:Deltaproteobacteria(0.9900),o:GR-WP33-30(0.9801)	+	k:Bacteria,p:Proteobacteria,c:Deltaproteobacteria,o:GR-WP33-30
Zotu969	k:Bacteria(1.0000),p:Firmicutes(1.0000),c:Bacilli(1.0000),o:Bacillales(1.0000),f:Paenibacillaceae(1.0000),g:Paenibacillus(1.0000),s:Paenibacillus_sp._246(0.1900)	+	k:Bacteria,p:Firmicutes,c:Bacilli,o:Bacillales,f:Paenibacillaceae,g:Paenibacillus
Zotu981	k:Bacteria(1.0000),p:Proteobacteria(1.0000),c:Alphaproteobacteria(1.0000),o:Rhizobiales(1.0000),f:Methylobacteriaceae(0.4300)	+	k:Bacteria,p:Proteobacteria,c:Alphaproteobacteria,o:Rhizobiales
Zotu977	k:Bacteria(1.0000),p:Firmicutes(1.0000),c:Clostridia(1.0000),o:Clostridiales(1.0000),f:Ruminococcaceae(1.0000),g:Ruminococcaceae_UCG-014(1.0000)	+	k:Bacteria,p:Firmicutes,c:Clostridia,o:Clostridiales,f:Ruminococcaceae,g:Ruminococcaceae_UCG-014
Zotu974	k:Bacteria(1.0000),p:Gemmatimonadetes(1.0000),c:Gemmatimonadetes(1.0000),o:Gemmatimonadales(1.0000),f:Gemmatimonadaceae(1.0000)	+	k:Bacteria,p:Gemmatimonadetes,c:Gemmatimonadetes,o:Gemmatimonadales,f:Gemmatimonadaceae
Zotu982	k:Bacteria(1.0000),p:Proteobacteria(1.0000),c:Gammaproteobacteria(0.9800),o:Thiotrichales(0.8428),f:Thiotrichaceae(0.7248)	+	k:Bacteria,p:Proteobacteria,c:Gammaproteobacteria,o:Thiotrichales,f:Thiotrichaceae
Zotu983	k:Bacteria(1.0000),p:Chloroflexi(1.0000),c:Anaerolineae(1.0000),o:Anaerolineales(1.0000),f:Anaerolineaceae(1.0000),g:Pelolinea(0.9400)	+	k:Bacteria,p:Chloroflexi,c:Anaerolineae,o:Anaerolineales,f:Anaerolineaceae,g:Pelolinea
Zotu980	k:Bacteria(1.0000),p:Proteobacteria(1.0000),c:Alphaproteobacteria(1.0000),o:Rhizobiales(1.0000),f:Methylobacteriaceae(1.0000),g:Methylobacterium(1.0000)	+	k:Bacteria,p:Proteobacteria,c:Alphaproteobacteria,o:Rhizobiales,f:Methylobacteriaceae,g:Methylobacterium
Zotu987	k:Bacteria(1.0000),p:Actinobacteria(0.6800),c:OPB41(0.4488)	+	k:Bacteria,p:Actinobacteria
Zotu979	k:Bacteria(1.0000),p:Acidobacteria(1.0000),c:Holophagae(1.0000),o:Subgroup_7(1.0000)	+	k:Bacteria,p:Acidobacteria,c:Holophagae,o:Subgroup_7
Zotu990	k:Bacteria(1.0000),p:Chloroflexi(1.0000),c:Dehalococcoidia(1.0000),o:FW22(1.0000)	+	k:Bacteria,p:Chloroflexi,c:Dehalococcoidia,o:FW22
Zotu989	k:Bacteria(1.0000),p:Firmicutes(1.0000),c:Clostridia(1.0000),o:Clostridiales(1.0000),f:Syntrophomonadaceae(1.0000)	+	k:Bacteria,p:Firmicutes,c:Clostridia,o:Clostridiales,f:Syntrophomonadaceae
Zotu988	k:Bacteria(1.0000),p:Thermotogae(1.0000),c:Thermotogae(1.0000),o:Thermotogales(1.0000),f:Thermotogaceae(1.0000),g:GAL15(1.0000)	+	k:Bacteria,p:Thermotogae,c:Thermotogae,o:Thermotogales,f:Thermotogaceae,g:GAL15
Zotu985	k:Bacteria(1.0000),p:Actinobacteria(1.0000),c:Thermoleophilia(1.0000),o:Gaiellales(0.9900),f:Gaiellaceae(0.9504),g:Gaiella(0.9124)	+	k:Bacteria,p:Actinobacteria,c:Thermoleophilia,o:Gaiellales,f:Gaiellaceae,g:Gaiella
Zotu984	k:Bacteria(1.0000),p:Actinobacteria(1.0000),c:MB-A2-108(0.9600)	+	k:Bacteria,p:Actinobacteria,c:MB-A2-108
Zotu998	k:Bacteria(1.0000),p:Elusimicrobia(1.0000),c:Elusimicrobia(1.0000),o:Lineage_IV(1.0000)	+	k:Bacteria,p:Elusimicrobia,c:Elusimicrobia,o:Lineage_IV
Zotu992	k:Bacteria(1.0000),p:Elusimicrobia(1.0000),c:Elusimicrobia(1.0000),o:Lineage_IV(1.0000)	+	k:Bacteria,p:Elusimicrobia,c:Elusimicrobia,o:Lineage_IV
Zotu995	k:Bacteria(1.0000),p:Proteobacteria(1.0000),c:Deltaproteobacteria(1.0000),o:43F-1404R(1.0000)	+	k:Bacteria,p:Proteobacteria,c:Deltaproteobacteria,o:43F-1404R
Zotu997	k:Bacteria(1.0000),p:Proteobacteria(1.0000),c:Betaproteobacteria(1.0000),o:Burkholderiales(1.0000),f:Comamonadaceae(1.0000)	+	k:Bacteria,p:Proteobacteria,c:Betaproteobacteria,o:Burkholderiales,f:Comamonadaceae
Zotu991	k:Bacteria(1.0000),p:Proteobacteria(1.0000),c:Deltaproteobacteria(1.0000),o:Desulfarculales(1.0000),f:Desulfarculaceae(1.0000),g:Desulfatiglans(1.0000)	+	k:Bacteria,p:Proteobacteria,c:Deltaproteobacteria,o:Desulfarculales,f:Desulfarculaceae,g:Desulfatiglans
Zotu993	k:Bacteria(1.0000),p:Synergistetes(1.0000),c:Synergistia(1.0000),o:Synergistales(1.0000),f:Synergistaceae(1.0000),g:Thermovirga(1.0000)	+	k:Bacteria,p:Synergistetes,c:Synergistia,o:Synergistales,f:Synergistaceae,g:Thermovirga
Zotu1000	k:Bacteria(1.0000),p:Acidobacteria(1.0000),c:Holophagae(1.0000),o:Subgroup_10(1.0000),f:ABS-19(1.0000)	+	k:Bacteria,p:Acidobacteria,c:Holophagae,o:Subgroup_10,f:ABS-19
Zotu986	k:Bacteria(1.0000),p:Actinobacteria(1.0000),c:Acidimicrobiia(1.0000),o:Acidimicrobiales(1.0000),f:OM1_clade(1.0000)	+	k:Bacteria,p:Actinobacteria,c:Acidimicrobiia,o:Acidimicrobiales,f:OM1_clade
Zotu999	k:Bacteria(1.0000),p:Chloroflexi(0.7800),c:Dehalococcoidia(0.3822),o:FW22(0.0573)	+	k:Bacteria,p:Chloroflexi
Zotu1003	k:Bacteria(1.0000),p:Firmicutes(1.0000),c:Clostridia(1.0000),o:Thermoanaerobacterales(1.0000),f:Thermodesulfobiaceae(1.0000),g:Coprothermobacter(1.0000)	+	k:Bacteria,p:Firmicutes,c:Clostridia,o:Thermoanaerobacterales,f:Thermodesulfobiaceae,g:Coprothermobacter
Zotu996	k:Bacteria(1.0000),p:Proteobacteria(1.0000),c:Deltaproteobacteria(1.0000),o:Bdellovibrionales(1.0000),f:Bacteriovoracaceae(1.0000)	+	k:Bacteria,p:Proteobacteria,c:Deltaproteobacteria,o:Bdellovibrionales,f:Bacteriovoracaceae
Zotu994	k:Bacteria(1.0000),p:Firmicutes(1.0000),c:Clostridia(1.0000),o:Clostridiales(1.0000),f:Peptococcaceae(1.0000),g:Desulfitibacter(1.0000)	+	k:Bacteria,p:Firmicutes,c:Clostridia,o:Clostridiales,f:Peptococcaceae,g:Desulfitibacter
Zotu1001	k:Bacteria(1.0000),p:Firmicutes(1.0000),c:Clostridia(1.0000),o:Clostridiales(1.0000),f:Lachnospiraceae(0.9900),g:[Eubacterium]_ruminantium_group(0.9702)	+	k:Bacteria,p:Firmicutes,c:Clostridia,o:Clostridiales,f:Lachnospiraceae,g:[Eubacterium]_ruminantium_group
Zotu1005	k:Bacteria(1.0000),p:Gemmatimonadetes(1.0000),c:Gemmatimonadetes(1.0000),o:Gemmatimonadales(1.0000),f:Gemmatimonadaceae(1.0000)	+	k:Bacteria,p:Gemmatimonadetes,c:Gemmatimonadetes,o:Gemmatimonadales,f:Gemmatimonadaceae
Zotu1002	k:Bacteria(1.0000),p:Chloroflexi(0.9800),c:KD4-96(0.9604)	+	k:Bacteria,p:Chloroflexi,c:KD4-96
Zotu1007	k:Bacteria(1.0000),p:Chloroflexi(1.0000),c:Anaerolineae(1.0000),o:Anaerolineales(1.0000),f:Anaerolineaceae(1.0000),g:Longilinea(0.9000)	+	k:Bacteria,p:Chloroflexi,c:Anaerolineae,o:Anaerolineales,f:Anaerolineaceae,g:Longilinea
Zotu1012	k:Bacteria(1.0000),p:Proteobacteria(1.0000),c:Alphaproteobacteria(1.0000),o:Rhodospirillales(0.9800),f:Rhodospirillaceae(0.9604)	+	k:Bacteria,p:Proteobacteria,c:Alphaproteobacteria,o:Rhodospirillales,f:Rhodospirillaceae
Zotu1006	k:Bacteria(1.0000),p:Firmicutes(1.0000),c:Bacilli(1.0000),o:Bacillales(1.0000),f:Paenibacillaceae(1.0000),g:Paenibacillus(1.0000)	+	k:Bacteria,p:Firmicutes,c:Bacilli,o:Bacillales,f:Paenibacillaceae,g:Paenibacillus
Zotu1013	k:Bacteria(1.0000),p:Proteobacteria(1.0000),c:Deltaproteobacteria(1.0000),o:Sh765B-TzT-29(1.0000)	+	k:Bacteria,p:Proteobacteria,c:Deltaproteobacteria,o:Sh765B-TzT-29
Zotu1010	k:Bacteria(1.0000),p:Actinobacteria(1.0000),c:Acidimicrobiia(1.0000),o:Acidimicrobiales(1.0000)	+	k:Bacteria,p:Actinobacteria,c:Acidimicrobiia,o:Acidimicrobiales
Zotu1004	k:Bacteria(1.0000),p:Proteobacteria(1.0000),c:Gammaproteobacteria(1.0000),o:Xanthomonadales(1.0000)	+	k:Bacteria,p:Proteobacteria,c:Gammaproteobacteria,o:Xanthomonadales
Zotu1008	k:Bacteria(1.0000),p:Proteobacteria(1.0000),c:Gammaproteobacteria(1.0000),o:Xanthomonadales(1.0000),f:Xanthomonadaceae(1.0000),g:Pseudoxanthomonas(1.0000)	+	k:Bacteria,p:Proteobacteria,c:Gammaproteobacteria,o:Xanthomonadales,f:Xanthomonadaceae,g:Pseudoxanthomonas
Zotu1022	k:Bacteria(1.0000),p:Proteobacteria(1.0000),c:Alphaproteobacteria(1.0000),o:Rhodospirillales(1.0000),f:I-10(1.0000)	+	k:Bacteria,p:Proteobacteria,c:Alphaproteobacteria,o:Rhodospirillales,f:I-10
Zotu1019	k:Bacteria(1.0000),p:Proteobacteria(1.0000),c:Alphaproteobacteria(1.0000),o:Rhodospirillales(1.0000),f:KCM-B-15(1.0000)	+	k:Bacteria,p:Proteobacteria,c:Alphaproteobacteria,o:Rhodospirillales,f:KCM-B-15
Zotu1014	k:Bacteria(1.0000),p:Bacteroidetes(1.0000),c:Bacteroidia(1.0000),o:Bacteroidales(1.0000),f:Bacteroidaceae(1.0000),g:Bacteroides(1.0000)	+	k:Bacteria,p:Bacteroidetes,c:Bacteroidia,o:Bacteroidales,f:Bacteroidaceae,g:Bacteroides
Zotu1016	k:Bacteria(1.0000),p:Firmicutes(1.0000),c:Negativicutes(1.0000),o:Selenomonadales(1.0000),f:Veillonellaceae(1.0000),g:Dialister(1.0000)	+	k:Bacteria,p:Firmicutes,c:Negativicutes,o:Selenomonadales,f:Veillonellaceae,g:Dialister
Zotu1009	k:Bacteria(1.0000),p:Chloroflexi(1.0000)	+	k:Bacteria,p:Chloroflexi
Zotu1011	k:Bacteria(1.0000),p:Actinobacteria(1.0000),c:Coriobacteriia(1.0000),o:Coriobacteriales(1.0000),f:Coriobacteriaceae(1.0000)	+	k:Bacteria,p:Actinobacteria,c:Coriobacteriia,o:Coriobacteriales,f:Coriobacteriaceae
Zotu1023	k:Bacteria(1.0000),p:Proteobacteria(1.0000),c:Gammaproteobacteria(0.9900),o:Pseudomonadales(0.9801),f:Moraxellaceae(0.9703),g:Perlucidibaca(0.8151)	+	k:Bacteria,p:Proteobacteria,c:Gammaproteobacteria,o:Pseudomonadales,f:Moraxellaceae,g:Perlucidibaca
Zotu1018	k:Bacteria(1.0000),p:Gemmatimonadetes(1.0000),c:Gemmatimonadetes(1.0000),o:Gemmatimonadales(1.0000),f:Gemmatimonadaceae(1.0000)	+	k:Bacteria,p:Gemmatimonadetes,c:Gemmatimonadetes,o:Gemmatimonadales,f:Gemmatimonadaceae
Zotu1017	k:Bacteria(1.0000),p:Thermotogae(0.9600),c:Thermotogae(0.9216),o:Thermotogales(0.8847),f:Thermotogaceae(0.8493),g:GAL15(0.8154)	+	k:Bacteria,p:Thermotogae,c:Thermotogae,o:Thermotogales,f:Thermotogaceae,g:GAL15
Zotu1021	k:Bacteria(1.0000),p:Proteobacteria(1.0000),c:Alphaproteobacteria(1.0000),o:Sphingomonadales(1.0000),f:Erythrobacteraceae(1.0000),g:Altererythrobacter(0.9900)	+	k:Bacteria,p:Proteobacteria,c:Alphaproteobacteria,o:Sphingomonadales,f:Erythrobacteraceae,g:Altererythrobacter
Zotu1015	k:Bacteria(1.0000),p:Proteobacteria(1.0000),c:Betaproteobacteria(1.0000),o:Burkholderiales(1.0000),f:Comamonadaceae(1.0000),g:Acidovorax(0.3300)	+	k:Bacteria,p:Proteobacteria,c:Betaproteobacteria,o:Burkholderiales,f:Comamonadaceae
Zotu1020	k:Bacteria(1.0000),p:Actinobacteria(1.0000),c:Acidimicrobiia(1.0000),o:Acidimicrobiales(1.0000)	+	k:Bacteria,p:Actinobacteria,c:Acidimicrobiia,o:Acidimicrobiales
Zotu1034	k:Archaea(1.0000),p:Thaumarchaeota(1.0000),c:Marine_Group_I(1.0000)	+	k:Archaea,p:Thaumarchaeota,c:Marine_Group_I
Zotu1028	k:Bacteria(1.0000),p:Firmicutes(1.0000),c:Clostridia(1.0000),o:Clostridiales(1.0000),f:Peptococcaceae(1.0000),g:Thermincola(1.0000)	+	k:Bacteria,p:Firmicutes,c:Clostridia,o:Clostridiales,f:Peptococcaceae,g:Thermincola
Zotu1026	k:Bacteria(1.0000),p:Firmicutes(1.0000),c:Clostridia(1.0000),o:Clostridiales(1.0000),f:Ruminococcaceae(1.0000),g:Ruminiclostridium_1(0.9400)	+	k:Bacteria,p:Firmicutes,c:Clostridia,o:Clostridiales,f:Ruminococcaceae,g:Ruminiclostridium_1
Zotu1024	k:Bacteria(1.0000),p:Nitrospirae(1.0000),c:Nitrospira(1.0000),o:Nitrospirales(1.0000),f:0319-6A21(1.0000)	+	k:Bacteria,p:Nitrospirae,c:Nitrospira,o:Nitrospirales,f:0319-6A21
Zotu1027	k:Bacteria(1.0000),p:Proteobacteria(1.0000),c:Deltaproteobacteria(1.0000),o:Syntrophobacterales(1.0000),f:Syntrophobacteraceae(1.0000),g:Syntrophobacter(0.9000)	+	k:Bacteria,p:Proteobacteria,c:Deltaproteobacteria,o:Syntrophobacterales,f:Syntrophobacteraceae,g:Syntrophobacter
Zotu1035	k:Bacteria(1.0000),p:Chloroflexi(1.0000),c:Anaerolineae(1.0000),o:Anaerolineales(1.0000),f:Anaerolineaceae(1.0000),g:Pelolinea(0.9700),s:anaerobic_bacterium_MO-CFX1(0.5529)	+	k:Bacteria,p:Chloroflexi,c:Anaerolineae,o:Anaerolineales,f:Anaerolineaceae,g:Pelolinea,s:anaerobic_bacterium_MO-CFX1
Zotu1033	k:Bacteria(1.0000),p:Chloroflexi(0.9900),c:KD4-96(0.9801)	+	k:Bacteria,p:Chloroflexi,c:KD4-96
Zotu1029	k:Bacteria(1.0000),p:Firmicutes(0.9900),c:Clostridia(0.9702),o:Clostridiales(0.9508),f:Syntrophomonadaceae(0.7701),g:Dethiobacter(0.6238)	+	k:Bacteria,p:Firmicutes,c:Clostridia,o:Clostridiales,f:Syntrophomonadaceae,g:Dethiobacter
Zotu1025	k:Bacteria(1.0000),p:Actinobacteria(0.4700),c:OPB41(0.1692)	+	k:Bacteria
Zotu1030	k:Bacteria(1.0000),p:Proteobacteria(1.0000),c:Deltaproteobacteria(1.0000),o:GR-WP33-30(1.0000)	+	k:Bacteria,p:Proteobacteria,c:Deltaproteobacteria,o:GR-WP33-30
Zotu1038	k:Bacteria(1.0000),p:Acidobacteria(1.0000),c:Acidobacteria(1.0000),o:Acidobacteriales(0.9900),f:Acidobacteriaceae_[Subgroup_1](0.9801)	+	k:Bacteria,p:Acidobacteria,c:Acidobacteria,o:Acidobacteriales,f:Acidobacteriaceae_[Subgroup_1]
Zotu1036	k:Bacteria(1.0000),p:Acetothermia(0.4600)	+	k:Bacteria
Zotu1032	k:Bacteria(1.0000),p:Firmicutes(1.0000),c:Bacilli(1.0000),o:Bacillales(1.0000),f:Bacillaceae(0.9800),g:Bacillus(0.9408)	+	k:Bacteria,p:Firmicutes,c:Bacilli,o:Bacillales,f:Bacillaceae,g:Bacillus
Zotu1037	k:Bacteria(1.0000),p:Firmicutes(1.0000),c:Clostridia(1.0000),o:Clostridiales(1.0000),f:Syntrophomonadaceae(1.0000),g:Dethiobacter(1.0000)	+	k:Bacteria,p:Firmicutes,c:Clostridia,o:Clostridiales,f:Syntrophomonadaceae,g:Dethiobacter
Zotu1046	k:Bacteria(1.0000),p:Proteobacteria(1.0000),c:Deltaproteobacteria(1.0000),o:Desulfobacterales(1.0000),f:Nitrospinaceae(1.0000)	+	k:Bacteria,p:Proteobacteria,c:Deltaproteobacteria,o:Desulfobacterales,f:Nitrospinaceae
Zotu1051	k:Bacteria(1.0000),p:Microgenomates(1.0000)	+	k:Bacteria,p:Microgenomates
Zotu1048	k:Bacteria(1.0000),p:Thermotogae(1.0000),c:Thermotogae(1.0000),o:Thermotogales(1.0000),f:Thermotogaceae(1.0000),g:GAL15(1.0000)	+	k:Bacteria,p:Thermotogae,c:Thermotogae,o:Thermotogales,f:Thermotogaceae,g:GAL15
Zotu1045	k:Bacteria(1.0000),p:Nitrospirae(1.0000),c:Nitrospira(1.0000),o:Nitrospirales(1.0000),f:0319-6A21(1.0000)	+	k:Bacteria,p:Nitrospirae,c:Nitrospira,o:Nitrospirales,f:0319-6A21
Zotu1054	k:Archaea(1.0000),p:Euryarchaeota(1.0000),c:Thermoplasmata(1.0000),o:WCHA1-57(0.8200)	+	k:Archaea,p:Euryarchaeota,c:Thermoplasmata,o:WCHA1-57
Zotu1039	k:Bacteria(1.0000),p:Proteobacteria(1.0000),c:Gammaproteobacteria(1.0000),o:Xanthomonadales(1.0000),f:Solimonadaceae(1.0000),g:Fontimonas(1.0000)	+	k:Bacteria,p:Proteobacteria,c:Gammaproteobacteria,o:Xanthomonadales,f:Solimonadaceae,g:Fontimonas
Zotu1041	k:Bacteria(1.0000),p:Nitrospirae(1.0000),c:Nitrospira(1.0000),o:Nitrospirales(1.0000),f:0319-6A21(1.0000)	+	k:Bacteria,p:Nitrospirae,c:Nitrospira,o:Nitrospirales,f:0319-6A21
Zotu1043	k:Bacteria(1.0000),p:Synergistetes(1.0000),c:Synergistia(1.0000),o:Synergistales(1.0000),f:Synergistaceae(1.0000)	+	k:Bacteria,p:Synergistetes,c:Synergistia,o:Synergistales,f:Synergistaceae
Zotu1031	k:Bacteria(1.0000),p:Firmicutes(1.0000),c:Bacilli(1.0000),o:Bacillales(1.0000),f:Staphylococcaceae(1.0000),g:Staphylococcus(1.0000)	+	k:Bacteria,p:Firmicutes,c:Bacilli,o:Bacillales,f:Staphylococcaceae,g:Staphylococcus
Zotu1049	k:Bacteria(1.0000),p:Chloroflexi(1.0000),c:Anaerolineae(1.0000),o:Anaerolineales(1.0000),f:Anaerolineaceae(1.0000),g:Leptolinea(0.9500),s:bacterium_K-5b9(0.3895)	+	k:Bacteria,p:Chloroflexi,c:Anaerolineae,o:Anaerolineales,f:Anaerolineaceae,g:Leptolinea
Zotu1050	k:Bacteria(1.0000),p:Proteobacteria(0.9900),c:Deltaproteobacteria(0.9801),o:Desulfuromonadales(0.9703),f:Geobacteraceae(0.9412),g:Geobacter(0.9130)	+	k:Bacteria,p:Proteobacteria,c:Deltaproteobacteria,o:Desulfuromonadales,f:Geobacteraceae,g:Geobacter
Zotu1044	k:Bacteria(1.0000),p:Actinobacteria(1.0000),c:Thermoleophilia(1.0000),o:Solirubrobacterales(1.0000),f:480-2(1.0000)	+	k:Bacteria,p:Actinobacteria,c:Thermoleophilia,o:Solirubrobacterales,f:480-2
Zotu1042	k:Bacteria(1.0000),p:Firmicutes(1.0000),c:Bacilli(1.0000),o:Bacillales(0.9800),f:Bacillaceae(0.9408),g:Bacillus(0.8938)	+	k:Bacteria,p:Firmicutes,c:Bacilli,o:Bacillales,f:Bacillaceae,g:Bacillus
Zotu1047	k:Bacteria(1.0000),p:Actinobacteria(1.0000),c:OPB41(1.0000)	+	k:Bacteria,p:Actinobacteria,c:OPB41
Zotu1040	k:Bacteria(1.0000),p:Firmicutes(1.0000),c:Clostridia(1.0000),o:Clostridiales(1.0000),f:Lachnospiraceae(1.0000),g:Dorea(0.9200)	+	k:Bacteria,p:Firmicutes,c:Clostridia,o:Clostridiales,f:Lachnospiraceae,g:Dorea
Zotu1053	k:Bacteria(1.0000),p:Chloroflexi(1.0000),c:Anaerolineae(1.0000),o:Anaerolineales(1.0000),f:Anaerolineaceae(1.0000)	+	k:Bacteria,p:Chloroflexi,c:Anaerolineae,o:Anaerolineales,f:Anaerolineaceae
Zotu1052	k:Bacteria(1.0000),p:Proteobacteria(1.0000),c:Deltaproteobacteria(1.0000),o:Desulfovibrionales(1.0000),f:Desulfovibrionaceae(1.0000),g:Desulfovibrio(1.0000),s:Desulfovibrio_sp._MS(1.0000)	+	k:Bacteria,p:Proteobacteria,c:Deltaproteobacteria,o:Desulfovibrionales,f:Desulfovibrionaceae,g:Desulfovibrio,s:Desulfovibrio_sp._MS
Zotu1062	k:Bacteria(1.0000),p:Spirochaetae(1.0000),c:Spirochaetes(1.0000),o:Spirochaetales(1.0000),f:Spirochaetaceae(1.0000)	+	k:Bacteria,p:Spirochaetae,c:Spirochaetes,o:Spirochaetales,f:Spirochaetaceae
Zotu1056	k:Bacteria(1.0000),p:Proteobacteria(1.0000),c:Betaproteobacteria(1.0000),o:Nitrosomonadales(1.0000),f:Nitrosomonadaceae(1.0000)	+	k:Bacteria,p:Proteobacteria,c:Betaproteobacteria,o:Nitrosomonadales,f:Nitrosomonadaceae
Zotu1057	k:Bacteria(1.0000),p:Chloroflexi(1.0000),c:Anaerolineae(1.0000),o:Anaerolineales(1.0000),f:Anaerolineaceae(1.0000)	+	k:Bacteria,p:Chloroflexi,c:Anaerolineae,o:Anaerolineales,f:Anaerolineaceae
Zotu1061	k:Bacteria(1.0000),p:Chloroflexi(0.9800),c:KD4-96(0.9604)	+	k:Bacteria,p:Chloroflexi,c:KD4-96
Zotu1068	k:Bacteria(1.0000),p:Bacteroidetes(1.0000),c:Sphingobacteriia(1.0000),o:Sphingobacteriales(1.0000),f:Chitinophagaceae(1.0000),g:Chitinophaga(1.0000)	+	k:Bacteria,p:Bacteroidetes,c:Sphingobacteriia,o:Sphingobacteriales,f:Chitinophagaceae,g:Chitinophaga
Zotu1058	k:Bacteria(1.0000),p:Acidobacteria(1.0000),c:Acidobacteria(1.0000),o:Subgroup_3(1.0000),f:Unknown_Family(1.0000),g:Candidatus_Solibacter(1.0000)	+	k:Bacteria,p:Acidobacteria,c:Acidobacteria,o:Subgroup_3,f:Unknown_Family,g:Candidatus_Solibacter
Zotu1060	k:Bacteria(1.0000),p:Proteobacteria(1.0000),c:Betaproteobacteria(1.0000),o:Nitrosomonadales(1.0000),f:Nitrosomonadaceae(1.0000)	+	k:Bacteria,p:Proteobacteria,c:Betaproteobacteria,o:Nitrosomonadales,f:Nitrosomonadaceae
Zotu1059	k:Bacteria(1.0000),p:Firmicutes(1.0000),c:Bacilli(1.0000),o:Lactobacillales(1.0000),f:Streptococcaceae(1.0000),g:Streptococcus(1.0000)	+	k:Bacteria,p:Firmicutes,c:Bacilli,o:Lactobacillales,f:Streptococcaceae,g:Streptococcus
Zotu1055	k:Bacteria(1.0000),p:Proteobacteria(1.0000),c:Alphaproteobacteria(1.0000),o:Caulobacterales(1.0000),f:Hyphomonadaceae(1.0000),g:Woodsholea(1.0000)	+	k:Bacteria,p:Proteobacteria,c:Alphaproteobacteria,o:Caulobacterales,f:Hyphomonadaceae,g:Woodsholea
Zotu1067	k:Bacteria(1.0000),p:Actinobacteria(1.0000),c:Acidimicrobiia(1.0000),o:Acidimicrobiales(1.0000)	+	k:Bacteria,p:Actinobacteria,c:Acidimicrobiia,o:Acidimicrobiales
Zotu1065	k:Bacteria(1.0000),p:Proteobacteria(1.0000),c:Deltaproteobacteria(1.0000),o:Myxococcales(1.0000),f:Haliangiaceae(1.0000),g:Haliangium(1.0000)	+	k:Bacteria,p:Proteobacteria,c:Deltaproteobacteria,o:Myxococcales,f:Haliangiaceae,g:Haliangium
Zotu1063	k:Bacteria(1.0000),p:Bacteroidetes(1.0000),c:Cytophagia(1.0000),o:Cytophagales(1.0000),f:Cytophagaceae(1.0000)	+	k:Bacteria,p:Bacteroidetes,c:Cytophagia,o:Cytophagales,f:Cytophagaceae
Zotu1066	k:Bacteria(1.0000),p:Firmicutes(1.0000),c:Clostridia(1.0000),o:Clostridiales(1.0000),f:Peptococcaceae(1.0000),g:Thermincola(1.0000)	+	k:Bacteria,p:Firmicutes,c:Clostridia,o:Clostridiales,f:Peptococcaceae,g:Thermincola
Zotu1071	k:Bacteria(1.0000),p:Chloroflexi(1.0000),c:Anaerolineae(1.0000),o:Anaerolineales(1.0000),f:Anaerolineaceae(1.0000)	+	k:Bacteria,p:Chloroflexi,c:Anaerolineae,o:Anaerolineales,f:Anaerolineaceae
Zotu1081	k:Archaea(1.0000),p:Euryarchaeota(1.0000),c:Methanomicrobia(1.0000),o:Methanosarcinales(1.0000),f:GOM_Arc_I(1.0000),g:Candidatus_Methanoperedens(1.0000)	+	k:Archaea,p:Euryarchaeota,c:Methanomicrobia,o:Methanosarcinales,f:GOM_Arc_I,g:Candidatus_Methanoperedens
Zotu1064	k:Bacteria(1.0000),p:Proteobacteria(1.0000),c:Gammaproteobacteria(0.9300),o:Pseudomonadales(0.3441),f:Moraxellaceae(0.1273)	+	k:Bacteria,p:Proteobacteria,c:Gammaproteobacteria
Zotu1075	k:Bacteria(1.0000),p:Chloroflexi(1.0000),c:Anaerolineae(1.0000),o:Anaerolineales(1.0000),f:Anaerolineaceae(1.0000),g:Longilinea(0.6400)	+	k:Bacteria,p:Chloroflexi,c:Anaerolineae,o:Anaerolineales,f:Anaerolineaceae,g:Longilinea
Zotu1069	k:Bacteria(1.0000),p:Bacteroidetes(1.0000),c:Bacteroidia(1.0000),o:Bacteroidales(1.0000),f:Porphyromonadaceae(1.0000),g:Proteiniphilum(0.9900)	+	k:Bacteria,p:Bacteroidetes,c:Bacteroidia,o:Bacteroidales,f:Porphyromonadaceae,g:Proteiniphilum
Zotu1076	k:Bacteria(1.0000),p:Planctomycetes(1.0000),c:OM190(1.0000)	+	k:Bacteria,p:Planctomycetes,c:OM190
Zotu1074	k:Bacteria(1.0000),p:Chloroflexi(1.0000),c:Anaerolineae(1.0000),o:Anaerolineales(1.0000),f:Anaerolineaceae(1.0000)	+	k:Bacteria,p:Chloroflexi,c:Anaerolineae,o:Anaerolineales,f:Anaerolineaceae
Zotu1073	k:Bacteria(1.0000),p:Thermotogae(1.0000),c:Thermotogae(1.0000),o:Thermotogales(1.0000),f:Thermotogaceae(1.0000),g:GAL15(1.0000)	+	k:Bacteria,p:Thermotogae,c:Thermotogae,o:Thermotogales,f:Thermotogaceae,g:GAL15
Zotu1078	k:Bacteria(1.0000),p:Proteobacteria(0.9900),c:Alphaproteobacteria(0.9702),o:Rhodospirillales(0.6597),f:Rhodospirillaceae(0.4420),g:OM75_clade(0.1459)	+	k:Bacteria,p:Proteobacteria,c:Alphaproteobacteria,o:Rhodospirillales
Zotu1070	k:Bacteria(1.0000),p:Actinobacteria(0.9500),c:Coriobacteriia(0.9025),o:Coriobacteriales(0.8574),f:Coriobacteriaceae(0.8145)	+	k:Bacteria,p:Actinobacteria,c:Coriobacteriia,o:Coriobacteriales,f:Coriobacteriaceae
Zotu1079	k:Bacteria(1.0000),p:Actinobacteria(1.0000),c:Actinobacteria(1.0000),o:Micromonosporales(0.9700),f:Micromonosporaceae(0.9409),g:Micromonospora(0.7245),s:Micromonospora_sp._WMMB_338(0.0507)	+	k:Bacteria,p:Actinobacteria,c:Actinobacteria,o:Micromonosporales,f:Micromonosporaceae,g:Micromonospora
Zotu1082	k:Bacteria(1.0000),p:Acidobacteria(1.0000),c:Acidobacteria(1.0000),o:Subgroup_3(1.0000),f:Unknown_Family(1.0000),g:Candidatus_Solibacter(0.9900)	+	k:Bacteria,p:Acidobacteria,c:Acidobacteria,o:Subgroup_3,f:Unknown_Family,g:Candidatus_Solibacter
Zotu1080	k:Bacteria(1.0000),p:Actinobacteria(0.9600),c:MB-A2-108(0.8736)	+	k:Bacteria,p:Actinobacteria,c:MB-A2-108
Zotu1077	k:Bacteria(1.0000),p:Proteobacteria(1.0000),c:Betaproteobacteria(1.0000),o:Burkholderiales(1.0000),f:Comamonadaceae(0.9800)	+	k:Bacteria,p:Proteobacteria,c:Betaproteobacteria,o:Burkholderiales,f:Comamonadaceae
Zotu1072	k:Bacteria(1.0000),p:Actinobacteria(1.0000),c:Thermoleophilia(1.0000),o:Solirubrobacterales(1.0000)	+	k:Bacteria,p:Actinobacteria,c:Thermoleophilia,o:Solirubrobacterales
Zotu1085	k:Bacteria(1.0000),p:Gemmatimonadetes(1.0000),c:Gemmatimonadetes(1.0000),o:Gemmatimonadales(1.0000),f:Gemmatimonadaceae(1.0000)	+	k:Bacteria,p:Gemmatimonadetes,c:Gemmatimonadetes,o:Gemmatimonadales,f:Gemmatimonadaceae
Zotu1084	k:Bacteria(1.0000),p:Proteobacteria(1.0000),c:Betaproteobacteria(1.0000),o:Methylophilales(0.9100),f:Methylophilaceae(0.8281)	+	k:Bacteria,p:Proteobacteria,c:Betaproteobacteria,o:Methylophilales,f:Methylophilaceae
Zotu1086	k:Bacteria(1.0000),p:Nitrospirae(1.0000),c:Nitrospira(1.0000),o:Nitrospirales(1.0000),f:Nitrospiraceae(1.0000),g:Thermodesulfovibrio(1.0000)	+	k:Bacteria,p:Nitrospirae,c:Nitrospira,o:Nitrospirales,f:Nitrospiraceae,g:Thermodesulfovibrio
Zotu1089	k:Bacteria(1.0000),p:Proteobacteria(1.0000),c:Gammaproteobacteria(1.0000),o:Xanthomonadales(1.0000),f:Xanthomonadaceae(1.0000)	+	k:Bacteria,p:Proteobacteria,c:Gammaproteobacteria,o:Xanthomonadales,f:Xanthomonadaceae
Zotu1091	k:Bacteria(1.0000),p:Firmicutes(0.9700),c:Clostridia(0.9312),o:NRB23(0.6425)	+	k:Bacteria,p:Firmicutes,c:Clostridia,o:NRB23
Zotu1093	k:Bacteria(1.0000),p:Proteobacteria(1.0000),c:Betaproteobacteria(1.0000),o:Burkholderiales(1.0000),f:Comamonadaceae(1.0000)	+	k:Bacteria,p:Proteobacteria,c:Betaproteobacteria,o:Burkholderiales,f:Comamonadaceae
Zotu1087	k:Bacteria(1.0000),p:Actinobacteria(0.9500),c:MB-A2-108(0.9025)	+	k:Bacteria,p:Actinobacteria,c:MB-A2-108
Zotu1096	k:Bacteria(1.0000),p:Proteobacteria(1.0000),c:Betaproteobacteria(1.0000),o:Nitrosomonadales(1.0000),f:Nitrosomonadaceae(1.0000)	+	k:Bacteria,p:Proteobacteria,c:Betaproteobacteria,o:Nitrosomonadales,f:Nitrosomonadaceae
Zotu1083	k:Bacteria(1.0000),p:Nitrospirae(1.0000),c:Nitrospira(1.0000),o:Nitrospirales(1.0000),f:0319-6A21(1.0000)	+	k:Bacteria,p:Nitrospirae,c:Nitrospira,o:Nitrospirales,f:0319-6A21
Zotu1094	k:Bacteria(1.0000),p:Proteobacteria(1.0000),c:Deltaproteobacteria(1.0000),o:Desulfurellales(1.0000),f:Desulfurellaceae(1.0000)	+	k:Bacteria,p:Proteobacteria,c:Deltaproteobacteria,o:Desulfurellales,f:Desulfurellaceae
Zotu1088	k:Bacteria(1.0000),p:Firmicutes(0.8400),c:Clostridia(0.7056),o:Clostridiales(0.5927),f:Gracilibacteraceae(0.4682),g:Gracilibacter(0.3278)	+	k:Bacteria,p:Firmicutes,c:Clostridia,o:Clostridiales
Zotu1095	k:Bacteria(1.0000),p:Proteobacteria(1.0000),c:Deltaproteobacteria(1.0000),o:Desulfobacterales(1.0000),f:Desulfobacteraceae(1.0000),g:Desulfatirhabdium(1.0000)	+	k:Bacteria,p:Proteobacteria,c:Deltaproteobacteria,o:Desulfobacterales,f:Desulfobacteraceae,g:Desulfatirhabdium
Zotu1099	k:Bacteria(1.0000),p:Actinobacteria(1.0000),c:Acidimicrobiia(0.9900),o:Acidimicrobiales(0.9801),f:OM1_clade(0.9605)	+	k:Bacteria,p:Actinobacteria,c:Acidimicrobiia,o:Acidimicrobiales,f:OM1_clade
Zotu1097	k:Bacteria(1.0000),p:Actinobacteria(1.0000),c:Thermoleophilia(1.0000),o:Gaiellales(1.0000),f:Gaiellaceae(0.8600),g:Gaiella(0.7396)	+	k:Bacteria,p:Actinobacteria,c:Thermoleophilia,o:Gaiellales,f:Gaiellaceae,g:Gaiella
Zotu1098	k:Bacteria(1.0000),p:Firmicutes(1.0000),c:Bacilli(1.0000),o:Bacillales(1.0000),f:Bacillaceae(0.9600),g:Bacillus(0.7872)	+	k:Bacteria,p:Firmicutes,c:Bacilli,o:Bacillales,f:Bacillaceae,g:Bacillus
Zotu1090	k:Bacteria(1.0000),p:Firmicutes(1.0000),c:Bacilli(1.0000),o:Bacillales(1.0000),f:Bacillaceae(0.8200),g:Bacillus(0.6724)	+	k:Bacteria,p:Firmicutes,c:Bacilli,o:Bacillales,f:Bacillaceae,g:Bacillus
Zotu1100	k:Bacteria(1.0000),p:Bacteroidetes(1.0000),c:Bacteroidetes_vadinHA17(0.9900)	+	k:Bacteria,p:Bacteroidetes,c:Bacteroidetes_vadinHA17
Zotu1092	k:Bacteria(1.0000),p:Proteobacteria(1.0000),c:Alphaproteobacteria(1.0000),o:Rhodospirillales(1.0000),f:Rhodospirillaceae(1.0000)	+	k:Bacteria,p:Proteobacteria,c:Alphaproteobacteria,o:Rhodospirillales,f:Rhodospirillaceae
Zotu1104	k:Bacteria(1.0000),p:Armatimonadetes(1.0000)	+	k:Bacteria,p:Armatimonadetes
Zotu1103	k:Bacteria(1.0000),p:Acidobacteria(1.0000),c:Acidobacteria(1.0000),o:Subgroup_4(1.0000),f:Unknown_Family(1.0000),g:Blastocatella(1.0000)	+	k:Bacteria,p:Acidobacteria,c:Acidobacteria,o:Subgroup_4,f:Unknown_Family,g:Blastocatella
Zotu1107	k:Bacteria(1.0000),p:Nitrospirae(1.0000),c:Nitrospira(1.0000),o:Nitrospirales(1.0000),f:Sh765B-TzT-35(1.0000)	+	k:Bacteria,p:Nitrospirae,c:Nitrospira,o:Nitrospirales,f:Sh765B-TzT-35
Zotu1101	k:Bacteria(1.0000),p:Acidobacteria(1.0000),c:Acidobacteria(1.0000),o:Subgroup_6(1.0000)	+	k:Bacteria,p:Acidobacteria,c:Acidobacteria,o:Subgroup_6
Zotu1108	k:Bacteria(1.0000),p:Proteobacteria(1.0000),c:Deltaproteobacteria(1.0000),o:43F-1404R(1.0000)	+	k:Bacteria,p:Proteobacteria,c:Deltaproteobacteria,o:43F-1404R
Zotu1106	k:Bacteria(1.0000),p:Actinobacteria(1.0000),c:Acidimicrobiia(1.0000),o:Acidimicrobiales(1.0000)	+	k:Bacteria,p:Actinobacteria,c:Acidimicrobiia,o:Acidimicrobiales
Zotu1105	k:Bacteria(1.0000),p:Thermotogae(1.0000),c:Thermotogae(1.0000),o:Thermotogales(1.0000),f:Thermotogaceae(1.0000),g:GAL15(1.0000)	+	k:Bacteria,p:Thermotogae,c:Thermotogae,o:Thermotogales,f:Thermotogaceae,g:GAL15
Zotu1110	k:Bacteria(1.0000),p:Nitrospirae(1.0000),c:Nitrospira(1.0000),o:Nitrospirales(1.0000),f:Nitrospiraceae(1.0000)	+	k:Bacteria,p:Nitrospirae,c:Nitrospira,o:Nitrospirales,f:Nitrospiraceae
Zotu1102	k:Bacteria(1.0000),p:Acidobacteria(1.0000),c:Acidobacteria(1.0000),o:Subgroup_2(1.0000)	+	k:Bacteria,p:Acidobacteria,c:Acidobacteria,o:Subgroup_2
Zotu1128	k:Archaea(1.0000),p:Euryarchaeota(1.0000),c:Thermoplasmata(1.0000),o:Thermoplasmatales(1.0000),f:Terrestrial_Miscellaneous_Gp[TMEG](1.0000)	+	k:Archaea,p:Euryarchaeota,c:Thermoplasmata,o:Thermoplasmatales,f:Terrestrial_Miscellaneous_Gp[TMEG]
Zotu1113	k:Bacteria(1.0000),p:Chloroflexi(1.0000),c:Anaerolineae(1.0000),o:Anaerolineales(1.0000),f:Anaerolineaceae(1.0000),g:Anaerolinea(1.0000)	+	k:Bacteria,p:Chloroflexi,c:Anaerolineae,o:Anaerolineales,f:Anaerolineaceae,g:Anaerolinea
Zotu1121	k:Bacteria(1.0000),p:Bacteroidetes(1.0000),c:Bacteroidia(1.0000),o:Bacteroidales(1.0000),f:Bacteroidaceae(1.0000),g:Bacteroides(1.0000)	+	k:Bacteria,p:Bacteroidetes,c:Bacteroidia,o:Bacteroidales,f:Bacteroidaceae,g:Bacteroides
Zotu1116	k:Bacteria(1.0000),p:Firmicutes(1.0000),c:Clostridia(1.0000),o:Clostridiales(1.0000),f:Ruminococcaceae(1.0000),g:Subdoligranulum(0.9900)	+	k:Bacteria,p:Firmicutes,c:Clostridia,o:Clostridiales,f:Ruminococcaceae,g:Subdoligranulum
Zotu1109	k:Bacteria(1.0000),p:Proteobacteria(1.0000),c:Gammaproteobacteria(0.9900),o:Oceanospirillales(0.9603),f:Oceanospirillaceae(0.9219),g:Pseudospirillum(0.8850)	+	k:Bacteria,p:Proteobacteria,c:Gammaproteobacteria,o:Oceanospirillales,f:Oceanospirillaceae,g:Pseudospirillum
Zotu1117	k:Bacteria(1.0000),p:Firmicutes(1.0000),c:Clostridia(1.0000),o:Clostridiales(1.0000),f:Lachnospiraceae(1.0000),g:[Eubacterium]_ventriosum_group(0.9100)	+	k:Bacteria,p:Firmicutes,c:Clostridia,o:Clostridiales,f:Lachnospiraceae,g:[Eubacterium]_ventriosum_group
Zotu1115	k:Bacteria(1.0000),p:Proteobacteria(1.0000),c:Betaproteobacteria(1.0000),o:Rhodocyclales(0.9800),f:Rhodocyclaceae(0.9604),g:Sulfuritalea(0.9316)	+	k:Bacteria,p:Proteobacteria,c:Betaproteobacteria,o:Rhodocyclales,f:Rhodocyclaceae,g:Sulfuritalea
Zotu1118	k:Bacteria(1.0000),p:Chloroflexi(1.0000),c:Anaerolineae(1.0000),o:Anaerolineales(1.0000),f:Anaerolineaceae(1.0000),g:Pelolinea(1.0000)	+	k:Bacteria,p:Chloroflexi,c:Anaerolineae,o:Anaerolineales,f:Anaerolineaceae,g:Pelolinea
Zotu1125	k:Bacteria(1.0000),p:Actinobacteria(1.0000),c:Coriobacteriia(1.0000),o:Coriobacteriales(1.0000),f:Coriobacteriaceae(1.0000)	+	k:Bacteria,p:Actinobacteria,c:Coriobacteriia,o:Coriobacteriales,f:Coriobacteriaceae
Zotu1120	k:Bacteria(1.0000),p:Parcubacteria(0.4300)	+	k:Bacteria
Zotu1124	k:Bacteria(1.0000),p:Proteobacteria(1.0000),c:Alphaproteobacteria(1.0000),o:Rhodospirillales(1.0000),f:Rhodospirillaceae(1.0000),g:Skermanella(0.9500)	+	k:Bacteria,p:Proteobacteria,c:Alphaproteobacteria,o:Rhodospirillales,f:Rhodospirillaceae,g:Skermanella
Zotu1126	k:Bacteria(1.0000),p:Acidobacteria(1.0000),c:Holophagae(1.0000),o:Subgroup_10(1.0000),f:ABS-19(0.9800)	+	k:Bacteria,p:Acidobacteria,c:Holophagae,o:Subgroup_10,f:ABS-19
Zotu1119	k:Bacteria(1.0000),p:Proteobacteria(1.0000),c:Deltaproteobacteria(1.0000),o:Sh765B-TzT-29(1.0000)	+	k:Bacteria,p:Proteobacteria,c:Deltaproteobacteria,o:Sh765B-TzT-29
Zotu1111	k:Bacteria(1.0000),p:Proteobacteria(0.9900),c:Gammaproteobacteria(0.9801),o:Pseudomonadales(0.8233),f:Moraxellaceae(0.6916)	+	k:Bacteria,p:Proteobacteria,c:Gammaproteobacteria,o:Pseudomonadales,f:Moraxellaceae
Zotu1112	k:Bacteria(1.0000),p:Firmicutes(1.0000),c:Bacilli(1.0000),o:Bacillales(0.9900),f:Bacillaceae(0.9801),g:Bacillus(0.9703),s:Bacillus_flexus(0.3493)	+	k:Bacteria,p:Firmicutes,c:Bacilli,o:Bacillales,f:Bacillaceae,g:Bacillus
Zotu1114	k:Bacteria(1.0000),p:Firmicutes(1.0000),c:Bacilli(1.0000),o:Bacillales(1.0000),f:Bacillaceae(0.9800),g:Bacillus(0.9114),s:Bacillus_licheniformis(0.1914)	+	k:Bacteria,p:Firmicutes,c:Bacilli,o:Bacillales,f:Bacillaceae,g:Bacillus
Zotu1123	k:Bacteria(1.0000),p:Proteobacteria(1.0000),c:Betaproteobacteria(1.0000),o:Methylophilales(0.9800),f:Methylophilaceae(0.9604)	+	k:Bacteria,p:Proteobacteria,c:Betaproteobacteria,o:Methylophilales,f:Methylophilaceae
Zotu1122	k:Bacteria(1.0000),p:Firmicutes(1.0000),c:Clostridia(1.0000),o:Clostridiales(1.0000),f:Ruminococcaceae(1.0000)	+	k:Bacteria,p:Firmicutes,c:Clostridia,o:Clostridiales,f:Ruminococcaceae
Zotu1132	k:Bacteria(1.0000),p:Microgenomates(0.9500)	+	k:Bacteria,p:Microgenomates
Zotu1127	k:Bacteria(1.0000),p:Actinobacteria(1.0000),c:Actinobacteria(1.0000),o:Corynebacteriales(1.0000),f:Mycobacteriaceae(1.0000),g:Mycobacterium(1.0000)	+	k:Bacteria,p:Actinobacteria,c:Actinobacteria,o:Corynebacteriales,f:Mycobacteriaceae,g:Mycobacterium
Zotu1130	k:Bacteria(1.0000),p:Thermotogae(1.0000),c:Thermotogae(1.0000),o:Thermotogales(1.0000),f:Thermotogaceae(1.0000),g:GAL15(1.0000)	+	k:Bacteria,p:Thermotogae,c:Thermotogae,o:Thermotogales,f:Thermotogaceae,g:GAL15
Zotu1138	k:Bacteria(0.9900),p:Parcubacteria(0.4059)	+	k:Bacteria
Zotu1136	k:Bacteria(1.0000),p:Chloroflexi(1.0000),c:Dehalococcoidia(1.0000),o:GIF9(1.0000)	+	k:Bacteria,p:Chloroflexi,c:Dehalococcoidia,o:GIF9
Zotu1129	k:Bacteria(1.0000),p:Bacteroidetes(1.0000),c:Bacteroidetes_vadinHA17(1.0000)	+	k:Bacteria,p:Bacteroidetes,c:Bacteroidetes_vadinHA17
Zotu1135	k:Bacteria(1.0000),p:Proteobacteria(1.0000),c:Alphaproteobacteria(1.0000),o:Rhizobiales(1.0000),f:Rhizobiaceae(1.0000),g:Rhizobium(1.0000)	+	k:Bacteria,p:Proteobacteria,c:Alphaproteobacteria,o:Rhizobiales,f:Rhizobiaceae,g:Rhizobium
Zotu1133	k:Bacteria(1.0000),p:Chloroflexi(0.7400),c:TK10(0.4292)	+	k:Bacteria,p:Chloroflexi
Zotu1141	k:Bacteria(1.0000),p:Proteobacteria(1.0000),c:Deltaproteobacteria(1.0000),o:Sh765B-TzT-29(1.0000)	+	k:Bacteria,p:Proteobacteria,c:Deltaproteobacteria,o:Sh765B-TzT-29
Zotu1131	k:Bacteria(1.0000),p:Actinobacteria(1.0000),c:Thermoleophilia(1.0000),o:Gaiellales(0.9800),f:Gaiellaceae(0.9212),g:Gaiella(0.8659)	+	k:Bacteria,p:Actinobacteria,c:Thermoleophilia,o:Gaiellales,f:Gaiellaceae,g:Gaiella
Zotu1137	k:Bacteria(1.0000),p:Proteobacteria(1.0000),c:Alphaproteobacteria(1.0000),o:Rhizobiales(1.0000),f:Bradyrhizobiaceae(1.0000),g:Bradyrhizobium(0.9200)	+	k:Bacteria,p:Proteobacteria,c:Alphaproteobacteria,o:Rhizobiales,f:Bradyrhizobiaceae,g:Bradyrhizobium
Zotu1134	k:Bacteria(1.0000),p:Actinobacteria(1.0000),c:Thermoleophilia(1.0000),o:Solirubrobacterales(1.0000),f:0319-6M6(0.9800)	+	k:Bacteria,p:Actinobacteria,c:Thermoleophilia,o:Solirubrobacterales,f:0319-6M6
Zotu1140	k:Bacteria(1.0000),p:Chloroflexi(1.0000)	+	k:Bacteria,p:Chloroflexi
Zotu1146	k:Bacteria(1.0000),p:Proteobacteria(1.0000),c:Deltaproteobacteria(1.0000),o:Desulfurellales(1.0000),f:Desulfurellaceae(1.0000)	+	k:Bacteria,p:Proteobacteria,c:Deltaproteobacteria,o:Desulfurellales,f:Desulfurellaceae
Zotu1152	k:Archaea(1.0000),p:Euryarchaeota(1.0000),c:Thermoplasmata(1.0000),o:Thermoplasmatales(1.0000),f:Marine_Group_II(1.0000)	+	k:Archaea,p:Euryarchaeota,c:Thermoplasmata,o:Thermoplasmatales,f:Marine_Group_II
Zotu1148	k:Bacteria(1.0000),p:Firmicutes(1.0000),c:Erysipelotrichia(0.9800),o:Erysipelotrichales(0.9604),f:Erysipelotrichaceae(0.9412),g:Holdemanella(0.9224)	+	k:Bacteria,p:Firmicutes,c:Erysipelotrichia,o:Erysipelotrichales,f:Erysipelotrichaceae,g:Holdemanella
Zotu1150	k:Bacteria(1.0000),p:Bacteroidetes(1.0000),c:Bacteroidetes_vadinHA17(1.0000)	+	k:Bacteria,p:Bacteroidetes,c:Bacteroidetes_vadinHA17
Zotu1142	k:Bacteria(1.0000),p:Chloroflexi(1.0000),c:Dehalococcoidia(0.9900),o:vadinBA26(0.9603)	+	k:Bacteria,p:Chloroflexi,c:Dehalococcoidia,o:vadinBA26
Zotu1144	k:Bacteria(1.0000),p:Actinobacteria(1.0000),c:Coriobacteriia(1.0000),o:Coriobacteriales(1.0000),f:Coriobacteriaceae(1.0000)	+	k:Bacteria,p:Actinobacteria,c:Coriobacteriia,o:Coriobacteriales,f:Coriobacteriaceae
Zotu1151	k:Bacteria(1.0000),p:Chloroflexi(1.0000),c:Dehalococcoidia(0.9900),o:Dehalococcoidales(0.8118)	+	k:Bacteria,p:Chloroflexi,c:Dehalococcoidia,o:Dehalococcoidales
Zotu1143	k:Bacteria(1.0000),p:Synergistetes(0.9900),c:Synergistia(0.9801),o:Synergistales(0.9703),f:Synergistaceae(0.9606),g:Lactivibrio(0.9510)	+	k:Bacteria,p:Synergistetes,c:Synergistia,o:Synergistales,f:Synergistaceae,g:Lactivibrio
Zotu1147	k:Bacteria(1.0000),p:Nitrospirae(1.0000),c:Nitrospira(1.0000),o:Nitrospirales(1.0000),f:Nitrospiraceae(1.0000)	+	k:Bacteria,p:Nitrospirae,c:Nitrospira,o:Nitrospirales,f:Nitrospiraceae
Zotu1156	k:Bacteria(1.0000),p:Candidate_division_OP3(1.0000)	+	k:Bacteria,p:Candidate_division_OP3
Zotu1139	k:Bacteria(1.0000),p:Acidobacteria(1.0000),c:Acidobacteria(1.0000),o:Subgroup_3(1.0000),f:Unknown_Family(1.0000),g:Candidatus_Solibacter(1.0000)	+	k:Bacteria,p:Acidobacteria,c:Acidobacteria,o:Subgroup_3,f:Unknown_Family,g:Candidatus_Solibacter
Zotu1159	k:Archaea(1.0000),p:Thaumarchaeota(1.0000),c:Soil_Crenarchaeotic_Group[SCG](1.0000)	+	k:Archaea,p:Thaumarchaeota,c:Soil_Crenarchaeotic_Group[SCG]
Zotu1149	k:Bacteria(1.0000),p:Actinobacteria(1.0000),c:MB-A2-108(0.9800)	+	k:Bacteria,p:Actinobacteria,c:MB-A2-108
Zotu1153	k:Bacteria(1.0000),p:Bacteroidetes(1.0000),c:Cytophagia(1.0000),o:Cytophagales(1.0000),f:Cytophagaceae(1.0000)	+	k:Bacteria,p:Bacteroidetes,c:Cytophagia,o:Cytophagales,f:Cytophagaceae
Zotu1145	k:Bacteria(1.0000),p:Nitrospirae(0.9900),c:Nitrospira(0.9801),o:Nitrospirales(0.9703),f:Nitrospiraceae(0.9606)	+	k:Bacteria,p:Nitrospirae,c:Nitrospira,o:Nitrospirales,f:Nitrospiraceae
Zotu1154	k:Bacteria(1.0000),p:Proteobacteria(1.0000),c:Alphaproteobacteria(1.0000),o:Sphingomonadales(0.9900),f:Sphingomonadaceae(0.9702),g:Sphingomonas(0.9508)	+	k:Bacteria,p:Proteobacteria,c:Alphaproteobacteria,o:Sphingomonadales,f:Sphingomonadaceae,g:Sphingomonas
Zotu1158	k:Bacteria(1.0000),p:Bacteroidetes(1.0000),c:Cytophagia(1.0000),o:Cytophagales(1.0000),f:Cytophagaceae(1.0000),g:Meniscus(1.0000)	+	k:Bacteria,p:Bacteroidetes,c:Cytophagia,o:Cytophagales,f:Cytophagaceae,g:Meniscus
Zotu1155	k:Bacteria(1.0000),p:Proteobacteria(1.0000),c:Alphaproteobacteria(1.0000),o:Sphingomonadales(0.9800),f:Sphingomonadaceae(0.9506),g:Sphingosinicella(0.9221)	+	k:Bacteria,p:Proteobacteria,c:Alphaproteobacteria,o:Sphingomonadales,f:Sphingomonadaceae,g:Sphingosinicella
Zotu1157	k:Bacteria(1.0000),p:Proteobacteria(1.0000),c:Deltaproteobacteria(1.0000),o:43F-1404R(1.0000)	+	k:Bacteria,p:Proteobacteria,c:Deltaproteobacteria,o:43F-1404R
Zotu1163	k:Bacteria(1.0000),p:Actinobacteria(1.0000),c:Actinobacteria(1.0000),o:Micrococcales(1.0000),f:Promicromonosporaceae(0.9700),g:Promicromonospora(0.9409)	+	k:Bacteria,p:Actinobacteria,c:Actinobacteria,o:Micrococcales,f:Promicromonosporaceae,g:Promicromonospora
Zotu1167	k:Bacteria(1.0000),p:Nitrospirae(1.0000),c:Nitrospira(1.0000),o:Nitrospirales(1.0000),f:wb1-A12(1.0000)	+	k:Bacteria,p:Nitrospirae,c:Nitrospira,o:Nitrospirales,f:wb1-A12
Zotu1161	k:Bacteria(1.0000),p:Firmicutes(1.0000),c:Clostridia(1.0000),o:Thermoanaerobacterales(1.0000),f:SRB2(1.0000)	+	k:Bacteria,p:Firmicutes,c:Clostridia,o:Thermoanaerobacterales,f:SRB2
Zotu1170	k:Bacteria(1.0000),p:Proteobacteria(1.0000),c:Alphaproteobacteria(0.9700),o:Rhodospirillales(0.9409),f:Rhodospirillaceae(0.9127),g:Dongia(0.8853)	+	k:Bacteria,p:Proteobacteria,c:Alphaproteobacteria,o:Rhodospirillales,f:Rhodospirillaceae,g:Dongia
Zotu1164	k:Bacteria(1.0000),p:Spirochaetae(1.0000),c:Spirochaetes(1.0000),o:Spirochaetales(1.0000),f:Spirochaetaceae(1.0000),g:Spirochaeta_2(0.9900)	+	k:Bacteria,p:Spirochaetae,c:Spirochaetes,o:Spirochaetales,f:Spirochaetaceae,g:Spirochaeta_2
Zotu1168	k:Bacteria(1.0000),p:Proteobacteria(1.0000),c:Deltaproteobacteria(1.0000),o:Desulfobacterales(1.0000),f:Nitrospinaceae(1.0000)	+	k:Bacteria,p:Proteobacteria,c:Deltaproteobacteria,o:Desulfobacterales,f:Nitrospinaceae
Zotu1162	k:Bacteria(1.0000),p:Proteobacteria(1.0000),c:SC3-20(1.0000)	+	k:Bacteria,p:Proteobacteria,c:SC3-20
Zotu1160	k:Bacteria(1.0000),p:Actinobacteria(1.0000),c:Acidimicrobiia(1.0000),o:Acidimicrobiales(1.0000),f:Iamiaceae(1.0000),g:Iamia(1.0000)	+	k:Bacteria,p:Actinobacteria,c:Acidimicrobiia,o:Acidimicrobiales,f:Iamiaceae,g:Iamia
Zotu1174	k:Bacteria(1.0000),p:Gemmatimonadetes(1.0000),c:Gemmatimonadetes(1.0000),o:BD2-11_terrestrial_group(1.0000)	+	k:Bacteria,p:Gemmatimonadetes,c:Gemmatimonadetes,o:BD2-11_terrestrial_group
Zotu1169	k:Bacteria(1.0000),p:Firmicutes(0.9700),c:Clostridia(0.9409),o:Clostridiales(0.8844),f:TSAC18(0.8314)	+	k:Bacteria,p:Firmicutes,c:Clostridia,o:Clostridiales,f:TSAC18
Zotu1166	k:Bacteria(1.0000),p:Proteobacteria(1.0000),c:Gammaproteobacteria(1.0000),o:Xanthomonadales(1.0000),f:Solimonadaceae(1.0000),g:Polycyclovorans(1.0000)	+	k:Bacteria,p:Proteobacteria,c:Gammaproteobacteria,o:Xanthomonadales,f:Solimonadaceae,g:Polycyclovorans
Zotu1172	k:Bacteria(1.0000),p:Chloroflexi(1.0000)	+	k:Bacteria,p:Chloroflexi
Zotu1165	k:Bacteria(1.0000),p:Firmicutes(1.0000),c:Clostridia(1.0000),o:Clostridiales(1.0000),f:Lachnospiraceae(1.0000)	+	k:Bacteria,p:Firmicutes,c:Clostridia,o:Clostridiales,f:Lachnospiraceae
Zotu1184	k:Bacteria(1.0000),p:Bacteroidetes(1.0000),c:Bacteroidetes_vadinHA17(1.0000)	+	k:Bacteria,p:Bacteroidetes,c:Bacteroidetes_vadinHA17
Zotu1176	k:Bacteria(1.0000),p:Acidobacteria(0.9500),c:Acidobacteria(0.9025),o:Subgroup_6(0.8574)	+	k:Bacteria,p:Acidobacteria,c:Acidobacteria,o:Subgroup_6
Zotu1173	k:Bacteria(1.0000),p:Proteobacteria(1.0000),c:Deltaproteobacteria(1.0000),o:Sh765B-TzT-29(1.0000)	+	k:Bacteria,p:Proteobacteria,c:Deltaproteobacteria,o:Sh765B-TzT-29
Zotu1177	k:Bacteria(1.0000),p:Chloroflexi(0.9900),c:Anaerolineae(0.9801),o:Anaerolineales(0.9703),f:Anaerolineaceae(0.9606)	+	k:Bacteria,p:Chloroflexi,c:Anaerolineae,o:Anaerolineales,f:Anaerolineaceae
Zotu1183	k:Bacteria(1.0000),p:Proteobacteria(1.0000),c:Deltaproteobacteria(1.0000),o:Desulfurellales(1.0000),f:Desulfurellaceae(1.0000)	+	k:Bacteria,p:Proteobacteria,c:Deltaproteobacteria,o:Desulfurellales,f:Desulfurellaceae
Zotu1182	k:Bacteria(1.0000),p:Proteobacteria(1.0000),c:Deltaproteobacteria(1.0000),o:Desulfuromonadales(1.0000),f:Desulfuromonadaceae(0.9500),g:Desulfuromonas(0.8930)	+	k:Bacteria,p:Proteobacteria,c:Deltaproteobacteria,o:Desulfuromonadales,f:Desulfuromonadaceae,g:Desulfuromonas
Zotu1179	k:Bacteria(1.0000),p:Chloroflexi(1.0000),c:Anaerolineae(1.0000),o:Anaerolineales(1.0000),f:Anaerolineaceae(1.0000),g:Anaerolineaceae_UCG-001(0.5100)	+	k:Bacteria,p:Chloroflexi,c:Anaerolineae,o:Anaerolineales,f:Anaerolineaceae,g:Anaerolineaceae_UCG-001
Zotu1181	k:Bacteria(1.0000),p:Firmicutes(1.0000),c:Clostridia(1.0000),o:Clostridiales(1.0000),f:Family_XI(1.0000),g:Sedimentibacter(1.0000)	+	k:Bacteria,p:Firmicutes,c:Clostridia,o:Clostridiales,f:Family_XI,g:Sedimentibacter
Zotu1175	k:Bacteria(1.0000),p:Nitrospirae(1.0000),c:Nitrospira(1.0000),o:Nitrospirales(1.0000),f:wb1-A12(1.0000)	+	k:Bacteria,p:Nitrospirae,c:Nitrospira,o:Nitrospirales,f:wb1-A12
Zotu1188	k:Bacteria(1.0000),p:Actinobacteria(1.0000),c:Nitriliruptoria(1.0000),o:Nitriliruptorales(1.0000),f:Nitriliruptoraceae(1.0000),g:Nitriliruptor(1.0000)	+	k:Bacteria,p:Actinobacteria,c:Nitriliruptoria,o:Nitriliruptorales,f:Nitriliruptoraceae,g:Nitriliruptor
Zotu1178	k:Bacteria(1.0000),p:Proteobacteria(1.0000),c:Alphaproteobacteria(1.0000),o:Rhizobiales(1.0000),f:Phyllobacteriaceae(0.9800),g:Mesorhizobium(0.9506),s:Mesorhizobium_sp._Cag14(0.2567)	+	k:Bacteria,p:Proteobacteria,c:Alphaproteobacteria,o:Rhizobiales,f:Phyllobacteriaceae,g:Mesorhizobium
Zotu1180	k:Bacteria(1.0000),p:Actinobacteria(1.0000),c:Thermoleophilia(1.0000),o:Gaiellales(1.0000),f:Gaiellaceae(0.8400),g:Gaiella(0.7056)	+	k:Bacteria,p:Actinobacteria,c:Thermoleophilia,o:Gaiellales,f:Gaiellaceae,g:Gaiella
Zotu1171	k:Bacteria(1.0000),p:Firmicutes(1.0000),c:Bacilli(1.0000),o:Bacillales(1.0000),f:Bacillaceae(0.9500),g:Bacillus(0.8360),s:Bacillus_sp._1NLA3E(0.2257)	+	k:Bacteria,p:Firmicutes,c:Bacilli,o:Bacillales,f:Bacillaceae,g:Bacillus
Zotu1186	k:Bacteria(1.0000),p:Proteobacteria(1.0000),c:Alphaproteobacteria(1.0000),o:Rhizobiales(1.0000),f:Methylobacteriaceae(1.0000),g:Methylobacterium(1.0000)	+	k:Bacteria,p:Proteobacteria,c:Alphaproteobacteria,o:Rhizobiales,f:Methylobacteriaceae,g:Methylobacterium
Zotu1196	k:Archaea(1.0000),p:Thaumarchaeota(1.0000),c:Soil_Crenarchaeotic_Group[SCG](1.0000)	+	k:Archaea,p:Thaumarchaeota,c:Soil_Crenarchaeotic_Group[SCG]
Zotu1193	k:Bacteria(1.0000),p:Actinobacteria(1.0000),c:Coriobacteriia(1.0000),o:Coriobacteriales(1.0000),f:Coriobacteriaceae(1.0000)	+	k:Bacteria,p:Actinobacteria,c:Coriobacteriia,o:Coriobacteriales,f:Coriobacteriaceae
Zotu1185	k:Bacteria(1.0000),p:Firmicutes(1.0000),c:Clostridia(1.0000),o:Clostridiales(1.0000),f:Syntrophomonadaceae(1.0000),g:Dethiobacter(1.0000)	+	k:Bacteria,p:Firmicutes,c:Clostridia,o:Clostridiales,f:Syntrophomonadaceae,g:Dethiobacter
Zotu1189	k:Bacteria(1.0000),p:Latescibacteria(1.0000)	+	k:Bacteria,p:Latescibacteria
Zotu1198	k:Bacteria(1.0000),p:Proteobacteria(1.0000),c:Deltaproteobacteria(1.0000),o:Syntrophobacterales(1.0000),f:Syntrophaceae(1.0000),g:Syntrophus(0.9900)	+	k:Bacteria,p:Proteobacteria,c:Deltaproteobacteria,o:Syntrophobacterales,f:Syntrophaceae,g:Syntrophus
Zotu1187	k:Bacteria(1.0000),p:Proteobacteria(1.0000),c:Gammaproteobacteria(0.9800),o:Xanthomonadales(0.9604),f:Solimonadaceae(0.9412),g:Polycyclovorans(0.9224)	+	k:Bacteria,p:Proteobacteria,c:Gammaproteobacteria,o:Xanthomonadales,f:Solimonadaceae,g:Polycyclovorans
Zotu1191	k:Bacteria(1.0000),p:Proteobacteria(1.0000),c:Gammaproteobacteria(1.0000),o:Xanthomonadales(1.0000),f:Xanthomonadales_Incertae_Sedis(1.0000),g:Steroidobacter(0.7200)	+	k:Bacteria,p:Proteobacteria,c:Gammaproteobacteria,o:Xanthomonadales,f:Xanthomonadales_Incertae_Sedis,g:Steroidobacter
Zotu1195	k:Bacteria(1.0000),p:Acidobacteria(1.0000),c:Acidobacteria(1.0000),o:Subgroup_2(1.0000)	+	k:Bacteria,p:Acidobacteria,c:Acidobacteria,o:Subgroup_2
Zotu1202	k:Bacteria(1.0000),p:Chloroflexi(1.0000)	+	k:Bacteria,p:Chloroflexi
Zotu1192	k:Bacteria(1.0000),p:Gemmatimonadetes(1.0000),c:Gemmatimonadetes(1.0000),o:Gemmatimonadales(1.0000),f:Gemmatimonadaceae(1.0000)	+	k:Bacteria,p:Gemmatimonadetes,c:Gemmatimonadetes,o:Gemmatimonadales,f:Gemmatimonadaceae
Zotu1200	k:Bacteria(1.0000),p:Proteobacteria(1.0000),c:Deltaproteobacteria(1.0000),o:Desulfobacterales(1.0000),f:Nitrospinaceae(1.0000),g:Candidatus_Entotheonella(1.0000)	+	k:Bacteria,p:Proteobacteria,c:Deltaproteobacteria,o:Desulfobacterales,f:Nitrospinaceae,g:Candidatus_Entotheonella
Zotu1197	k:Bacteria(1.0000),p:Firmicutes(1.0000),c:Bacilli(1.0000),o:Bacillales(0.8200),f:Bacillaceae(0.5494),g:Bacillus(0.1813)	+	k:Bacteria,p:Firmicutes,c:Bacilli,o:Bacillales,f:Bacillaceae
Zotu1194	k:Bacteria(1.0000),p:Proteobacteria(1.0000),c:Deltaproteobacteria(1.0000),o:Myxococcales(1.0000),f:Nannocystaceae(1.0000)	+	k:Bacteria,p:Proteobacteria,c:Deltaproteobacteria,o:Myxococcales,f:Nannocystaceae
Zotu1208	k:Bacteria(1.0000),p:Bacteroidetes(1.0000),c:Bacteroidia(1.0000),o:Bacteroidales(1.0000),f:Bacteroidaceae(1.0000),g:Bacteroides(1.0000)	+	k:Bacteria,p:Bacteroidetes,c:Bacteroidia,o:Bacteroidales,f:Bacteroidaceae,g:Bacteroides
Zotu1210	k:Archaea(1.0000),p:Euryarchaeota(1.0000),c:Thermoplasmata(1.0000),o:Thermoplasmatales(1.0000),f:Marine_Group_II(1.0000)	+	k:Archaea,p:Euryarchaeota,c:Thermoplasmata,o:Thermoplasmatales,f:Marine_Group_II
Zotu1199	k:Bacteria(1.0000),p:Proteobacteria(1.0000),c:Betaproteobacteria(1.0000),o:Nitrosomonadales(1.0000),f:Nitrosomonadaceae(1.0000)	+	k:Bacteria,p:Proteobacteria,c:Betaproteobacteria,o:Nitrosomonadales,f:Nitrosomonadaceae
Zotu1203	k:Bacteria(1.0000),p:Firmicutes(1.0000),c:Clostridia(1.0000),o:Clostridiales(1.0000),f:Lachnospiraceae(1.0000),g:Lachnospiraceae_ND3007_group(0.9600)	+	k:Bacteria,p:Firmicutes,c:Clostridia,o:Clostridiales,f:Lachnospiraceae,g:Lachnospiraceae_ND3007_group
Zotu1211	k:Bacteria(1.0000),p:Atribacteria(1.0000)	+	k:Bacteria,p:Atribacteria
Zotu1207	k:Bacteria(1.0000),p:Acidobacteria(1.0000),c:Acidobacteria(1.0000),o:Subgroup_6(1.0000)	+	k:Bacteria,p:Acidobacteria,c:Acidobacteria,o:Subgroup_6
Zotu1190	k:Bacteria(1.0000),p:Firmicutes(1.0000),c:Clostridia(1.0000),o:Clostridiales(1.0000),f:Syntrophomonadaceae(0.9700),g:Dethiobacter(0.9409)	+	k:Bacteria,p:Firmicutes,c:Clostridia,o:Clostridiales,f:Syntrophomonadaceae,g:Dethiobacter
Zotu1217	k:Bacteria(1.0000),p:Chloroflexi(1.0000),c:Anaerolineae(1.0000),o:Anaerolineales(1.0000),f:Anaerolineaceae(1.0000)	+	k:Bacteria,p:Chloroflexi,c:Anaerolineae,o:Anaerolineales,f:Anaerolineaceae
Zotu1209	k:Bacteria(1.0000),p:Actinobacteria(1.0000),c:Actinobacteria(1.0000),o:Corynebacteriales(1.0000),f:Nocardiaceae(1.0000),g:Nocardia(1.0000),s:Nocardia_cummidelens(0.1700)	+	k:Bacteria,p:Actinobacteria,c:Actinobacteria,o:Corynebacteriales,f:Nocardiaceae,g:Nocardia
Zotu1220	k:Bacteria(1.0000),p:Proteobacteria(1.0000),c:Alphaproteobacteria(1.0000),o:Sphingomonadales(1.0000),f:Sphingomonadaceae(0.8600),g:Sphingomonas(0.6536)	+	k:Bacteria,p:Proteobacteria,c:Alphaproteobacteria,o:Sphingomonadales,f:Sphingomonadaceae,g:Sphingomonas
Zotu1215	k:Bacteria(1.0000),p:Proteobacteria(1.0000),c:Betaproteobacteria(1.0000),o:Burkholderiales(1.0000),f:Comamonadaceae(1.0000),g:Acidovorax(0.3200)	+	k:Bacteria,p:Proteobacteria,c:Betaproteobacteria,o:Burkholderiales,f:Comamonadaceae
Zotu1213	k:Bacteria(1.0000),p:Nitrospirae(1.0000),c:Nitrospira(1.0000),o:Nitrospirales(1.0000),f:0319-6A21(1.0000)	+	k:Bacteria,p:Nitrospirae,c:Nitrospira,o:Nitrospirales,f:0319-6A21
Zotu1214	k:Bacteria(1.0000),p:Proteobacteria(1.0000),c:Deltaproteobacteria(1.0000),o:Myxococcales(1.0000),f:Sandaracinaceae(1.0000),g:Sandaracinus(1.0000)	+	k:Bacteria,p:Proteobacteria,c:Deltaproteobacteria,o:Myxococcales,f:Sandaracinaceae,g:Sandaracinus
Zotu1204	k:Bacteria(1.0000),p:Firmicutes(1.0000),c:Clostridia(1.0000),o:Clostridiales(1.0000),f:Ruminococcaceae(1.0000)	+	k:Bacteria,p:Firmicutes,c:Clostridia,o:Clostridiales,f:Ruminococcaceae
Zotu1205	k:Bacteria(1.0000),p:Firmicutes(1.0000),c:Negativicutes(1.0000),o:Selenomonadales(1.0000),f:Veillonellaceae(1.0000)	+	k:Bacteria,p:Firmicutes,c:Negativicutes,o:Selenomonadales,f:Veillonellaceae
Zotu1206	k:Bacteria(1.0000),p:Firmicutes(1.0000),c:Bacilli(1.0000),o:Bacillales(1.0000),f:Bacillaceae(0.7500),g:Bacillus(0.5400)	+	k:Bacteria,p:Firmicutes,c:Bacilli,o:Bacillales,f:Bacillaceae,g:Bacillus
Zotu1201	k:Bacteria(1.0000),p:Firmicutes(0.9900),c:Clostridia(0.9801),o:Clostridiales(0.9703),f:Lachnospiraceae(0.9606),g:Blautia(0.9030)	+	k:Bacteria,p:Firmicutes,c:Clostridia,o:Clostridiales,f:Lachnospiraceae,g:Blautia
Zotu1221	k:Bacteria(1.0000),p:Bacteroidetes(1.0000),c:Bacteroidetes_vadinHA17(1.0000)	+	k:Bacteria,p:Bacteroidetes,c:Bacteroidetes_vadinHA17
Zotu1224	k:Bacteria(1.0000),p:Firmicutes(1.0000),c:Clostridia(1.0000),o:Clostridiales(1.0000),f:Syntrophomonadaceae(1.0000),g:Dethiobacter(1.0000)	+	k:Bacteria,p:Firmicutes,c:Clostridia,o:Clostridiales,f:Syntrophomonadaceae,g:Dethiobacter
Zotu1223	k:Bacteria(1.0000),p:Chloroflexi(1.0000),c:Anaerolineae(1.0000),o:Anaerolineales(1.0000),f:Anaerolineaceae(1.0000)	+	k:Bacteria,p:Chloroflexi,c:Anaerolineae,o:Anaerolineales,f:Anaerolineaceae
Zotu1222	k:Bacteria(1.0000),p:Gemmatimonadetes(1.0000),c:Gemmatimonadetes(1.0000),o:Gemmatimonadales(1.0000),f:Gemmatimonadaceae(1.0000)	+	k:Bacteria,p:Gemmatimonadetes,c:Gemmatimonadetes,o:Gemmatimonadales,f:Gemmatimonadaceae
Zotu1227	k:Bacteria(1.0000),p:Proteobacteria(1.0000),c:Alphaproteobacteria(1.0000),o:Rhodospirillales(0.5000),f:Rhodospirillaceae(0.2500)	+	k:Bacteria,p:Proteobacteria,c:Alphaproteobacteria,o:Rhodospirillales
Zotu1219	k:Bacteria(1.0000),p:Caldiserica(1.0000),c:Caldisericia(1.0000),o:Caldisericales(1.0000),f:Caldisericaceae(1.0000),g:Caldisericum(1.0000)	+	k:Bacteria,p:Caldiserica,c:Caldisericia,o:Caldisericales,f:Caldisericaceae,g:Caldisericum
Zotu1218	k:Bacteria(1.0000),p:Firmicutes(1.0000),c:Erysipelotrichia(1.0000),o:Erysipelotrichales(1.0000),f:Erysipelotrichaceae(1.0000),g:Catenibacterium(1.0000)	+	k:Bacteria,p:Firmicutes,c:Erysipelotrichia,o:Erysipelotrichales,f:Erysipelotrichaceae,g:Catenibacterium
Zotu1225	k:Bacteria(1.0000),p:Actinobacteria(0.9800),c:Acidimicrobiia(0.9604),o:Acidimicrobiales(0.9412),f:OM1_clade(0.9224)	+	k:Bacteria,p:Actinobacteria,c:Acidimicrobiia,o:Acidimicrobiales,f:OM1_clade
Zotu1229	k:Bacteria(1.0000),p:Proteobacteria(1.0000),c:Deltaproteobacteria(1.0000),o:43F-1404R(1.0000)	+	k:Bacteria,p:Proteobacteria,c:Deltaproteobacteria,o:43F-1404R
Zotu1216	k:Bacteria(1.0000),p:Firmicutes(1.0000),c:Bacilli(1.0000),o:Bacillales(1.0000),f:Paenibacillaceae(1.0000),g:Paenibacillus(0.9500)	+	k:Bacteria,p:Firmicutes,c:Bacilli,o:Bacillales,f:Paenibacillaceae,g:Paenibacillus
Zotu1230	k:Bacteria(1.0000),p:Proteobacteria(1.0000),c:Betaproteobacteria(1.0000),o:Burkholderiales(1.0000),f:Comamonadaceae(1.0000),g:Comamonas(0.5900)	+	k:Bacteria,p:Proteobacteria,c:Betaproteobacteria,o:Burkholderiales,f:Comamonadaceae,g:Comamonas
Zotu1231	k:Bacteria(1.0000),p:Armatimonadetes(0.9500)	+	k:Bacteria,p:Armatimonadetes
Zotu1212	k:Bacteria(1.0000),p:Proteobacteria(1.0000),c:Gammaproteobacteria(1.0000),o:Pseudomonadales(1.0000),f:Pseudomonadaceae(1.0000),g:Pseudomonas(1.0000),s:bacterium_WM06i-B4E(0.9500)	+	k:Bacteria,p:Proteobacteria,c:Gammaproteobacteria,o:Pseudomonadales,f:Pseudomonadaceae,g:Pseudomonas,s:bacterium_WM06i-B4E
Zotu1228	k:Bacteria(1.0000),p:Acidobacteria(1.0000),c:Holophagae(1.0000),o:Subgroup_10(0.9900),f:ABS-19(0.9801)	+	k:Bacteria,p:Acidobacteria,c:Holophagae,o:Subgroup_10,f:ABS-19
Zotu1232	k:Bacteria(1.0000),p:Firmicutes(0.9600),c:Clostridia(0.9216),o:Clostridiales(0.8847),f:Peptococcaceae(0.8405),g:Pelotomaculum(0.4959)	+	k:Bacteria,p:Firmicutes,c:Clostridia,o:Clostridiales,f:Peptococcaceae
Zotu1238	k:Bacteria(1.0000),p:Chloroflexi(1.0000),c:Anaerolineae(1.0000),o:Anaerolineales(1.0000),f:Anaerolineaceae(1.0000)	+	k:Bacteria,p:Chloroflexi,c:Anaerolineae,o:Anaerolineales,f:Anaerolineaceae
Zotu1245	k:Bacteria(1.0000),p:Planctomycetes(0.8900),c:Phycisphaerae(0.7476),o:ODP1230B30.09(0.5308)	+	k:Bacteria,p:Planctomycetes,c:Phycisphaerae,o:ODP1230B30.09
Zotu1237	k:Bacteria(1.0000),p:Proteobacteria(1.0000),c:Alphaproteobacteria(1.0000),o:Rhodospirillales(1.0000),f:Rhodospirillaceae(1.0000)	+	k:Bacteria,p:Proteobacteria,c:Alphaproteobacteria,o:Rhodospirillales,f:Rhodospirillaceae
Zotu1241	k:Bacteria(1.0000),p:Proteobacteria(1.0000),c:Deltaproteobacteria(1.0000),o:GR-WP33-30(1.0000)	+	k:Bacteria,p:Proteobacteria,c:Deltaproteobacteria,o:GR-WP33-30
Zotu1239	k:Bacteria(1.0000),p:Proteobacteria(1.0000),c:Alphaproteobacteria(1.0000),o:Rhizobiales(1.0000),f:Rhodobiaceae(1.0000)	+	k:Bacteria,p:Proteobacteria,c:Alphaproteobacteria,o:Rhizobiales,f:Rhodobiaceae
Zotu1240	k:Bacteria(1.0000),p:Firmicutes(0.9300),c:Clostridia(0.8649),o:Clostridiales(0.8044),f:Peptococcaceae(0.7481),g:Pelotomaculum(0.4638)	+	k:Bacteria,p:Firmicutes,c:Clostridia,o:Clostridiales,f:Peptococcaceae
Zotu1247	k:Bacteria(1.0000),p:Acidobacteria(1.0000),c:Acidobacteria(1.0000),o:Subgroup_25(1.0000)	+	k:Bacteria,p:Acidobacteria,c:Acidobacteria,o:Subgroup_25
Zotu1248	k:Bacteria(1.0000),p:Bacteroidetes(1.0000),c:Bacteroidia(1.0000),o:Bacteroidales(1.0000),f:Porphyromonadaceae(1.0000),g:Proteiniphilum(1.0000)	+	k:Bacteria,p:Bacteroidetes,c:Bacteroidia,o:Bacteroidales,f:Porphyromonadaceae,g:Proteiniphilum
Zotu1233	k:Bacteria(1.0000),p:Firmicutes(0.7900),c:Clostridia(0.6004),o:Thermoanaerobacterales(0.3182),f:Thermoanaerobacteraceae(0.1687),g:Moorella(0.0759)	+	k:Bacteria,p:Firmicutes,c:Clostridia
Zotu1244	k:Bacteria(1.0000),p:Firmicutes(1.0000),c:Clostridia(1.0000),o:Clostridiales(1.0000),f:Lachnospiraceae(1.0000),g:Tyzzerella_4(0.9800)	+	k:Bacteria,p:Firmicutes,c:Clostridia,o:Clostridiales,f:Lachnospiraceae,g:Tyzzerella_4
Zotu1226	k:Bacteria(1.0000),p:Proteobacteria(1.0000),c:Deltaproteobacteria(1.0000),o:Desulfarculales(1.0000),f:Desulfarculaceae(1.0000),g:Desulfatiglans(1.0000)	+	k:Bacteria,p:Proteobacteria,c:Deltaproteobacteria,o:Desulfarculales,f:Desulfarculaceae,g:Desulfatiglans
Zotu1242	k:Bacteria(1.0000),p:Nitrospirae(0.9500),c:Nitrospira(0.9025),o:Nitrospirales(0.8574),f:wb1-A12(0.8145)	+	k:Bacteria,p:Nitrospirae,c:Nitrospira,o:Nitrospirales,f:wb1-A12
Zotu1243	k:Bacteria(1.0000),p:Actinobacteria(1.0000),c:Thermoleophilia(1.0000),o:Solirubrobacterales(1.0000),f:0319-6M6(1.0000)	+	k:Bacteria,p:Actinobacteria,c:Thermoleophilia,o:Solirubrobacterales,f:0319-6M6
Zotu1252	k:Bacteria(1.0000),p:Actinobacteria(1.0000),c:Thermoleophilia(1.0000),o:Gaiellales(1.0000)	+	k:Bacteria,p:Actinobacteria,c:Thermoleophilia,o:Gaiellales
Zotu1253	k:Bacteria(1.0000),p:Actinobacteria(1.0000),c:Coriobacteriia(1.0000),o:Coriobacteriales(1.0000),f:Coriobacteriaceae(1.0000)	+	k:Bacteria,p:Actinobacteria,c:Coriobacteriia,o:Coriobacteriales,f:Coriobacteriaceae
Zotu1255	k:Bacteria(1.0000),p:Spirochaetae(1.0000),c:Spirochaetes(1.0000),o:Spirochaetales(1.0000),f:Spirochaetaceae(1.0000)	+	k:Bacteria,p:Spirochaetae,c:Spirochaetes,o:Spirochaetales,f:Spirochaetaceae
Zotu1250	k:Bacteria(1.0000),p:Proteobacteria(1.0000),c:Betaproteobacteria(1.0000),o:Nitrosomonadales(1.0000),f:Nitrosomonadaceae(1.0000)	+	k:Bacteria,p:Proteobacteria,c:Betaproteobacteria,o:Nitrosomonadales,f:Nitrosomonadaceae
Zotu1234	k:Bacteria(1.0000),p:Proteobacteria(1.0000),c:Deltaproteobacteria(1.0000),o:Desulfobacterales(1.0000),f:Desulfobacteraceae(1.0000),g:Desulfococcus(0.9700)	+	k:Bacteria,p:Proteobacteria,c:Deltaproteobacteria,o:Desulfobacterales,f:Desulfobacteraceae,g:Desulfococcus
Zotu1246	k:Bacteria(1.0000),p:Chloroflexi(0.9600),c:Dehalococcoidia(0.6816),o:GIF3(0.1908)	+	k:Bacteria,p:Chloroflexi,c:Dehalococcoidia
Zotu1254	k:Bacteria(1.0000),p:JL-ETNP-Z39(0.9200)	+	k:Bacteria,p:JL-ETNP-Z39
Zotu1251	k:Bacteria(1.0000),p:Proteobacteria(1.0000),c:Betaproteobacteria(1.0000),o:Rhodocyclales(0.6200),f:Rhodocyclaceae(0.3844)	+	k:Bacteria,p:Proteobacteria,c:Betaproteobacteria,o:Rhodocyclales
Zotu1258	k:Bacteria(1.0000),p:Bacteroidetes(1.0000),c:Bacteroidia(0.9800),o:Bacteroidia_Incertae_Sedis(0.9604),f:Draconibacteriaceae(0.9412)	+	k:Bacteria,p:Bacteroidetes,c:Bacteroidia,o:Bacteroidia_Incertae_Sedis,f:Draconibacteriaceae
Zotu1236	k:Bacteria(1.0000),p:Proteobacteria(1.0000),c:Gammaproteobacteria(1.0000),o:Acidithiobacillales(0.9900),f:KCM-B-112(0.9801)	+	k:Bacteria,p:Proteobacteria,c:Gammaproteobacteria,o:Acidithiobacillales,f:KCM-B-112
Zotu1235	k:Bacteria(1.0000),p:Actinobacteria(1.0000),c:Actinobacteria(1.0000),o:Corynebacteriales(1.0000),f:Corynebacteriaceae(1.0000),g:Corynebacterium_1(0.9900)	+	k:Bacteria,p:Actinobacteria,c:Actinobacteria,o:Corynebacteriales,f:Corynebacteriaceae,g:Corynebacterium_1
Zotu1256	k:Bacteria(1.0000),p:Proteobacteria(1.0000),c:Deltaproteobacteria(1.0000),o:Syntrophobacterales(1.0000),f:Syntrophaceae(1.0000),g:Syntrophus(1.0000)	+	k:Bacteria,p:Proteobacteria,c:Deltaproteobacteria,o:Syntrophobacterales,f:Syntrophaceae,g:Syntrophus
Zotu1259	k:Bacteria(1.0000),p:Chloroflexi(1.0000),c:Anaerolineae(1.0000),o:Anaerolineales(1.0000),f:Anaerolineaceae(1.0000)	+	k:Bacteria,p:Chloroflexi,c:Anaerolineae,o:Anaerolineales,f:Anaerolineaceae
Zotu1249	k:Bacteria(1.0000),p:Proteobacteria(1.0000),c:Deltaproteobacteria(1.0000),o:Desulfobacterales(1.0000),f:Nitrospinaceae(1.0000)	+	k:Bacteria,p:Proteobacteria,c:Deltaproteobacteria,o:Desulfobacterales,f:Nitrospinaceae
Zotu1257	k:Bacteria(1.0000),p:Proteobacteria(1.0000),c:Gammaproteobacteria(1.0000),o:Enterobacteriales(0.9900),f:Enterobacteriaceae(0.9801),g:Citrobacter(0.5195)	+	k:Bacteria,p:Proteobacteria,c:Gammaproteobacteria,o:Enterobacteriales,f:Enterobacteriaceae,g:Citrobacter
Zotu1261	k:Bacteria(1.0000),p:Acidobacteria(1.0000),c:Holophagae(1.0000),o:Subgroup_10(1.0000),f:ABS-19(1.0000)	+	k:Bacteria,p:Acidobacteria,c:Holophagae,o:Subgroup_10,f:ABS-19
Zotu1266	k:Bacteria(1.0000),p:Actinobacteria(1.0000),c:Actinobacteria(1.0000),o:Bifidobacteriales(1.0000),f:Bifidobacteriaceae(1.0000),g:Bifidobacterium(0.9900),s:Bifidobacterium_bifidum(0.4851)	+	k:Bacteria,p:Actinobacteria,c:Actinobacteria,o:Bifidobacteriales,f:Bifidobacteriaceae,g:Bifidobacterium
Zotu1265	k:Bacteria(1.0000),p:Actinobacteria(1.0000),c:Thermoleophilia(1.0000),o:Solirubrobacterales(1.0000),f:Patulibacteraceae(0.6100),g:Patulibacter(0.3721)	+	k:Bacteria,p:Actinobacteria,c:Thermoleophilia,o:Solirubrobacterales,f:Patulibacteraceae
Zotu1267	k:Bacteria(1.0000),p:Proteobacteria(1.0000),c:Alphaproteobacteria(1.0000),o:Rhodospirillales(1.0000),f:Rhodospirillaceae(1.0000),g:Thalassobaculum(1.0000)	+	k:Bacteria,p:Proteobacteria,c:Alphaproteobacteria,o:Rhodospirillales,f:Rhodospirillaceae,g:Thalassobaculum
Zotu1270	k:Archaea(1.0000),p:Euryarchaeota(1.0000),c:Thermoplasmata(1.0000),o:Thermoplasmatales(1.0000),f:Marine_Group_II(1.0000)	+	k:Archaea,p:Euryarchaeota,c:Thermoplasmata,o:Thermoplasmatales,f:Marine_Group_II
Zotu1260	k:Bacteria(1.0000),p:Proteobacteria(1.0000),c:Deltaproteobacteria(0.8700),o:Syntrophobacterales(0.7569),f:Syntrophaceae(0.6585)	+	k:Bacteria,p:Proteobacteria,c:Deltaproteobacteria,o:Syntrophobacterales,f:Syntrophaceae
Zotu1276	k:Archaea(1.0000),p:Thaumarchaeota(1.0000),c:Soil_Crenarchaeotic_Group[SCG](1.0000)	+	k:Archaea,p:Thaumarchaeota,c:Soil_Crenarchaeotic_Group[SCG]
Zotu1268	k:Bacteria(1.0000),p:Proteobacteria(0.9700),c:Alphaproteobacteria(0.5044),o:Rhodospirillales(0.2572),f:I-10(0.1312)	+	k:Bacteria,p:Proteobacteria,c:Alphaproteobacteria
Zotu1264	k:Bacteria(1.0000),p:Chloroflexi(1.0000),c:Anaerolineae(1.0000),o:Anaerolineales(1.0000),f:Anaerolineaceae(1.0000),g:Leptolinea(1.0000)	+	k:Bacteria,p:Chloroflexi,c:Anaerolineae,o:Anaerolineales,f:Anaerolineaceae,g:Leptolinea
Zotu1263	k:Bacteria(1.0000),p:Proteobacteria(1.0000),c:Alphaproteobacteria(1.0000),o:Rhodospirillales(1.0000),f:KCM-B-15(1.0000)	+	k:Bacteria,p:Proteobacteria,c:Alphaproteobacteria,o:Rhodospirillales,f:KCM-B-15
Zotu1273	k:Bacteria(1.0000),p:Firmicutes(1.0000),c:Bacilli(1.0000),o:Bacillales(1.0000),f:Planococcaceae(0.9700),g:Lysinibacillus(0.8924)	+	k:Bacteria,p:Firmicutes,c:Bacilli,o:Bacillales,f:Planococcaceae,g:Lysinibacillus
Zotu1271	k:Bacteria(1.0000),p:Acidobacteria(0.9800),c:Holophagae(0.9604),o:Subgroup_7(0.9412)	+	k:Bacteria,p:Acidobacteria,c:Holophagae,o:Subgroup_7
Zotu1272	k:Bacteria(1.0000),p:Proteobacteria(1.0000),c:Betaproteobacteria(1.0000),o:Burkholderiales(1.0000),f:Oxalobacteraceae(0.9900),g:Massilia(0.9801)	+	k:Bacteria,p:Proteobacteria,c:Betaproteobacteria,o:Burkholderiales,f:Oxalobacteraceae,g:Massilia
Zotu1281	k:Bacteria(1.0000),p:Proteobacteria(1.0000),c:Gammaproteobacteria(1.0000),o:Xanthomonadales(1.0000),f:Xanthomonadales_Incertae_Sedis(1.0000),g:Acidibacter(1.0000)	+	k:Bacteria,p:Proteobacteria,c:Gammaproteobacteria,o:Xanthomonadales,f:Xanthomonadales_Incertae_Sedis,g:Acidibacter
Zotu1275	k:Bacteria(1.0000),p:Proteobacteria(1.0000),c:Alphaproteobacteria(1.0000),o:Parvularculales(1.0000),f:Parvularculaceae(1.0000),g:Parvularcula(1.0000)	+	k:Bacteria,p:Proteobacteria,c:Alphaproteobacteria,o:Parvularculales,f:Parvularculaceae,g:Parvularcula
Zotu1282	k:Bacteria(1.0000),p:Proteobacteria(1.0000),c:Deltaproteobacteria(1.0000),o:GR-WP33-30(1.0000)	+	k:Bacteria,p:Proteobacteria,c:Deltaproteobacteria,o:GR-WP33-30
Zotu1277	k:Bacteria(1.0000),p:Actinobacteria(1.0000),c:Coriobacteriia(1.0000),o:Coriobacteriales(1.0000),f:Coriobacteriaceae(1.0000)	+	k:Bacteria,p:Actinobacteria,c:Coriobacteriia,o:Coriobacteriales,f:Coriobacteriaceae
Zotu1283	k:Bacteria(1.0000),p:Actinobacteria(1.0000),c:Actinobacteria(1.0000),o:Propionibacteriales(1.0000),f:Nocardioidaceae(1.0000),g:Marmoricola(0.6200)	+	k:Bacteria,p:Actinobacteria,c:Actinobacteria,o:Propionibacteriales,f:Nocardioidaceae,g:Marmoricola
Zotu1262	k:Bacteria(1.0000),p:Firmicutes(1.0000),c:Clostridia(1.0000),o:NRB23(0.9900)	+	k:Bacteria,p:Firmicutes,c:Clostridia,o:NRB23
Zotu1279	k:Bacteria(1.0000),p:Proteobacteria(1.0000),c:Deltaproteobacteria(1.0000),o:Sva0485(1.0000)	+	k:Bacteria,p:Proteobacteria,c:Deltaproteobacteria,o:Sva0485
Zotu1291	k:Archaea(1.0000),p:Thaumarchaeota(1.0000),c:Soil_Crenarchaeotic_Group[SCG](1.0000)	+	k:Archaea,p:Thaumarchaeota,c:Soil_Crenarchaeotic_Group[SCG]
Zotu1280	k:Bacteria(1.0000),p:Proteobacteria(1.0000),c:Gammaproteobacteria(0.9800),o:Methylococcales(0.9310),f:Methylococcaceae(0.7820),g:Methylobacter(0.3832)	+	k:Bacteria,p:Proteobacteria,c:Gammaproteobacteria,o:Methylococcales,f:Methylococcaceae
Zotu1269	k:Bacteria(1.0000),p:Firmicutes(1.0000),c:Clostridia(1.0000),o:Clostridiales(1.0000),f:Syntrophomonadaceae(1.0000),g:Dethiobacter(1.0000)	+	k:Bacteria,p:Firmicutes,c:Clostridia,o:Clostridiales,f:Syntrophomonadaceae,g:Dethiobacter
Zotu1290	k:Bacteria(1.0000),p:Proteobacteria(1.0000),c:Alphaproteobacteria(1.0000),o:Rhizobiales(0.9900),f:Rhodobiaceae(0.9702)	+	k:Bacteria,p:Proteobacteria,c:Alphaproteobacteria,o:Rhizobiales,f:Rhodobiaceae
Zotu1286	k:Bacteria(1.0000),p:Proteobacteria(1.0000),c:Alphaproteobacteria(1.0000),o:Rhizobiales(0.9900),f:MNG7(0.9504)	+	k:Bacteria,p:Proteobacteria,c:Alphaproteobacteria,o:Rhizobiales,f:MNG7
Zotu1287	k:Bacteria(1.0000),p:Proteobacteria(1.0000),c:Deltaproteobacteria(1.0000),o:Myxococcales(1.0000),f:Haliangiaceae(1.0000),g:Haliangium(1.0000)	+	k:Bacteria,p:Proteobacteria,c:Deltaproteobacteria,o:Myxococcales,f:Haliangiaceae,g:Haliangium
Zotu1288	k:Bacteria(1.0000),p:Marinimicrobia_[SAR406_clade](1.0000)	+	k:Bacteria,p:Marinimicrobia_[SAR406_clade]
Zotu1278	k:Bacteria(1.0000),p:Proteobacteria(1.0000),c:Gammaproteobacteria(1.0000),o:Xanthomonadales(1.0000),f:Xanthomonadales_Incertae_Sedis(0.9900),g:Acidibacter(0.9801)	+	k:Bacteria,p:Proteobacteria,c:Gammaproteobacteria,o:Xanthomonadales,f:Xanthomonadales_Incertae_Sedis,g:Acidibacter
Zotu1293	k:Bacteria(1.0000),p:Actinobacteria(1.0000),c:Actinobacteria(1.0000),o:Frankiales(0.9700),f:Geodermatophilaceae(0.9409),g:Blastococcus(0.8844)	+	k:Bacteria,p:Actinobacteria,c:Actinobacteria,o:Frankiales,f:Geodermatophilaceae,g:Blastococcus
Zotu1284	k:Bacteria(1.0000),p:Chloroflexi(1.0000),c:SHA-26(0.9800)	+	k:Bacteria,p:Chloroflexi,c:SHA-26
Zotu1274	k:Bacteria(1.0000),p:Firmicutes(1.0000),c:Bacilli(1.0000),o:Bacillales(1.0000),f:Bacillaceae(0.7300),g:Bacillus(0.5329),s:bacterium_K2-83(0.1545)	+	k:Bacteria,p:Firmicutes,c:Bacilli,o:Bacillales,f:Bacillaceae,g:Bacillus
Zotu1292	k:Bacteria(1.0000),p:Acidobacteria(1.0000),c:Acidobacteria(1.0000),o:Subgroup_3(1.0000),f:Unknown_Family(1.0000),g:Candidatus_Solibacter(1.0000)	+	k:Bacteria,p:Acidobacteria,c:Acidobacteria,o:Subgroup_3,f:Unknown_Family,g:Candidatus_Solibacter
Zotu1295	k:Bacteria(1.0000),p:Firmicutes(1.0000),c:Clostridia(1.0000)	+	k:Bacteria,p:Firmicutes,c:Clostridia
Zotu1297	k:Bacteria(1.0000),p:Proteobacteria(1.0000),c:Deltaproteobacteria(1.0000),o:Sva0485(1.0000)	+	k:Bacteria,p:Proteobacteria,c:Deltaproteobacteria,o:Sva0485
Zotu1285	k:Bacteria(1.0000),p:JL-ETNP-Z39(1.0000)	+	k:Bacteria,p:JL-ETNP-Z39
Zotu1296	k:Bacteria(1.0000),p:Proteobacteria(1.0000),c:Deltaproteobacteria(1.0000),o:43F-1404R(0.9800)	+	k:Bacteria,p:Proteobacteria,c:Deltaproteobacteria,o:43F-1404R
Zotu1299	k:Bacteria(1.0000),p:Bacteroidetes(1.0000),c:Bacteroidia(0.8500),o:Bacteroidia_Incertae_Sedis(0.6035),f:Draconibacteriaceae(0.4285)	+	k:Bacteria,p:Bacteroidetes,c:Bacteroidia,o:Bacteroidia_Incertae_Sedis
Zotu1289	k:Bacteria(1.0000),p:Proteobacteria(1.0000),c:Deltaproteobacteria(1.0000),o:Myxococcales(1.0000),f:Cystobacteraceae(1.0000),g:Anaeromyxobacter(1.0000)	+	k:Bacteria,p:Proteobacteria,c:Deltaproteobacteria,o:Myxococcales,f:Cystobacteraceae,g:Anaeromyxobacter
Zotu1301	k:Bacteria(1.0000),p:Chloroflexi(1.0000),c:Dehalococcoidia(1.0000),o:GIF9(1.0000)	+	k:Bacteria,p:Chloroflexi,c:Dehalococcoidia,o:GIF9
Zotu1300	k:Bacteria(1.0000),p:Chloroflexi(1.0000),c:SHA-26(0.9900)	+	k:Bacteria,p:Chloroflexi,c:SHA-26
Zotu1303	k:Bacteria(1.0000),p:Actinobacteria(1.0000),c:Actinobacteria(1.0000),o:Micrococcales(1.0000),f:Microbacteriaceae(1.0000),g:Curtobacterium(0.9100)	+	k:Bacteria,p:Actinobacteria,c:Actinobacteria,o:Micrococcales,f:Microbacteriaceae,g:Curtobacterium
Zotu1305	k:Bacteria(1.0000),p:Chloroflexi(1.0000),c:Anaerolineae(1.0000),o:Anaerolineales(1.0000),f:Anaerolineaceae(1.0000),g:Pelolinea(1.0000)	+	k:Bacteria,p:Chloroflexi,c:Anaerolineae,o:Anaerolineales,f:Anaerolineaceae,g:Pelolinea
Zotu1304	k:Bacteria(1.0000),p:Armatimonadetes(1.0000)	+	k:Bacteria,p:Armatimonadetes
Zotu1294	k:Bacteria(1.0000),p:Proteobacteria(1.0000),c:Alphaproteobacteria(1.0000),o:Rhizobiales(1.0000),f:Rhizobiales_Incertae_Sedis(1.0000),g:Nordella(1.0000)	+	k:Bacteria,p:Proteobacteria,c:Alphaproteobacteria,o:Rhizobiales,f:Rhizobiales_Incertae_Sedis,g:Nordella
Zotu1313	k:Bacteria(1.0000),p:Armatimonadetes(0.3700),c:Armatimonadia(0.0740),o:Armatimonadales(0.0148)	+	k:Bacteria
Zotu1302	k:Bacteria(1.0000),p:Parcubacteria(1.0000)	+	k:Bacteria,p:Parcubacteria
Zotu1308	k:Bacteria(1.0000),p:Firmicutes(1.0000),c:Clostridia(1.0000),o:Thermoanaerobacterales(1.0000),f:SRB2(1.0000)	+	k:Bacteria,p:Firmicutes,c:Clostridia,o:Thermoanaerobacterales,f:SRB2
Zotu1312	k:Bacteria(1.0000),p:Proteobacteria(0.9700),c:Deltaproteobacteria(0.9409),o:Desulfuromonadales(0.9127),f:Geobacteraceae(0.6845),g:Geobacter(0.5134)	+	k:Bacteria,p:Proteobacteria,c:Deltaproteobacteria,o:Desulfuromonadales,f:Geobacteraceae,g:Geobacter
Zotu1311	k:Bacteria(1.0000),p:Proteobacteria(1.0000),c:Gammaproteobacteria(1.0000),o:Xanthomonadales(1.0000),f:Xanthomonadaceae(1.0000),g:Silanimonas(1.0000)	+	k:Bacteria,p:Proteobacteria,c:Gammaproteobacteria,o:Xanthomonadales,f:Xanthomonadaceae,g:Silanimonas
Zotu1306	k:Bacteria(1.0000),p:Omnitrophica(1.0000),c:NPL-UPA2(1.0000)	+	k:Bacteria,p:Omnitrophica,c:NPL-UPA2
Zotu1316	k:Bacteria(1.0000),p:Nitrospirae(1.0000),c:Nitrospira(1.0000),o:Nitrospirales(1.0000),f:Nitrospiraceae(1.0000)	+	k:Bacteria,p:Nitrospirae,c:Nitrospira,o:Nitrospirales,f:Nitrospiraceae
Zotu1320	k:Bacteria(1.0000),p:Actinobacteria(1.0000),c:Thermoleophilia(1.0000),o:Solirubrobacterales(1.0000),f:FFCH13075(1.0000)	+	k:Bacteria,p:Actinobacteria,c:Thermoleophilia,o:Solirubrobacterales,f:FFCH13075
Zotu1298	k:Bacteria(1.0000),p:Proteobacteria(0.8900),c:Betaproteobacteria(0.7921),o:Nitrosomonadales(0.3327),f:Nitrosomonadaceae(0.1397)	+	k:Bacteria,p:Proteobacteria,c:Betaproteobacteria
Zotu1315	k:Bacteria(1.0000),p:Firmicutes(1.0000),c:Clostridia(1.0000),o:Clostridiales(1.0000),f:Syntrophomonadaceae(1.0000),g:Dethiobacter(1.0000)	+	k:Bacteria,p:Firmicutes,c:Clostridia,o:Clostridiales,f:Syntrophomonadaceae,g:Dethiobacter
Zotu1309	k:Bacteria(1.0000),p:Proteobacteria(1.0000),c:Alphaproteobacteria(1.0000),o:Caulobacterales(1.0000),f:Caulobacteraceae(1.0000),g:Phenylobacterium(1.0000)	+	k:Bacteria,p:Proteobacteria,c:Alphaproteobacteria,o:Caulobacterales,f:Caulobacteraceae,g:Phenylobacterium
Zotu1322	k:Bacteria(1.0000),p:Chloroflexi(1.0000)	+	k:Bacteria,p:Chloroflexi
Zotu1314	k:Bacteria(1.0000),p:Proteobacteria(1.0000),c:Deltaproteobacteria(1.0000),o:Desulfurellales(1.0000),f:Desulfurellaceae(1.0000)	+	k:Bacteria,p:Proteobacteria,c:Deltaproteobacteria,o:Desulfurellales,f:Desulfurellaceae
Zotu1318	k:Bacteria(1.0000),p:Proteobacteria(1.0000),c:Betaproteobacteria(1.0000),o:Burkholderiales(1.0000),f:Oxalobacteraceae(1.0000),g:Massilia(0.9900)	+	k:Bacteria,p:Proteobacteria,c:Betaproteobacteria,o:Burkholderiales,f:Oxalobacteraceae,g:Massilia
Zotu1324	k:Bacteria(1.0000),p:Actinobacteria(1.0000),c:MB-A2-108(0.9800)	+	k:Bacteria,p:Actinobacteria,c:MB-A2-108
Zotu1319	k:Bacteria(1.0000),p:Proteobacteria(0.8400),c:Gammaproteobacteria(0.6132),o:Oceanospirillales(0.0736),f:Oceanospirillaceae(0.0066),g:Pseudospirillum(0.0005)	+	k:Bacteria,p:Proteobacteria,c:Gammaproteobacteria
Zotu1317	k:Bacteria(1.0000),p:Actinobacteria(1.0000),c:Thermoleophilia(1.0000),o:Solirubrobacterales(1.0000),f:480-2(1.0000)	+	k:Bacteria,p:Actinobacteria,c:Thermoleophilia,o:Solirubrobacterales,f:480-2
Zotu1321	k:Bacteria(1.0000),p:Actinobacteria(1.0000),c:OPB41(1.0000)	+	k:Bacteria,p:Actinobacteria,c:OPB41
Zotu1326	k:Bacteria(1.0000),p:Proteobacteria(1.0000),c:Betaproteobacteria(1.0000),o:Burkholderiales(1.0000),f:Oxalobacteraceae(0.9800),g:Massilia(0.8624)	+	k:Bacteria,p:Proteobacteria,c:Betaproteobacteria,o:Burkholderiales,f:Oxalobacteraceae,g:Massilia
Zotu1307	k:Bacteria(1.0000),p:Firmicutes(1.0000),c:Clostridia(1.0000),o:Clostridiales(1.0000),f:Syntrophomonadaceae(1.0000),g:Syntrophomonas(0.9800)	+	k:Bacteria,p:Firmicutes,c:Clostridia,o:Clostridiales,f:Syntrophomonadaceae,g:Syntrophomonas
Zotu1310	k:Bacteria(1.0000),p:Actinobacteria(1.0000),c:Thermoleophilia(1.0000),o:Solirubrobacterales(1.0000),f:0319-6M6(1.0000)	+	k:Bacteria,p:Actinobacteria,c:Thermoleophilia,o:Solirubrobacterales,f:0319-6M6
Zotu1327	k:Bacteria(1.0000),p:Firmicutes(1.0000),c:Bacilli(1.0000),o:Bacillales(1.0000),f:Paenibacillaceae(1.0000),g:Paenibacillus(1.0000)	+	k:Bacteria,p:Firmicutes,c:Bacilli,o:Bacillales,f:Paenibacillaceae,g:Paenibacillus
Zotu1331	k:Bacteria(1.0000),p:Nitrospirae(1.0000),c:Nitrospira(1.0000),o:Nitrospirales(1.0000),f:Nitrospiraceae(1.0000)	+	k:Bacteria,p:Nitrospirae,c:Nitrospira,o:Nitrospirales,f:Nitrospiraceae
Zotu1328	k:Bacteria(1.0000),p:Acidobacteria(1.0000),c:Acidobacteria(1.0000),o:Subgroup_2(1.0000)	+	k:Bacteria,p:Acidobacteria,c:Acidobacteria,o:Subgroup_2
Zotu1330	k:Bacteria(1.0000),p:Chloroflexi(1.0000)	+	k:Bacteria,p:Chloroflexi
Zotu1332	k:Archaea(1.0000),p:Thaumarchaeota(1.0000),c:Marine_Group_I(1.0000)	+	k:Archaea,p:Thaumarchaeota,c:Marine_Group_I
Zotu1338	k:Bacteria(1.0000),p:Chloroflexi(1.0000),c:JG30-KF-CM66(1.0000)	+	k:Bacteria,p:Chloroflexi,c:JG30-KF-CM66
Zotu1329	k:Bacteria(1.0000),p:Cyanobacteria(1.0000),c:Melainabacteria(1.0000),o:Gastranaerophilales(1.0000)	+	k:Bacteria,p:Cyanobacteria,c:Melainabacteria,o:Gastranaerophilales
Zotu1339	k:Bacteria(1.0000),p:Chloroflexi(0.8400),c:Anaerolineae(0.2100),o:Anaerolineales(0.0525),f:Anaerolineaceae(0.0131)	+	k:Bacteria,p:Chloroflexi
Zotu1342	k:Bacteria(1.0000),p:Proteobacteria(1.0000),c:Gammaproteobacteria(1.0000),o:Xanthomonadales(1.0000),f:Xanthomonadaceae(1.0000),g:Arenimonas(0.9900)	+	k:Bacteria,p:Proteobacteria,c:Gammaproteobacteria,o:Xanthomonadales,f:Xanthomonadaceae,g:Arenimonas
Zotu1325	k:Bacteria(1.0000),p:Proteobacteria(1.0000),c:Deltaproteobacteria(1.0000),o:Desulfuromonadales(1.0000)	+	k:Bacteria,p:Proteobacteria,c:Deltaproteobacteria,o:Desulfuromonadales
Zotu1323	k:Bacteria(1.0000),p:Proteobacteria(1.0000),c:Alphaproteobacteria(1.0000),o:Rhizobiales(1.0000),f:Phyllobacteriaceae(0.9100),g:Nitratireductor(0.4732)	+	k:Bacteria,p:Proteobacteria,c:Alphaproteobacteria,o:Rhizobiales,f:Phyllobacteriaceae
Zotu1333	k:Bacteria(1.0000),p:Proteobacteria(1.0000),c:Betaproteobacteria(1.0000),o:Burkholderiales(1.0000),f:Comamonadaceae(1.0000)	+	k:Bacteria,p:Proteobacteria,c:Betaproteobacteria,o:Burkholderiales,f:Comamonadaceae
Zotu1340	k:Bacteria(1.0000),p:Bacteroidetes(1.0000),c:Sphingobacteriia(1.0000),o:Sphingobacteriales(1.0000),f:Chitinophagaceae(1.0000),g:Chitinophaga(1.0000)	+	k:Bacteria,p:Bacteroidetes,c:Sphingobacteriia,o:Sphingobacteriales,f:Chitinophagaceae,g:Chitinophaga
Zotu1345	k:Bacteria(1.0000),p:Firmicutes(0.9100),c:Clostridia(0.7826),o:NRB23(0.3052)	+	k:Bacteria,p:Firmicutes,c:Clostridia
Zotu1335	k:Bacteria(1.0000),p:Acidobacteria(1.0000),c:Holophagae(0.9800),o:Subgroup_10(0.9408),f:ABS-19(0.7150)	+	k:Bacteria,p:Acidobacteria,c:Holophagae,o:Subgroup_10,f:ABS-19
Zotu1336	k:Bacteria(1.0000),p:Acidobacteria(1.0000),c:Acidobacteria(1.0000),o:Subgroup_3(1.0000),f:Unknown_Family(1.0000),g:Candidatus_Solibacter(1.0000)	+	k:Bacteria,p:Acidobacteria,c:Acidobacteria,o:Subgroup_3,f:Unknown_Family,g:Candidatus_Solibacter
Zotu1334	k:Bacteria(1.0000),p:Firmicutes(1.0000),c:Clostridia(1.0000),o:Clostridiales(1.0000),f:Syntrophomonadaceae(1.0000),g:Candidatus_Contubernalis(1.0000)	+	k:Bacteria,p:Firmicutes,c:Clostridia,o:Clostridiales,f:Syntrophomonadaceae,g:Candidatus_Contubernalis
Zotu1337	k:Bacteria(1.0000),p:Proteobacteria(1.0000),c:Betaproteobacteria(1.0000),o:Burkholderiales(1.0000),f:Comamonadaceae(0.9900)	+	k:Bacteria,p:Proteobacteria,c:Betaproteobacteria,o:Burkholderiales,f:Comamonadaceae
Zotu1341	k:Bacteria(1.0000),p:Proteobacteria(1.0000),c:Deltaproteobacteria(1.0000),o:Sva0485(1.0000)	+	k:Bacteria,p:Proteobacteria,c:Deltaproteobacteria,o:Sva0485
Zotu1346	k:Bacteria(1.0000),p:Proteobacteria(1.0000),c:Deltaproteobacteria(1.0000),o:Syntrophobacterales(0.9700),f:Syntrophaceae(0.9409)	+	k:Bacteria,p:Proteobacteria,c:Deltaproteobacteria,o:Syntrophobacterales,f:Syntrophaceae
Zotu1343	k:Bacteria(1.0000),p:Firmicutes(0.9500),c:Clostridia(0.9025),o:Clostridiales(0.8574),f:Peptococcaceae(0.8145),g:Cryptanaerobacter(0.7493)	+	k:Bacteria,p:Firmicutes,c:Clostridia,o:Clostridiales,f:Peptococcaceae,g:Cryptanaerobacter
Zotu1348	k:Bacteria(1.0000),p:Proteobacteria(1.0000),c:Alphaproteobacteria(1.0000),o:Sphingomonadales(0.9200),f:Sphingomonadaceae(0.8464),g:Sphingomonas(0.7787)	+	k:Bacteria,p:Proteobacteria,c:Alphaproteobacteria,o:Sphingomonadales,f:Sphingomonadaceae,g:Sphingomonas
Zotu1351	k:Bacteria(1.0000),p:Actinobacteria(1.0000),c:Actinobacteria(1.0000),o:Micromonosporales(0.9900),f:Micromonosporaceae(0.9801),g:Virgisporangium(0.2646),s:Virgisporangium_aliadipatigenens(0.0582)	+	k:Bacteria,p:Actinobacteria,c:Actinobacteria,o:Micromonosporales,f:Micromonosporaceae
Zotu1344	k:Bacteria(1.0000),p:Proteobacteria(1.0000),c:Deltaproteobacteria(1.0000),o:Myxococcales(1.0000),f:Cystobacteraceae(0.7200),g:Cystobacter(0.1872)	+	k:Bacteria,p:Proteobacteria,c:Deltaproteobacteria,o:Myxococcales,f:Cystobacteraceae
Zotu1350	k:Bacteria(1.0000),p:Firmicutes(0.9500),c:Clostridia(0.9025),o:Clostridiales(0.8574),f:P._palm_C-A_51(0.1972)	+	k:Bacteria,p:Firmicutes,c:Clostridia,o:Clostridiales
Zotu1357	k:Bacteria(1.0000),p:Nitrospirae(0.9500),c:Nitrospira(0.9025),o:Nitrospirales(0.8574),f:wb1-A12(0.8145)	+	k:Bacteria,p:Nitrospirae,c:Nitrospira,o:Nitrospirales,f:wb1-A12
Zotu1347	k:Bacteria(1.0000),p:Proteobacteria(1.0000),c:Gammaproteobacteria(1.0000),o:WN-HWB-116(0.9700)	+	k:Bacteria,p:Proteobacteria,c:Gammaproteobacteria,o:WN-HWB-116
Zotu1353	k:Bacteria(1.0000),p:Firmicutes(1.0000),c:Bacilli(1.0000),o:Lactobacillales(1.0000),f:Lactobacillaceae(1.0000),g:Lactobacillus(1.0000)	+	k:Bacteria,p:Firmicutes,c:Bacilli,o:Lactobacillales,f:Lactobacillaceae,g:Lactobacillus
Zotu1349	k:Bacteria(1.0000),p:Bacteroidetes(1.0000),c:Bacteroidia(1.0000),o:Bacteroidales(1.0000),f:Porphyromonadaceae(1.0000),g:Petrimonas(0.9700)	+	k:Bacteria,p:Bacteroidetes,c:Bacteroidia,o:Bacteroidales,f:Porphyromonadaceae,g:Petrimonas
Zotu1360	k:Bacteria(1.0000),p:Proteobacteria(1.0000),c:Betaproteobacteria(1.0000),o:Burkholderiales(0.9900),f:Alcaligenaceae(0.9702),g:Sutterella(0.9508)	+	k:Bacteria,p:Proteobacteria,c:Betaproteobacteria,o:Burkholderiales,f:Alcaligenaceae,g:Sutterella
Zotu1358	k:Bacteria(1.0000),p:Proteobacteria(1.0000),c:Gammaproteobacteria(1.0000),o:Xanthomonadales(1.0000)	+	k:Bacteria,p:Proteobacteria,c:Gammaproteobacteria,o:Xanthomonadales
Zotu1361	k:Bacteria(1.0000),p:Actinobacteria(0.4200),c:OPB41(0.1596)	+	k:Bacteria
Zotu1352	k:Bacteria(1.0000),p:Actinobacteria(1.0000),c:Thermoleophilia(1.0000),o:Gaiellales(1.0000),f:Gaiellaceae(0.9400),g:Gaiella(0.8836)	+	k:Bacteria,p:Actinobacteria,c:Thermoleophilia,o:Gaiellales,f:Gaiellaceae,g:Gaiella
Zotu1356	k:Bacteria(1.0000),p:Actinobacteria(1.0000),c:OPB41(1.0000)	+	k:Bacteria,p:Actinobacteria,c:OPB41
Zotu1354	k:Bacteria(1.0000),p:Actinobacteria(1.0000),c:MB-A2-108(0.9700)	+	k:Bacteria,p:Actinobacteria,c:MB-A2-108
Zotu1363	k:Bacteria(1.0000),p:Proteobacteria(0.9800),c:Alphaproteobacteria(0.9604),o:Rhizobiales(0.9412),f:Methylobacteriaceae(0.4894)	+	k:Bacteria,p:Proteobacteria,c:Alphaproteobacteria,o:Rhizobiales
Zotu1355	k:Bacteria(1.0000),p:Firmicutes(1.0000),c:Clostridia(1.0000),o:Clostridiales(1.0000),f:Peptococcaceae(1.0000),g:Thermincola(1.0000)	+	k:Bacteria,p:Firmicutes,c:Clostridia,o:Clostridiales,f:Peptococcaceae,g:Thermincola
Zotu1364	k:Bacteria(1.0000),p:Proteobacteria(1.0000),c:Alphaproteobacteria(1.0000),o:Caulobacterales(1.0000),f:Hyphomonadaceae(1.0000),g:Woodsholea(1.0000)	+	k:Bacteria,p:Proteobacteria,c:Alphaproteobacteria,o:Caulobacterales,f:Hyphomonadaceae,g:Woodsholea
Zotu1359	k:Bacteria(1.0000),p:Proteobacteria(1.0000),c:Betaproteobacteria(1.0000),o:Burkholderiales(1.0000),f:Comamonadaceae(0.9900),g:Ramlibacter(0.3069)	+	k:Bacteria,p:Proteobacteria,c:Betaproteobacteria,o:Burkholderiales,f:Comamonadaceae
Zotu1362	k:Bacteria(1.0000),p:Firmicutes(1.0000),c:Negativicutes(0.9900),o:Selenomonadales(0.9801),f:Acidaminococcaceae(0.9703),g:Phascolarctobacterium(0.9606)	+	k:Bacteria,p:Firmicutes,c:Negativicutes,o:Selenomonadales,f:Acidaminococcaceae,g:Phascolarctobacterium
Zotu1367	k:Bacteria(1.0000),p:Acidobacteria(1.0000),c:Acidobacteria(1.0000),o:Subgroup_3(1.0000),f:Unknown_Family(0.8900),g:Bryobacter(0.6675)	+	k:Bacteria,p:Acidobacteria,c:Acidobacteria,o:Subgroup_3,f:Unknown_Family,g:Bryobacter
Zotu1376	k:Archaea(1.0000),p:Euryarchaeota(1.0000),c:Thermoplasmata(1.0000),o:Thermoplasmatales(1.0000),f:Marine_Group_II(1.0000)	+	k:Archaea,p:Euryarchaeota,c:Thermoplasmata,o:Thermoplasmatales,f:Marine_Group_II
Zotu1369	k:Bacteria(1.0000),p:Firmicutes(0.8100),c:Clostridia(0.6480),o:Clostridiales(0.4212),f:P._palm_C-A_51(0.0758)	+	k:Bacteria,p:Firmicutes,c:Clostridia
Zotu1372	k:Bacteria(1.0000),p:Bacteroidetes(1.0000),c:Cytophagia(1.0000),o:Cytophagales(1.0000),f:Cytophagaceae(1.0000)	+	k:Bacteria,p:Bacteroidetes,c:Cytophagia,o:Cytophagales,f:Cytophagaceae
Zotu1365	k:Bacteria(1.0000),p:Chloroflexi(1.0000),c:Anaerolineae(1.0000),o:Anaerolineales(1.0000),f:Anaerolineaceae(1.0000),g:Anaerolinea(0.6900)	+	k:Bacteria,p:Chloroflexi,c:Anaerolineae,o:Anaerolineales,f:Anaerolineaceae,g:Anaerolinea
Zotu1375	k:Bacteria(1.0000),p:Chloroflexi(1.0000),c:Anaerolineae(1.0000),o:Anaerolineales(1.0000),f:Anaerolineaceae(1.0000)	+	k:Bacteria,p:Chloroflexi,c:Anaerolineae,o:Anaerolineales,f:Anaerolineaceae
Zotu1370	k:Bacteria(1.0000),p:Firmicutes(0.9900),c:Clostridia(0.8811),o:Clostridiales(0.7842),f:Peptococcaceae(0.6430),g:Desulfosporosinus(0.5209)	+	k:Bacteria,p:Firmicutes,c:Clostridia,o:Clostridiales,f:Peptococcaceae,g:Desulfosporosinus
Zotu1371	k:Bacteria(1.0000),p:Proteobacteria(1.0000),c:Deltaproteobacteria(0.8800),o:Myxococcales(0.7392),f:Blfdi19(0.6135)	+	k:Bacteria,p:Proteobacteria,c:Deltaproteobacteria,o:Myxococcales,f:Blfdi19
Zotu1374	k:Bacteria(1.0000),p:Proteobacteria(1.0000),c:Gammaproteobacteria(1.0000),o:Pseudomonadales(1.0000),f:Pseudomonadaceae(1.0000),g:Pseudomonas(1.0000)	+	k:Bacteria,p:Proteobacteria,c:Gammaproteobacteria,o:Pseudomonadales,f:Pseudomonadaceae,g:Pseudomonas
Zotu1382	k:Bacteria(1.0000),p:Chloroflexi(1.0000),c:Anaerolineae(1.0000),o:Anaerolineales(1.0000),f:Anaerolineaceae(1.0000)	+	k:Bacteria,p:Chloroflexi,c:Anaerolineae,o:Anaerolineales,f:Anaerolineaceae
Zotu1366	k:Bacteria(1.0000),p:Actinobacteria(0.9700),c:Coriobacteriia(0.9409),o:Coriobacteriales(0.9127),f:Coriobacteriaceae(0.8853)	+	k:Bacteria,p:Actinobacteria,c:Coriobacteriia,o:Coriobacteriales,f:Coriobacteriaceae
Zotu1368	k:Bacteria(1.0000),p:Actinobacteria(1.0000),c:Thermoleophilia(1.0000),o:Gaiellales(1.0000)	+	k:Bacteria,p:Actinobacteria,c:Thermoleophilia,o:Gaiellales
Zotu1378	k:Bacteria(1.0000),p:Aminicenantes(1.0000)	+	k:Bacteria,p:Aminicenantes
Zotu1373	k:Bacteria(1.0000),p:Actinobacteria(1.0000),c:Coriobacteriia(1.0000),o:Coriobacteriales(1.0000),f:Coriobacteriaceae(1.0000)	+	k:Bacteria,p:Actinobacteria,c:Coriobacteriia,o:Coriobacteriales,f:Coriobacteriaceae
Zotu1385	k:Bacteria(1.0000),p:Proteobacteria(1.0000),c:Betaproteobacteria(1.0000),o:TRA3-20(0.9700)	+	k:Bacteria,p:Proteobacteria,c:Betaproteobacteria,o:TRA3-20
Zotu1387	k:Bacteria(1.0000),p:Chloroflexi(1.0000),c:Anaerolineae(1.0000),o:Anaerolineales(1.0000),f:Anaerolineaceae(1.0000)	+	k:Bacteria,p:Chloroflexi,c:Anaerolineae,o:Anaerolineales,f:Anaerolineaceae
Zotu1383	k:Bacteria(1.0000),p:Firmicutes(0.9900),c:Clostridia(0.9801),o:Clostridiales(0.9703),f:Ruminococcaceae(0.9606)	+	k:Bacteria,p:Firmicutes,c:Clostridia,o:Clostridiales,f:Ruminococcaceae
Zotu1388	k:Bacteria(1.0000),p:Proteobacteria(1.0000),c:Betaproteobacteria(1.0000),o:Nitrosomonadales(0.9600),f:Nitrosomonadaceae(0.9120)	+	k:Bacteria,p:Proteobacteria,c:Betaproteobacteria,o:Nitrosomonadales,f:Nitrosomonadaceae
Zotu1381	k:Bacteria(1.0000),p:Chloroflexi(0.5600),c:Anaerolineae(0.0560),o:Anaerolineales(0.0056),f:Anaerolineaceae(0.0006)	+	k:Bacteria,p:Chloroflexi
Zotu1391	k:Bacteria(1.0000),p:Chlorobi(0.8800),c:Ignavibacteria(0.7744),o:Ignavibacteriales(0.6815),f:BSV26(0.5929)	+	k:Bacteria,p:Chlorobi,c:Ignavibacteria,o:Ignavibacteriales,f:BSV26
Zotu1377	k:Bacteria(1.0000),p:Proteobacteria(1.0000),c:SC3-20(1.0000)	+	k:Bacteria,p:Proteobacteria,c:SC3-20
Zotu1390	k:Bacteria(1.0000),p:Firmicutes(1.0000),c:Clostridia(1.0000),o:Clostridiales(1.0000),f:Ruminococcaceae(1.0000),g:Fastidiosipila(1.0000)	+	k:Bacteria,p:Firmicutes,c:Clostridia,o:Clostridiales,f:Ruminococcaceae,g:Fastidiosipila
Zotu1379	k:Bacteria(1.0000),p:Firmicutes(1.0000),c:Bacilli(1.0000),o:Bacillales(1.0000),f:Paenibacillaceae(0.9900),g:Cohnella(0.9801)	+	k:Bacteria,p:Firmicutes,c:Bacilli,o:Bacillales,f:Paenibacillaceae,g:Cohnella
Zotu1399	k:Archaea(1.0000),p:Euryarchaeota(1.0000),c:Methanomicrobia(1.0000),o:Methanocellales(1.0000),f:Methanocellaceae(1.0000),g:Methanocella(1.0000)	+	k:Archaea,p:Euryarchaeota,c:Methanomicrobia,o:Methanocellales,f:Methanocellaceae,g:Methanocella
Zotu1394	k:Bacteria(1.0000),p:Firmicutes(1.0000),c:Clostridia(1.0000),o:Clostridiales(1.0000),f:TSAC18(1.0000)	+	k:Bacteria,p:Firmicutes,c:Clostridia,o:Clostridiales,f:TSAC18
Zotu1384	k:Bacteria(1.0000),p:Proteobacteria(1.0000),c:Deltaproteobacteria(1.0000),o:GR-WP33-30(1.0000)	+	k:Bacteria,p:Proteobacteria,c:Deltaproteobacteria,o:GR-WP33-30
Zotu1380	k:Bacteria(1.0000),p:Firmicutes(1.0000),c:Clostridia(1.0000),o:Clostridiales(1.0000),f:Ruminococcaceae(1.0000),g:Fastidiosipila(0.8100)	+	k:Bacteria,p:Firmicutes,c:Clostridia,o:Clostridiales,f:Ruminococcaceae,g:Fastidiosipila
Zotu1393	k:Bacteria(1.0000),p:Firmicutes(1.0000),c:Bacilli(1.0000),o:Bacillales(1.0000),f:Bacillaceae(0.9400),g:Bacillus(0.8742)	+	k:Bacteria,p:Firmicutes,c:Bacilli,o:Bacillales,f:Bacillaceae,g:Bacillus
Zotu1389	k:Bacteria(1.0000),p:Firmicutes(0.9900),c:Clostridia(0.9801),o:Clostridiales(0.9507),f:Syntrophomonadaceae(0.8841)	+	k:Bacteria,p:Firmicutes,c:Clostridia,o:Clostridiales,f:Syntrophomonadaceae
Zotu1386	k:Bacteria(1.0000),p:Firmicutes(1.0000),c:Clostridia(1.0000),o:Clostridiales(1.0000),f:Caldicoprobacteraceae(0.7200),g:Caldicoprobacter(0.5184)	+	k:Bacteria,p:Firmicutes,c:Clostridia,o:Clostridiales,f:Caldicoprobacteraceae,g:Caldicoprobacter
Zotu1400	k:Bacteria(1.0000),p:Firmicutes(1.0000),c:Clostridia(1.0000),o:Clostridiales(1.0000),f:Ruminococcaceae(0.9900),g:Ruminococcaceae_UCG-002(0.9702)	+	k:Bacteria,p:Firmicutes,c:Clostridia,o:Clostridiales,f:Ruminococcaceae,g:Ruminococcaceae_UCG-002
Zotu1402	k:Bacteria(1.0000),p:Actinobacteria(1.0000),c:Thermoleophilia(1.0000),o:Gaiellales(1.0000)	+	k:Bacteria,p:Actinobacteria,c:Thermoleophilia,o:Gaiellales
Zotu1404	k:Bacteria(1.0000),p:Firmicutes(1.0000),c:Clostridia(0.9800),o:Clostridiales(0.9604),f:Family_XIV(0.9316)	+	k:Bacteria,p:Firmicutes,c:Clostridia,o:Clostridiales,f:Family_XIV
Zotu1398	k:Bacteria(1.0000),p:Bacteroidetes(1.0000),c:Bacteroidia(1.0000),o:Bacteroidales(1.0000),f:Prevotellaceae(1.0000),g:Prevotella_2(1.0000)	+	k:Bacteria,p:Bacteroidetes,c:Bacteroidia,o:Bacteroidales,f:Prevotellaceae,g:Prevotella_2
Zotu1392	k:Bacteria(1.0000),p:Proteobacteria(1.0000),c:Betaproteobacteria(1.0000),o:Nitrosomonadales(1.0000),f:Nitrosomonadaceae(1.0000)	+	k:Bacteria,p:Proteobacteria,c:Betaproteobacteria,o:Nitrosomonadales,f:Nitrosomonadaceae
Zotu1408	k:Bacteria(1.0000),p:Chloroflexi(1.0000),c:Anaerolineae(0.9900),o:Anaerolineales(0.9801),f:Anaerolineaceae(0.9703)	+	k:Bacteria,p:Chloroflexi,c:Anaerolineae,o:Anaerolineales,f:Anaerolineaceae
Zotu1395	k:Bacteria(1.0000),p:Actinobacteria(0.2400),c:OPB41(0.0288)	+	k:Bacteria
Zotu1401	k:Bacteria(1.0000),p:Caldiserica(1.0000),c:Caldisericia(1.0000),o:Caldisericales(1.0000),f:Caldisericaceae(1.0000),g:Caldisericum(1.0000)	+	k:Bacteria,p:Caldiserica,c:Caldisericia,o:Caldisericales,f:Caldisericaceae,g:Caldisericum
Zotu1409	k:Bacteria(1.0000),p:Proteobacteria(1.0000),c:Gammaproteobacteria(1.0000),o:Methylococcales(1.0000),f:Methylococcaceae(1.0000),g:Methylocaldum(1.0000),s:Methylocaldum_sp._05J-I-7(0.3100)	+	k:Bacteria,p:Proteobacteria,c:Gammaproteobacteria,o:Methylococcales,f:Methylococcaceae,g:Methylocaldum
Zotu1403	k:Bacteria(1.0000),p:Spirochaetae(1.0000),c:Spirochaetes(1.0000),o:Spirochaetales(1.0000),f:Spirochaetaceae(1.0000),g:Treponema(1.0000),s:Treponema_caldaria_DSM_7334(0.3800)	+	k:Bacteria,p:Spirochaetae,c:Spirochaetes,o:Spirochaetales,f:Spirochaetaceae,g:Treponema
Zotu1396	k:Bacteria(1.0000),p:Proteobacteria(1.0000),c:Deltaproteobacteria(1.0000),o:Desulfobacterales(1.0000),f:Desulfobulbaceae(1.0000),g:Desulfobulbus(1.0000)	+	k:Bacteria,p:Proteobacteria,c:Deltaproteobacteria,o:Desulfobacterales,f:Desulfobulbaceae,g:Desulfobulbus
Zotu1406	k:Bacteria(1.0000),p:Proteobacteria(1.0000),c:Gammaproteobacteria(1.0000),o:Xanthomonadales(1.0000),f:Xanthomonadales_Incertae_Sedis(1.0000)	+	k:Bacteria,p:Proteobacteria,c:Gammaproteobacteria,o:Xanthomonadales,f:Xanthomonadales_Incertae_Sedis
Zotu1397	k:Bacteria(1.0000),p:Firmicutes(1.0000),c:Clostridia(1.0000),o:Clostridiales(1.0000),f:Ruminococcaceae(1.0000),g:Ruminococcaceae_NK4A214_group(1.0000)	+	k:Bacteria,p:Firmicutes,c:Clostridia,o:Clostridiales,f:Ruminococcaceae,g:Ruminococcaceae_NK4A214_group
Zotu1407	k:Bacteria(1.0000),p:Chloroflexi(1.0000),c:TK10(1.0000)	+	k:Bacteria,p:Chloroflexi,c:TK10
Zotu1415	k:Bacteria(1.0000),p:Actinobacteria(0.9900),c:MB-A2-108(0.9801)	+	k:Bacteria,p:Actinobacteria,c:MB-A2-108
Zotu1412	k:Bacteria(1.0000),p:Proteobacteria(1.0000),c:Betaproteobacteria(1.0000),o:Nitrosomonadales(0.9900),f:Nitrosomonadaceae(0.9801)	+	k:Bacteria,p:Proteobacteria,c:Betaproteobacteria,o:Nitrosomonadales,f:Nitrosomonadaceae
Zotu1417	k:Bacteria(1.0000),p:Proteobacteria(1.0000),c:Deltaproteobacteria(1.0000),o:Desulfobacterales(1.0000),f:Desulfobacteraceae(1.0000)	+	k:Bacteria,p:Proteobacteria,c:Deltaproteobacteria,o:Desulfobacterales,f:Desulfobacteraceae
Zotu1416	k:Bacteria(1.0000),p:Proteobacteria(1.0000),c:Alphaproteobacteria(1.0000),o:Rhodospirillales(0.9600),f:Rhodospirillaceae(0.9216)	+	k:Bacteria,p:Proteobacteria,c:Alphaproteobacteria,o:Rhodospirillales,f:Rhodospirillaceae
Zotu1405	k:Bacteria(1.0000),p:Proteobacteria(1.0000),c:Gammaproteobacteria(1.0000),o:Oceanospirillales(1.0000),f:Alcanivoracaceae(1.0000),g:Alcanivorax(1.0000)	+	k:Bacteria,p:Proteobacteria,c:Gammaproteobacteria,o:Oceanospirillales,f:Alcanivoracaceae,g:Alcanivorax
Zotu1410	k:Bacteria(1.0000),p:Acidobacteria(1.0000),c:Acidobacteria(1.0000),o:Subgroup_13(1.0000)	+	k:Bacteria,p:Acidobacteria,c:Acidobacteria,o:Subgroup_13
Zotu1420	k:Bacteria(1.0000),p:Aminicenantes(1.0000)	+	k:Bacteria,p:Aminicenantes
Zotu1413	k:Bacteria(1.0000),p:Proteobacteria(1.0000),c:Alphaproteobacteria(1.0000),o:Rhodospirillales(1.0000),f:MSB-1E8(0.9900)	+	k:Bacteria,p:Proteobacteria,c:Alphaproteobacteria,o:Rhodospirillales,f:MSB-1E8
Zotu1422	k:Archaea(1.0000),p:Thaumarchaeota(1.0000),c:Marine_Group_I(0.9800)	+	k:Archaea,p:Thaumarchaeota,c:Marine_Group_I
Zotu1423	k:Bacteria(1.0000),p:Actinobacteria(1.0000),c:MB-A2-108(1.0000)	+	k:Bacteria,p:Actinobacteria,c:MB-A2-108
Zotu1414	k:Bacteria(1.0000),p:Firmicutes(0.8900),c:Erysipelotrichia(0.6497),o:Erysipelotrichales(0.4743),f:Erysipelotrichaceae(0.3462),g:Erysipelothrix(0.2527)	+	k:Bacteria,p:Firmicutes,c:Erysipelotrichia
Zotu1426	k:Bacteria(1.0000),p:Proteobacteria(1.0000),c:Alphaproteobacteria(1.0000),o:Rhizobiales(1.0000),f:Brucellaceae(0.2300),g:Ochrobactrum(0.0529)	+	k:Bacteria,p:Proteobacteria,c:Alphaproteobacteria,o:Rhizobiales
Zotu1429	k:Bacteria(1.0000),p:Actinobacteria(1.0000),c:Acidimicrobiia(1.0000),o:Acidimicrobiales(1.0000),f:OM1_clade(1.0000)	+	k:Bacteria,p:Actinobacteria,c:Acidimicrobiia,o:Acidimicrobiales,f:OM1_clade
Zotu1431	k:Bacteria(1.0000),p:Chlorobi(1.0000),c:Ignavibacteria(1.0000),o:Ignavibacteriales(1.0000),f:SR-FBR-L83(1.0000)	+	k:Bacteria,p:Chlorobi,c:Ignavibacteria,o:Ignavibacteriales,f:SR-FBR-L83
Zotu1435	k:Bacteria(1.0000),p:Proteobacteria(1.0000),c:Deltaproteobacteria(1.0000),o:Sh765B-TzT-29(1.0000)	+	k:Bacteria,p:Proteobacteria,c:Deltaproteobacteria,o:Sh765B-TzT-29
Zotu1418	k:Bacteria(1.0000),p:Firmicutes(1.0000),c:Clostridia(1.0000),o:Clostridiales(1.0000),f:Ruminococcaceae(1.0000),g:Ruminiclostridium_6(1.0000)	+	k:Bacteria,p:Firmicutes,c:Clostridia,o:Clostridiales,f:Ruminococcaceae,g:Ruminiclostridium_6
Zotu1411	k:Bacteria(1.0000),p:Proteobacteria(0.9900),c:Betaproteobacteria(0.9801),o:Burkholderiales(0.9703),f:Comamonadaceae(0.9606),g:Comamonas(0.7781)	+	k:Bacteria,p:Proteobacteria,c:Betaproteobacteria,o:Burkholderiales,f:Comamonadaceae,g:Comamonas
Zotu1430	k:Bacteria(1.0000),p:Actinobacteria(0.8800),c:Actinobacteria(0.5368),o:Frankiales(0.0752),f:Sporichthyaceae(0.0090)	+	k:Bacteria,p:Actinobacteria,c:Actinobacteria
Zotu1432	k:Bacteria(1.0000),p:Proteobacteria(1.0000),c:Gammaproteobacteria(1.0000),o:Legionellales(1.0000),f:Coxiellaceae(1.0000),g:Aquicella(1.0000)	+	k:Bacteria,p:Proteobacteria,c:Gammaproteobacteria,o:Legionellales,f:Coxiellaceae,g:Aquicella
Zotu1419	k:Bacteria(1.0000),p:Proteobacteria(1.0000),c:Betaproteobacteria(1.0000),o:Nitrosomonadales(1.0000),f:Nitrosomonadaceae(1.0000)	+	k:Bacteria,p:Proteobacteria,c:Betaproteobacteria,o:Nitrosomonadales,f:Nitrosomonadaceae
Zotu1424	k:Bacteria(1.0000),p:Actinobacteria(1.0000),c:MB-A2-108(1.0000)	+	k:Bacteria,p:Actinobacteria,c:MB-A2-108
Zotu1421	k:Bacteria(1.0000),p:Actinobacteria(1.0000),c:Actinobacteria(1.0000),o:Micrococcales(1.0000),f:Micrococcaceae(1.0000),g:Nesterenkonia(0.9300)	+	k:Bacteria,p:Actinobacteria,c:Actinobacteria,o:Micrococcales,f:Micrococcaceae,g:Nesterenkonia
Zotu1425	k:Bacteria(1.0000),p:Firmicutes(0.9900),c:Clostridia(0.9702),o:D8A-2(0.9411)	+	k:Bacteria,p:Firmicutes,c:Clostridia,o:D8A-2
Zotu1427	k:Bacteria(1.0000),p:Chloroflexi(1.0000),c:Anaerolineae(1.0000),o:Anaerolineales(1.0000),f:Anaerolineaceae(1.0000)	+	k:Bacteria,p:Chloroflexi,c:Anaerolineae,o:Anaerolineales,f:Anaerolineaceae
Zotu1438	k:Bacteria(1.0000),p:Actinobacteria(1.0000),c:Acidimicrobiia(1.0000),o:Acidimicrobiales(1.0000)	+	k:Bacteria,p:Actinobacteria,c:Acidimicrobiia,o:Acidimicrobiales
Zotu1441	k:Bacteria(1.0000),p:Bacteroidetes(1.0000),c:Bacteroidia(0.9900),o:Bacteroidia_Incertae_Sedis(0.9801),f:Draconibacteriaceae(0.9703)	+	k:Bacteria,p:Bacteroidetes,c:Bacteroidia,o:Bacteroidia_Incertae_Sedis,f:Draconibacteriaceae
Zotu1428	k:Bacteria(1.0000),p:Gemmatimonadetes(1.0000),c:Gemmatimonadetes(1.0000),o:Gemmatimonadales(1.0000),f:Gemmatimonadaceae(1.0000)	+	k:Bacteria,p:Gemmatimonadetes,c:Gemmatimonadetes,o:Gemmatimonadales,f:Gemmatimonadaceae
Zotu1436	k:Bacteria(1.0000),p:Bacteroidetes(1.0000),c:Bacteroidia(1.0000),o:Bacteroidales(1.0000),f:Prevotellaceae(1.0000),g:Prevotella_2(1.0000)	+	k:Bacteria,p:Bacteroidetes,c:Bacteroidia,o:Bacteroidales,f:Prevotellaceae,g:Prevotella_2
Zotu1433	k:Bacteria(1.0000),p:Actinobacteria(1.0000),c:MB-A2-108(0.9900)	+	k:Bacteria,p:Actinobacteria,c:MB-A2-108
Zotu1437	k:Bacteria(1.0000),p:Planctomycetes(1.0000),c:Phycisphaerae(1.0000),o:MSBL9(1.0000)	+	k:Bacteria,p:Planctomycetes,c:Phycisphaerae,o:MSBL9
Zotu1440	k:Bacteria(1.0000),p:Proteobacteria(1.0000),c:Betaproteobacteria(1.0000),o:Burkholderiales(1.0000),f:Comamonadaceae(1.0000),g:Comamonas(0.6100)	+	k:Bacteria,p:Proteobacteria,c:Betaproteobacteria,o:Burkholderiales,f:Comamonadaceae,g:Comamonas
Zotu1442	k:Bacteria(1.0000),p:Actinobacteria(0.9700),c:Acidimicrobiia(0.9215),o:Acidimicrobiales(0.8754)	+	k:Bacteria,p:Actinobacteria,c:Acidimicrobiia,o:Acidimicrobiales
Zotu1434	k:Bacteria(1.0000),p:Proteobacteria(1.0000),c:Betaproteobacteria(1.0000),o:Burkholderiales(1.0000),f:Alcaligenaceae(1.0000),g:Parapusillimonas(0.9500)	+	k:Bacteria,p:Proteobacteria,c:Betaproteobacteria,o:Burkholderiales,f:Alcaligenaceae,g:Parapusillimonas
Zotu1449	k:Archaea(1.0000),p:Thaumarchaeota(1.0000),c:AK31(1.0000)	+	k:Archaea,p:Thaumarchaeota,c:AK31
Zotu1443	k:Bacteria(1.0000),p:Chloroflexi(0.9700),c:Gitt-GS-136(0.9409)	+	k:Bacteria,p:Chloroflexi,c:Gitt-GS-136
Zotu1446	k:Bacteria(1.0000),p:Firmicutes(0.6500),c:Clostridia(0.4225),o:Clostridiales(0.2746),f:Christensenellaceae(0.1675)	+	k:Bacteria,p:Firmicutes
Zotu1453	k:Bacteria(1.0000),p:Proteobacteria(1.0000),c:Deltaproteobacteria(1.0000),o:Myxococcales(1.0000),f:bacteriap25(1.0000)	+	k:Bacteria,p:Proteobacteria,c:Deltaproteobacteria,o:Myxococcales,f:bacteriap25
Zotu1447	k:Bacteria(1.0000),p:Proteobacteria(1.0000),c:Gammaproteobacteria(0.9800),o:Methylococcales(0.9604),f:Methylococcaceae(0.5858),g:Methylobacter(0.2695)	+	k:Bacteria,p:Proteobacteria,c:Gammaproteobacteria,o:Methylococcales,f:Methylococcaceae
Zotu1439	k:Bacteria(1.0000),p:Acidobacteria(1.0000),c:Subgroup_22(1.0000)	+	k:Bacteria,p:Acidobacteria,c:Subgroup_22
Zotu1463	k:Archaea(1.0000),p:Euryarchaeota(1.0000),c:Thermoplasmata(1.0000),o:Thermoplasmatales(1.0000),f:Marine_Group_II(1.0000)	+	k:Archaea,p:Euryarchaeota,c:Thermoplasmata,o:Thermoplasmatales,f:Marine_Group_II
Zotu1450	k:Bacteria(1.0000),p:Chloroflexi(1.0000),c:Anaerolineae(0.9800),o:Anaerolineales(0.9604),f:Anaerolineaceae(0.9412)	+	k:Bacteria,p:Chloroflexi,c:Anaerolineae,o:Anaerolineales,f:Anaerolineaceae
Zotu1451	k:Bacteria(1.0000),p:Bacteroidetes(1.0000),c:Bacteroidetes_vadinHA17(1.0000)	+	k:Bacteria,p:Bacteroidetes,c:Bacteroidetes_vadinHA17
Zotu1454	k:Bacteria(1.0000),p:Firmicutes(1.0000),c:Clostridia(1.0000),o:Clostridiales(1.0000),f:Peptococcaceae(1.0000)	+	k:Bacteria,p:Firmicutes,c:Clostridia,o:Clostridiales,f:Peptococcaceae
Zotu1448	k:Bacteria(1.0000),p:Acidobacteria(1.0000),c:Acidobacteria(1.0000),o:Subgroup_9(1.0000)	+	k:Bacteria,p:Acidobacteria,c:Acidobacteria,o:Subgroup_9
Zotu1460	k:Bacteria(1.0000),p:Chloroflexi(1.0000),c:S085(1.0000)	+	k:Bacteria,p:Chloroflexi,c:S085
Zotu1455	k:Bacteria(1.0000),p:Acidobacteria(1.0000),c:Acidobacteria(1.0000),o:Subgroup_2(1.0000)	+	k:Bacteria,p:Acidobacteria,c:Acidobacteria,o:Subgroup_2
Zotu1444	k:Bacteria(1.0000),p:Proteobacteria(1.0000),c:Betaproteobacteria(1.0000),o:Burkholderiales(1.0000),f:Comamonadaceae(1.0000),g:Rivibacter(0.5700)	+	k:Bacteria,p:Proteobacteria,c:Betaproteobacteria,o:Burkholderiales,f:Comamonadaceae,g:Rivibacter
Zotu1457	k:Bacteria(1.0000),p:Bacteroidetes(1.0000),c:Bacteroidia(1.0000),o:Bacteroidales(1.0000),f:Porphyromonadaceae(0.9900),g:Barnesiella(0.9801)	+	k:Bacteria,p:Bacteroidetes,c:Bacteroidia,o:Bacteroidales,f:Porphyromonadaceae,g:Barnesiella
Zotu1459	k:Bacteria(1.0000),p:Proteobacteria(1.0000),c:Deltaproteobacteria(1.0000),o:Bdellovibrionales(1.0000),f:Bacteriovoracaceae(1.0000),g:Deferrisoma(1.0000)	+	k:Bacteria,p:Proteobacteria,c:Deltaproteobacteria,o:Bdellovibrionales,f:Bacteriovoracaceae,g:Deferrisoma
Zotu1452	k:Bacteria(1.0000),p:Proteobacteria(1.0000),c:Deltaproteobacteria(1.0000),o:Desulfuromonadales(1.0000),f:Geobacteraceae(0.8400),g:Geothermobacter(0.6132)	+	k:Bacteria,p:Proteobacteria,c:Deltaproteobacteria,o:Desulfuromonadales,f:Geobacteraceae,g:Geothermobacter
Zotu1464	k:Bacteria(1.0000),p:Proteobacteria(1.0000),c:Gammaproteobacteria(1.0000),o:Xanthomonadales(1.0000),f:Solimonadaceae(1.0000),g:Polycyclovorans(0.9900)	+	k:Bacteria,p:Proteobacteria,c:Gammaproteobacteria,o:Xanthomonadales,f:Solimonadaceae,g:Polycyclovorans
Zotu1465	k:Bacteria(1.0000),p:Firmicutes(1.0000),c:Clostridia(1.0000),o:Clostridiales(1.0000),f:Ruminococcaceae(0.9900),g:Ruminococcus_2(0.9801)	+	k:Bacteria,p:Firmicutes,c:Clostridia,o:Clostridiales,f:Ruminococcaceae,g:Ruminococcus_2
Zotu1456	k:Bacteria(1.0000),p:Actinobacteria(0.9000),c:OPB41(0.4680)	+	k:Bacteria,p:Actinobacteria
Zotu1466	k:Bacteria(1.0000),p:Proteobacteria(1.0000),c:Betaproteobacteria(1.0000),o:Nitrosomonadales(1.0000),f:Nitrosomonadaceae(1.0000)	+	k:Bacteria,p:Proteobacteria,c:Betaproteobacteria,o:Nitrosomonadales,f:Nitrosomonadaceae
Zotu1468	k:Bacteria(1.0000),p:Bacteroidetes(1.0000),c:Bacteroidia(1.0000),o:Bacteroidales(1.0000),f:Porphyromonadaceae(1.0000),g:Parabacteroides(1.0000)	+	k:Bacteria,p:Bacteroidetes,c:Bacteroidia,o:Bacteroidales,f:Porphyromonadaceae,g:Parabacteroides
Zotu1445	k:Bacteria(1.0000),p:Actinobacteria(1.0000),c:Thermoleophilia(1.0000),o:Gaiellales(1.0000)	+	k:Bacteria,p:Actinobacteria,c:Thermoleophilia,o:Gaiellales
Zotu1467	k:Bacteria(1.0000),p:Microgenomates(0.8800)	+	k:Bacteria,p:Microgenomates
Zotu1458	k:Bacteria(1.0000),p:Cyanobacteria(0.9900),c:Chloroplast(0.9801)	+	k:Bacteria,p:Cyanobacteria,c:Chloroplast
Zotu1471	k:Bacteria(1.0000),p:Planctomycetes(0.9900),c:Phycisphaerae(0.9801),o:MSBL9(0.9703)	+	k:Bacteria,p:Planctomycetes,c:Phycisphaerae,o:MSBL9
Zotu1480	k:Archaea(1.0000),p:Euryarchaeota(1.0000),c:Thermoplasmata(1.0000),o:Thermoplasmatales(1.0000),f:Terrestrial_Miscellaneous_Gp[TMEG](1.0000)	+	k:Archaea,p:Euryarchaeota,c:Thermoplasmata,o:Thermoplasmatales,f:Terrestrial_Miscellaneous_Gp[TMEG]
Zotu1462	k:Bacteria(1.0000),p:Actinobacteria(1.0000),c:Acidimicrobiia(1.0000),o:Acidimicrobiales(1.0000)	+	k:Bacteria,p:Actinobacteria,c:Acidimicrobiia,o:Acidimicrobiales
Zotu1483	k:Archaea(1.0000),p:Euryarchaeota(1.0000),c:Thermoplasmata(1.0000),o:Thermoplasmatales(1.0000),f:Terrestrial_Miscellaneous_Gp[TMEG](1.0000)	+	k:Archaea,p:Euryarchaeota,c:Thermoplasmata,o:Thermoplasmatales,f:Terrestrial_Miscellaneous_Gp[TMEG]
Zotu1473	k:Bacteria(1.0000),p:Proteobacteria(1.0000),c:Alphaproteobacteria(1.0000),o:Rhizobiales(0.9900),f:Rhizobiaceae(0.9405),g:Ensifer(0.8935),s:Sinorhizobium_fredii(0.1430)	+	k:Bacteria,p:Proteobacteria,c:Alphaproteobacteria,o:Rhizobiales,f:Rhizobiaceae,g:Ensifer
Zotu1477	k:Bacteria(1.0000),p:Acidobacteria(1.0000),c:Holophagae(1.0000),o:Subgroup_7(1.0000)	+	k:Bacteria,p:Acidobacteria,c:Holophagae,o:Subgroup_7
Zotu1461	k:Bacteria(1.0000),p:Firmicutes(1.0000),c:Bacilli(1.0000),o:Bacillales(0.9700)	+	k:Bacteria,p:Firmicutes,c:Bacilli,o:Bacillales
Zotu1474	k:Bacteria(1.0000),p:Chloroflexi(1.0000),c:Anaerolineae(1.0000),o:Anaerolineales(1.0000),f:Anaerolineaceae(1.0000)	+	k:Bacteria,p:Chloroflexi,c:Anaerolineae,o:Anaerolineales,f:Anaerolineaceae
Zotu1469	k:Bacteria(1.0000),p:Firmicutes(1.0000),c:Clostridia(1.0000),o:Clostridiales(1.0000),f:Ruminococcaceae(1.0000)	+	k:Bacteria,p:Firmicutes,c:Clostridia,o:Clostridiales,f:Ruminococcaceae
Zotu1472	k:Bacteria(1.0000),p:Nitrospirae(1.0000),c:Nitrospira(1.0000),o:Nitrospirales(1.0000),f:Nitrospiraceae(1.0000)	+	k:Bacteria,p:Nitrospirae,c:Nitrospira,o:Nitrospirales,f:Nitrospiraceae
Zotu1479	k:Bacteria(1.0000),p:Firmicutes(1.0000),c:Clostridia(1.0000),o:Clostridiales(1.0000),f:Lachnospiraceae(1.0000),g:Tyzzerella(0.9600)	+	k:Bacteria,p:Firmicutes,c:Clostridia,o:Clostridiales,f:Lachnospiraceae,g:Tyzzerella
Zotu1482	k:Bacteria(1.0000),p:Actinobacteria(1.0000),c:Actinobacteria(1.0000),o:Corynebacteriales(1.0000),f:Nocardiaceae(1.0000),g:Rhodococcus(1.0000)	+	k:Bacteria,p:Actinobacteria,c:Actinobacteria,o:Corynebacteriales,f:Nocardiaceae,g:Rhodococcus
Zotu1470	k:Bacteria(1.0000),p:Proteobacteria(1.0000),c:Gammaproteobacteria(0.9900),o:Methylococcales(0.9801),f:Methylococcaceae(0.7841),g:Methylobacter(0.2666)	+	k:Bacteria,p:Proteobacteria,c:Gammaproteobacteria,o:Methylococcales,f:Methylococcaceae
Zotu1488	k:Bacteria(1.0000),p:Proteobacteria(1.0000),c:Gammaproteobacteria(1.0000),o:Xanthomonadales(1.0000),f:Solimonadaceae(1.0000),g:Polycyclovorans(1.0000)	+	k:Bacteria,p:Proteobacteria,c:Gammaproteobacteria,o:Xanthomonadales,f:Solimonadaceae,g:Polycyclovorans
Zotu1487	k:Bacteria(1.0000),p:Actinobacteria(1.0000),c:Actinobacteria(1.0000),o:Micromonosporales(1.0000),f:Micromonosporaceae(1.0000),g:Micromonospora(0.9900),s:Micromonospora_carbonacea(0.0594)	+	k:Bacteria,p:Actinobacteria,c:Actinobacteria,o:Micromonosporales,f:Micromonosporaceae,g:Micromonospora
Zotu1476	k:Bacteria(1.0000),p:Acidobacteria(1.0000),c:Acidobacteria(1.0000),o:Subgroup_3(1.0000),f:Unknown_Family(0.9800),g:Candidatus_Solibacter(0.9604)	+	k:Bacteria,p:Acidobacteria,c:Acidobacteria,o:Subgroup_3,f:Unknown_Family,g:Candidatus_Solibacter
Zotu1478	k:Bacteria(1.0000),p:Actinobacteria(1.0000),c:MB-A2-108(1.0000)	+	k:Bacteria,p:Actinobacteria,c:MB-A2-108
Zotu1490	k:Bacteria(1.0000),p:Actinobacteria(1.0000),c:Actinobacteria(1.0000),o:Micrococcales(1.0000),f:Microbacteriaceae(1.0000),g:Lysinimonas(0.2600)	+	k:Bacteria,p:Actinobacteria,c:Actinobacteria,o:Micrococcales,f:Microbacteriaceae
Zotu1491	k:Bacteria(1.0000),p:Firmicutes(1.0000),c:Clostridia(1.0000),o:Clostridiales(1.0000),f:Christensenellaceae(0.9900),g:Christensenellaceae_R-7_group(0.9801)	+	k:Bacteria,p:Firmicutes,c:Clostridia,o:Clostridiales,f:Christensenellaceae,g:Christensenellaceae_R-7_group
Zotu1475	k:Bacteria(1.0000),p:Proteobacteria(1.0000),c:Deltaproteobacteria(1.0000),o:GR-WP33-30(1.0000)	+	k:Bacteria,p:Proteobacteria,c:Deltaproteobacteria,o:GR-WP33-30
Zotu1481	k:Bacteria(1.0000),p:Proteobacteria(1.0000),c:Deltaproteobacteria(1.0000),o:Desulfurellales(1.0000),f:Desulfurellaceae(1.0000)	+	k:Bacteria,p:Proteobacteria,c:Deltaproteobacteria,o:Desulfurellales,f:Desulfurellaceae
Zotu1486	k:Bacteria(1.0000),p:Chloroflexi(1.0000),c:Anaerolineae(1.0000),o:Anaerolineales(1.0000),f:Anaerolineaceae(1.0000)	+	k:Bacteria,p:Chloroflexi,c:Anaerolineae,o:Anaerolineales,f:Anaerolineaceae
Zotu1498	k:Bacteria(1.0000),p:Gemmatimonadetes(1.0000),c:Gemmatimonadetes(1.0000),o:Gemmatimonadales(1.0000),f:Gemmatimonadaceae(1.0000)	+	k:Bacteria,p:Gemmatimonadetes,c:Gemmatimonadetes,o:Gemmatimonadales,f:Gemmatimonadaceae
Zotu1485	k:Bacteria(1.0000),p:Proteobacteria(1.0000),c:Betaproteobacteria(1.0000),o:Nitrosomonadales(1.0000),f:Nitrosomonadaceae(1.0000)	+	k:Bacteria,p:Proteobacteria,c:Betaproteobacteria,o:Nitrosomonadales,f:Nitrosomonadaceae
Zotu1497	k:Bacteria(1.0000),p:Proteobacteria(1.0000),c:Alphaproteobacteria(1.0000),o:Sphingomonadales(1.0000),f:Sphingomonadaceae(0.6100),g:Hephaestia(0.3172)	+	k:Bacteria,p:Proteobacteria,c:Alphaproteobacteria,o:Sphingomonadales,f:Sphingomonadaceae
Zotu1489	k:Bacteria(1.0000),p:Actinobacteria(1.0000),c:Thermoleophilia(1.0000),o:Gaiellales(1.0000)	+	k:Bacteria,p:Actinobacteria,c:Thermoleophilia,o:Gaiellales
Zotu1492	k:Bacteria(1.0000),p:Actinobacteria(1.0000),c:Acidimicrobiia(1.0000),o:Acidimicrobiales(1.0000),f:Iamiaceae(0.9800),g:Iamia(0.9604)	+	k:Bacteria,p:Actinobacteria,c:Acidimicrobiia,o:Acidimicrobiales,f:Iamiaceae,g:Iamia
Zotu1501	k:Bacteria(1.0000),p:Chloroflexi(1.0000),c:Anaerolineae(1.0000),o:Anaerolineales(1.0000),f:Anaerolineaceae(1.0000),g:Pelolinea(0.8900)	+	k:Bacteria,p:Chloroflexi,c:Anaerolineae,o:Anaerolineales,f:Anaerolineaceae,g:Pelolinea
Zotu1503	k:Archaea(1.0000),p:Miscellaneous_Crenarchaeotic_Group(1.0000)	+	k:Archaea,p:Miscellaneous_Crenarchaeotic_Group
Zotu1500	k:Bacteria(1.0000),p:Nitrospirae(1.0000),c:Nitrospira(1.0000),o:Nitrospirales(1.0000),f:0319-6A21(1.0000)	+	k:Bacteria,p:Nitrospirae,c:Nitrospira,o:Nitrospirales,f:0319-6A21
Zotu1495	k:Bacteria(1.0000),p:WCHB1-60(0.5300)	+	k:Bacteria,p:WCHB1-60
Zotu1504	k:Bacteria(1.0000),p:Firmicutes(1.0000),c:Clostridia(1.0000),o:Clostridiales(1.0000),f:Ruminococcaceae(1.0000),g:Ruminiclostridium_1(0.9500)	+	k:Bacteria,p:Firmicutes,c:Clostridia,o:Clostridiales,f:Ruminococcaceae,g:Ruminiclostridium_1
Zotu1493	k:Bacteria(1.0000),p:Firmicutes(1.0000),c:Clostridia(1.0000),o:Clostridiales(1.0000),f:Syntrophomonadaceae(1.0000)	+	k:Bacteria,p:Firmicutes,c:Clostridia,o:Clostridiales,f:Syntrophomonadaceae
Zotu1505	k:Bacteria(1.0000),p:Proteobacteria(1.0000),c:Deltaproteobacteria(1.0000),o:GR-WP33-30(1.0000)	+	k:Bacteria,p:Proteobacteria,c:Deltaproteobacteria,o:GR-WP33-30
Zotu1496	k:Bacteria(1.0000),p:Acidobacteria(1.0000),c:Acidobacteria(1.0000),o:Subgroup_3(1.0000),f:Unknown_Family(1.0000),g:Candidatus_Solibacter(1.0000)	+	k:Bacteria,p:Acidobacteria,c:Acidobacteria,o:Subgroup_3,f:Unknown_Family,g:Candidatus_Solibacter
Zotu1509	k:Bacteria(1.0000),p:Chlorobi(0.9900),c:Ignavibacteria(0.9801),o:Ignavibacteriales(0.9703),f:PHOS-HE36(0.9606)	+	k:Bacteria,p:Chlorobi,c:Ignavibacteria,o:Ignavibacteriales,f:PHOS-HE36
Zotu1499	k:Bacteria(1.0000),p:Proteobacteria(1.0000),c:Deltaproteobacteria(1.0000),o:Syntrophobacterales(1.0000),f:Syntrophaceae(1.0000)	+	k:Bacteria,p:Proteobacteria,c:Deltaproteobacteria,o:Syntrophobacterales,f:Syntrophaceae
Zotu1484	k:Bacteria(1.0000),p:Firmicutes(0.9900),c:Clostridia(0.9801),o:Clostridiales(0.9703),f:Ruminococcaceae(0.8927)	+	k:Bacteria,p:Firmicutes,c:Clostridia,o:Clostridiales,f:Ruminococcaceae
Zotu1494	k:Bacteria(1.0000),p:Firmicutes(1.0000),c:Clostridia(1.0000),o:Clostridiales(1.0000),f:Peptococcaceae(1.0000)	+	k:Bacteria,p:Firmicutes,c:Clostridia,o:Clostridiales,f:Peptococcaceae
Zotu1511	k:Bacteria(1.0000),p:Acidobacteria(1.0000),c:Acidobacteria(1.0000),o:Subgroup_3(1.0000),f:SJA-149(0.9100)	+	k:Bacteria,p:Acidobacteria,c:Acidobacteria,o:Subgroup_3,f:SJA-149
Zotu1514	k:Bacteria(1.0000),p:Proteobacteria(1.0000),c:Deltaproteobacteria(1.0000),o:Sh765B-TzT-29(1.0000)	+	k:Bacteria,p:Proteobacteria,c:Deltaproteobacteria,o:Sh765B-TzT-29
Zotu1502	k:Bacteria(1.0000),p:Proteobacteria(1.0000),c:Alphaproteobacteria(1.0000),o:Rhodospirillales(0.9400),f:Rhodospirillaceae(0.8836)	+	k:Bacteria,p:Proteobacteria,c:Alphaproteobacteria,o:Rhodospirillales,f:Rhodospirillaceae
Zotu1516	k:Bacteria(1.0000),p:Acidobacteria(0.9800),c:Acidobacteria(0.9604),o:Subgroup_6(0.9412)	+	k:Bacteria,p:Acidobacteria,c:Acidobacteria,o:Subgroup_6
Zotu1518	k:Bacteria(1.0000),p:Aminicenantes(1.0000)	+	k:Bacteria,p:Aminicenantes
Zotu1513	k:Bacteria(1.0000),p:Proteobacteria(1.0000),c:Gammaproteobacteria(1.0000),o:Xanthomonadales(1.0000)	+	k:Bacteria,p:Proteobacteria,c:Gammaproteobacteria,o:Xanthomonadales
Zotu1520	k:Bacteria(1.0000),p:Acidobacteria(1.0000),c:Acidobacteria(1.0000),o:Subgroup_4(1.0000),f:RB41(1.0000)	+	k:Bacteria,p:Acidobacteria,c:Acidobacteria,o:Subgroup_4,f:RB41
Zotu1522	k:Bacteria(1.0000),p:Planctomycetes(1.0000),c:Phycisphaerae(1.0000),o:CCM11a(1.0000)	+	k:Bacteria,p:Planctomycetes,c:Phycisphaerae,o:CCM11a
Zotu1510	k:Bacteria(1.0000),p:Actinobacteria(1.0000),c:Thermoleophilia(1.0000),o:Gaiellales(1.0000)	+	k:Bacteria,p:Actinobacteria,c:Thermoleophilia,o:Gaiellales
Zotu1512	k:Bacteria(1.0000),p:Proteobacteria(1.0000),c:Gammaproteobacteria(1.0000),o:Xanthomonadales(1.0000),f:Xanthomonadaceae(1.0000),g:Pseudoxanthomonas(0.9600)	+	k:Bacteria,p:Proteobacteria,c:Gammaproteobacteria,o:Xanthomonadales,f:Xanthomonadaceae,g:Pseudoxanthomonas
Zotu1506	k:Bacteria(1.0000),p:Proteobacteria(1.0000),c:Alphaproteobacteria(1.0000),o:Sphingomonadales(1.0000),f:Ellin6055(0.7400)	+	k:Bacteria,p:Proteobacteria,c:Alphaproteobacteria,o:Sphingomonadales,f:Ellin6055
Zotu1507	k:Bacteria(1.0000),p:Proteobacteria(1.0000),c:Gammaproteobacteria(1.0000),o:Enterobacteriales(1.0000),f:Enterobacteriaceae(1.0000),g:Pantoea(0.6600)	+	k:Bacteria,p:Proteobacteria,c:Gammaproteobacteria,o:Enterobacteriales,f:Enterobacteriaceae,g:Pantoea
Zotu1515	k:Bacteria(1.0000),p:Bacteroidetes(1.0000),c:Bacteroidia(1.0000),o:Bacteroidales(1.0000),f:Bacteroidaceae(1.0000),g:Bacteroides(1.0000)	+	k:Bacteria,p:Bacteroidetes,c:Bacteroidia,o:Bacteroidales,f:Bacteroidaceae,g:Bacteroides
Zotu1508	k:Bacteria(1.0000),p:Firmicutes(1.0000),c:OPB54(0.8200)	+	k:Bacteria,p:Firmicutes,c:OPB54
Zotu1526	k:Bacteria(1.0000),p:Acidobacteria(1.0000),c:Acidobacteria(1.0000),o:Subgroup_3(1.0000),f:Unknown_Family(1.0000),g:Candidatus_Solibacter(1.0000)	+	k:Bacteria,p:Acidobacteria,c:Acidobacteria,o:Subgroup_3,f:Unknown_Family,g:Candidatus_Solibacter
Zotu1517	k:Bacteria(1.0000),p:Chlorobi(1.0000),c:Ignavibacteria(1.0000),o:Ignavibacteriales(1.0000),f:Ignavibacteriaceae(1.0000),g:Ignavibacterium(1.0000)	+	k:Bacteria,p:Chlorobi,c:Ignavibacteria,o:Ignavibacteriales,f:Ignavibacteriaceae,g:Ignavibacterium
Zotu1527	k:Bacteria(1.0000),p:Actinobacteria(1.0000),c:Thermoleophilia(1.0000),o:Gaiellales(0.9400),f:Gaiellaceae(0.4606),g:Gaiella(0.2257)	+	k:Bacteria,p:Actinobacteria,c:Thermoleophilia,o:Gaiellales
Zotu1521	k:Bacteria(1.0000),p:Chloroflexi(1.0000),c:Anaerolineae(1.0000),o:Anaerolineales(1.0000),f:Anaerolineaceae(1.0000)	+	k:Bacteria,p:Chloroflexi,c:Anaerolineae,o:Anaerolineales,f:Anaerolineaceae
Zotu1523	k:Bacteria(1.0000),p:Chloroflexi(1.0000),c:Anaerolineae(1.0000),o:Anaerolineales(1.0000),f:Anaerolineaceae(1.0000)	+	k:Bacteria,p:Chloroflexi,c:Anaerolineae,o:Anaerolineales,f:Anaerolineaceae
Zotu1525	k:Bacteria(1.0000),p:Actinobacteria(1.0000),c:Thermoleophilia(1.0000),o:Gaiellales(1.0000),f:Gaiellaceae(1.0000),g:Gaiella(1.0000)	+	k:Bacteria,p:Actinobacteria,c:Thermoleophilia,o:Gaiellales,f:Gaiellaceae,g:Gaiella
Zotu1519	k:Bacteria(1.0000),p:Acidobacteria(1.0000),c:Acidobacteria(1.0000),o:Acidobacteriales(1.0000),f:Acidobacteriaceae_[Subgroup_1](1.0000)	+	k:Bacteria,p:Acidobacteria,c:Acidobacteria,o:Acidobacteriales,f:Acidobacteriaceae_[Subgroup_1]
Zotu1529	k:Bacteria(1.0000),p:Firmicutes(1.0000),c:Clostridia(1.0000),o:Clostridiales(1.0000),f:Peptococcaceae(1.0000)	+	k:Bacteria,p:Firmicutes,c:Clostridia,o:Clostridiales,f:Peptococcaceae
Zotu1530	k:Bacteria(1.0000),p:Proteobacteria(1.0000),c:Betaproteobacteria(1.0000),o:Rhodocyclales(0.9200),f:Rhodocyclaceae(0.8464),g:Azospira(0.5671)	+	k:Bacteria,p:Proteobacteria,c:Betaproteobacteria,o:Rhodocyclales,f:Rhodocyclaceae,g:Azospira
Zotu1533	k:Bacteria(1.0000),p:Actinobacteria(1.0000),c:Thermoleophilia(1.0000),o:Gaiellales(1.0000)	+	k:Bacteria,p:Actinobacteria,c:Thermoleophilia,o:Gaiellales
Zotu1532	k:Bacteria(1.0000),p:Proteobacteria(1.0000),c:Gammaproteobacteria(1.0000),o:Xanthomonadales(1.0000)	+	k:Bacteria,p:Proteobacteria,c:Gammaproteobacteria,o:Xanthomonadales
Zotu1528	k:Bacteria(1.0000),p:Chloroflexi(1.0000),c:Anaerolineae(1.0000),o:Anaerolineales(1.0000),f:Anaerolineaceae(1.0000),g:Anaerolinea(0.9000)	+	k:Bacteria,p:Chloroflexi,c:Anaerolineae,o:Anaerolineales,f:Anaerolineaceae,g:Anaerolinea
Zotu1540	k:Bacteria(1.0000),p:Bacteroidetes(1.0000),c:Cytophagia(1.0000),o:Cytophagales(1.0000),f:Cytophagaceae(1.0000)	+	k:Bacteria,p:Bacteroidetes,c:Cytophagia,o:Cytophagales,f:Cytophagaceae
Zotu1531	k:Bacteria(1.0000),p:Firmicutes(1.0000),c:Clostridia(0.9900),o:Clostridiales(0.9801),f:Syntrophomonadaceae(0.9703)	+	k:Bacteria,p:Firmicutes,c:Clostridia,o:Clostridiales,f:Syntrophomonadaceae
Zotu1524	k:Bacteria(1.0000),p:Proteobacteria(1.0000),c:Alphaproteobacteria(1.0000),o:Rhizobiales(1.0000),f:Bradyrhizobiaceae(0.8000)	+	k:Bacteria,p:Proteobacteria,c:Alphaproteobacteria,o:Rhizobiales,f:Bradyrhizobiaceae
Zotu1538	k:Bacteria(1.0000),p:Deinococcus-Thermus(0.5600),c:Deinococci(0.3136),o:KD3-62(0.1756)	+	k:Bacteria,p:Deinococcus-Thermus
Zotu1542	k:Bacteria(1.0000),p:Firmicutes(1.0000),c:Clostridia(1.0000),o:Clostridiales(1.0000),f:Peptococcaceae(1.0000),g:Thermincola(1.0000)	+	k:Bacteria,p:Firmicutes,c:Clostridia,o:Clostridiales,f:Peptococcaceae,g:Thermincola
Zotu1537	k:Bacteria(1.0000),p:Actinobacteria(1.0000),c:Coriobacteriia(1.0000),o:Coriobacteriales(1.0000),f:Coriobacteriaceae(1.0000)	+	k:Bacteria,p:Actinobacteria,c:Coriobacteriia,o:Coriobacteriales,f:Coriobacteriaceae
Zotu1534	k:Bacteria(1.0000),p:Nitrospirae(0.9500),c:Nitrospira(0.9025),o:Nitrospirales(0.8574),f:Nitrospiraceae(0.8145),g:Nitrospira(0.7738)	+	k:Bacteria,p:Nitrospirae,c:Nitrospira,o:Nitrospirales,f:Nitrospiraceae,g:Nitrospira
Zotu1549	k:Bacteria(1.0000),p:Thermotogae(1.0000),c:Thermotogae(1.0000),o:Thermotogales(1.0000),f:Thermotogaceae(1.0000),g:GAL15(1.0000)	+	k:Bacteria,p:Thermotogae,c:Thermotogae,o:Thermotogales,f:Thermotogaceae,g:GAL15
Zotu1547	k:Bacteria(1.0000),p:Nitrospirae(0.9900),c:Nitrospira(0.9801),o:Nitrospirales(0.9703),f:0319-6A21(0.9606)	+	k:Bacteria,p:Nitrospirae,c:Nitrospira,o:Nitrospirales,f:0319-6A21
Zotu1539	k:Bacteria(1.0000),p:Verrucomicrobia(1.0000),c:Opitutae(1.0000),o:Opitutales(1.0000),f:Opitutaceae(1.0000),g:Opitutus(0.9900)	+	k:Bacteria,p:Verrucomicrobia,c:Opitutae,o:Opitutales,f:Opitutaceae,g:Opitutus
Zotu1536	k:Bacteria(1.0000),p:Armatimonadetes(1.0000)	+	k:Bacteria,p:Armatimonadetes
Zotu1548	k:Bacteria(1.0000),p:Proteobacteria(1.0000),c:Deltaproteobacteria(1.0000),o:GR-WP33-30(1.0000)	+	k:Bacteria,p:Proteobacteria,c:Deltaproteobacteria,o:GR-WP33-30
Zotu1535	k:Bacteria(1.0000),p:Firmicutes(1.0000),c:Clostridia(1.0000),o:Clostridiales(1.0000),f:Family_XIV(0.9900)	+	k:Bacteria,p:Firmicutes,c:Clostridia,o:Clostridiales,f:Family_XIV
Zotu1550	k:Bacteria(1.0000),p:Firmicutes(1.0000),c:Clostridia(1.0000),o:Clostridiales(1.0000),f:Ruminococcaceae(1.0000),g:Fastidiosipila(0.9000)	+	k:Bacteria,p:Firmicutes,c:Clostridia,o:Clostridiales,f:Ruminococcaceae,g:Fastidiosipila
Zotu1544	k:Bacteria(1.0000),p:Proteobacteria(1.0000),c:Alphaproteobacteria(1.0000),o:Rhodospirillales(1.0000),f:MSB-1E8(1.0000)	+	k:Bacteria,p:Proteobacteria,c:Alphaproteobacteria,o:Rhodospirillales,f:MSB-1E8
Zotu1552	k:Bacteria(1.0000),p:Chloroflexi(1.0000),c:KD4-96(1.0000)	+	k:Bacteria,p:Chloroflexi,c:KD4-96
Zotu1541	k:Bacteria(1.0000),p:Proteobacteria(1.0000),c:Gammaproteobacteria(0.9500),o:Methylococcales(0.8930),f:Methylococcaceae(0.5447),g:Methylomonas(0.2179)	+	k:Bacteria,p:Proteobacteria,c:Gammaproteobacteria,o:Methylococcales,f:Methylococcaceae
Zotu1543	k:Bacteria(1.0000),p:Proteobacteria(0.9700),c:Gammaproteobacteria(0.9215),o:Pseudomonadales(0.7096),f:Moraxellaceae(0.5464)	+	k:Bacteria,p:Proteobacteria,c:Gammaproteobacteria,o:Pseudomonadales,f:Moraxellaceae
Zotu1556	k:Bacteria(1.0000),p:Firmicutes(0.9300),c:Clostridia(0.8091),o:NRB23(0.2265)	+	k:Bacteria,p:Firmicutes,c:Clostridia
Zotu1546	k:Bacteria(1.0000),p:Firmicutes(1.0000),c:Clostridia(1.0000),o:Clostridiales(1.0000),f:Lachnospiraceae(1.0000),g:Lachnoclostridium(0.9800)	+	k:Bacteria,p:Firmicutes,c:Clostridia,o:Clostridiales,f:Lachnospiraceae,g:Lachnoclostridium
Zotu1551	k:Bacteria(1.0000),p:TA06(1.0000)	+	k:Bacteria,p:TA06
Zotu1559	k:Bacteria(1.0000),p:Gemmatimonadetes(1.0000),c:Gemmatimonadetes(1.0000),o:Gemmatimonadales(1.0000),f:Gemmatimonadaceae(1.0000)	+	k:Bacteria,p:Gemmatimonadetes,c:Gemmatimonadetes,o:Gemmatimonadales,f:Gemmatimonadaceae
Zotu1545	k:Bacteria(1.0000),p:Firmicutes(1.0000),c:Bacilli(1.0000),o:Bacillales(1.0000),f:Paenibacillaceae(1.0000),g:Oxalophagus(0.9400)	+	k:Bacteria,p:Firmicutes,c:Bacilli,o:Bacillales,f:Paenibacillaceae,g:Oxalophagus
Zotu1553	k:Bacteria(1.0000),p:Actinobacteria(1.0000),c:Actinobacteria(1.0000),o:Propionibacteriales(0.9400),f:Propionibacteriaceae(0.8742)	+	k:Bacteria,p:Actinobacteria,c:Actinobacteria,o:Propionibacteriales,f:Propionibacteriaceae
Zotu1567	k:Bacteria(1.0000),p:Chloroflexi(1.0000),c:Anaerolineae(1.0000),o:Anaerolineales(1.0000),f:Anaerolineaceae(1.0000)	+	k:Bacteria,p:Chloroflexi,c:Anaerolineae,o:Anaerolineales,f:Anaerolineaceae
Zotu1560	k:Bacteria(1.0000),p:Proteobacteria(1.0000),c:Betaproteobacteria(1.0000),o:Burkholderiales(1.0000),f:Comamonadaceae(1.0000)	+	k:Bacteria,p:Proteobacteria,c:Betaproteobacteria,o:Burkholderiales,f:Comamonadaceae
Zotu1555	k:Bacteria(1.0000),p:Thermotogae(1.0000),c:Thermotogae(1.0000),o:Thermotogales(1.0000),f:Thermotogaceae(1.0000),g:GAL15(1.0000)	+	k:Bacteria,p:Thermotogae,c:Thermotogae,o:Thermotogales,f:Thermotogaceae,g:GAL15
Zotu1563	k:Bacteria(1.0000),p:Firmicutes(1.0000),c:Clostridia(1.0000),o:Clostridiales(1.0000),f:Ruminococcaceae(1.0000),g:Fastidiosipila(1.0000)	+	k:Bacteria,p:Firmicutes,c:Clostridia,o:Clostridiales,f:Ruminococcaceae,g:Fastidiosipila
Zotu1565	k:Bacteria(1.0000),p:Proteobacteria(1.0000),c:Gammaproteobacteria(1.0000),o:Xanthomonadales(1.0000),f:Solimonadaceae(1.0000),g:Polycyclovorans(1.0000)	+	k:Bacteria,p:Proteobacteria,c:Gammaproteobacteria,o:Xanthomonadales,f:Solimonadaceae,g:Polycyclovorans
Zotu1558	k:Bacteria(1.0000),p:Thermotogae(1.0000),c:Thermotogae(1.0000),o:Thermotogales(1.0000),f:Thermotogaceae(1.0000),g:GAL15(1.0000)	+	k:Bacteria,p:Thermotogae,c:Thermotogae,o:Thermotogales,f:Thermotogaceae,g:GAL15
Zotu1557	k:Bacteria(1.0000),p:Actinobacteria(1.0000),c:OPB41(1.0000)	+	k:Bacteria,p:Actinobacteria,c:OPB41
Zotu1554	k:Bacteria(1.0000),p:Acidobacteria(1.0000),c:Acidobacteria(1.0000),o:Subgroup_4(1.0000),f:RB41(1.0000)	+	k:Bacteria,p:Acidobacteria,c:Acidobacteria,o:Subgroup_4,f:RB41
Zotu1564	k:Bacteria(1.0000),p:Gemmatimonadetes(1.0000),c:Gemmatimonadetes(1.0000),o:Gemmatimonadales(1.0000),f:Gemmatimonadaceae(1.0000)	+	k:Bacteria,p:Gemmatimonadetes,c:Gemmatimonadetes,o:Gemmatimonadales,f:Gemmatimonadaceae
Zotu1573	k:Bacteria(1.0000),p:Nitrospirae(1.0000),c:Nitrospira(1.0000),o:Nitrospirales(1.0000),f:Nitrospiraceae(1.0000)	+	k:Bacteria,p:Nitrospirae,c:Nitrospira,o:Nitrospirales,f:Nitrospiraceae
Zotu1576	k:Bacteria(1.0000),p:Chloroflexi(1.0000)	+	k:Bacteria,p:Chloroflexi
Zotu1570	k:Bacteria(1.0000),p:Actinobacteria(1.0000),c:Thermoleophilia(1.0000),o:Gaiellales(1.0000)	+	k:Bacteria,p:Actinobacteria,c:Thermoleophilia,o:Gaiellales
Zotu1580	k:Bacteria(1.0000),p:Aminicenantes(1.0000)	+	k:Bacteria,p:Aminicenantes
Zotu1568	k:Bacteria(1.0000),p:Firmicutes(0.9900),c:Clostridia(0.9801),o:Clostridiales(0.9703),f:TSAC18(0.9606)	+	k:Bacteria,p:Firmicutes,c:Clostridia,o:Clostridiales,f:TSAC18
Zotu1577	k:Bacteria(1.0000),p:Nitrospirae(1.0000),c:Nitrospira(1.0000),o:Nitrospirales(1.0000),f:Nitrospiraceae(1.0000),g:Nitrospira(1.0000)	+	k:Bacteria,p:Nitrospirae,c:Nitrospira,o:Nitrospirales,f:Nitrospiraceae,g:Nitrospira
Zotu1579	k:Bacteria(1.0000),p:Nitrospirae(1.0000),c:Nitrospira(1.0000),o:Nitrospirales(1.0000),f:Nitrospiraceae(1.0000),g:Thermodesulfovibrio(1.0000)	+	k:Bacteria,p:Nitrospirae,c:Nitrospira,o:Nitrospirales,f:Nitrospiraceae,g:Thermodesulfovibrio
Zotu1566	k:Bacteria(1.0000),p:Actinobacteria(1.0000),c:Actinobacteria(1.0000),o:Propionibacteriales(1.0000),f:Nocardioidaceae(1.0000),g:Nocardioides(1.0000),s:Nocardioides_sp._JS614(0.5700)	+	k:Bacteria,p:Actinobacteria,c:Actinobacteria,o:Propionibacteriales,f:Nocardioidaceae,g:Nocardioides,s:Nocardioides_sp._JS614
Zotu1562	k:Bacteria(1.0000),p:Nitrospirae(1.0000),c:Nitrospira(1.0000),o:Nitrospirales(1.0000),f:Nitrospiraceae(1.0000),g:Nitrospira(1.0000)	+	k:Bacteria,p:Nitrospirae,c:Nitrospira,o:Nitrospirales,f:Nitrospiraceae,g:Nitrospira
Zotu1561	k:Bacteria(1.0000),p:Actinobacteria(1.0000),c:Actinobacteria(1.0000),o:Micrococcales(1.0000),f:Microbacteriaceae(1.0000),g:Curtobacterium(0.9500)	+	k:Bacteria,p:Actinobacteria,c:Actinobacteria,o:Micrococcales,f:Microbacteriaceae,g:Curtobacterium
Zotu1569	k:Bacteria(1.0000),p:JL-ETNP-Z39(0.9000)	+	k:Bacteria,p:JL-ETNP-Z39
Zotu1575	k:Bacteria(1.0000),p:Firmicutes(1.0000),c:Clostridia(1.0000),o:Clostridiales(1.0000),f:P._palm_C-A_51(1.0000)	+	k:Bacteria,p:Firmicutes,c:Clostridia,o:Clostridiales,f:P._palm_C-A_51
Zotu1572	k:Bacteria(1.0000),p:Proteobacteria(1.0000),c:Alphaproteobacteria(1.0000),o:Rhodospirillales(1.0000),f:CCU22(1.0000)	+	k:Bacteria,p:Proteobacteria,c:Alphaproteobacteria,o:Rhodospirillales,f:CCU22
Zotu1587	k:Bacteria(1.0000),p:Bacteroidetes(1.0000),c:Bacteroidia(1.0000),o:Bacteroidales(1.0000),f:Bacteroidaceae(0.9800),g:Bacteroides(0.9604)	+	k:Bacteria,p:Bacteroidetes,c:Bacteroidia,o:Bacteroidales,f:Bacteroidaceae,g:Bacteroides
Zotu1574	k:Bacteria(1.0000),p:Proteobacteria(1.0000),c:Deltaproteobacteria(1.0000),o:GR-WP33-30(1.0000)	+	k:Bacteria,p:Proteobacteria,c:Deltaproteobacteria,o:GR-WP33-30
Zotu1571	k:Bacteria(1.0000),p:Firmicutes(1.0000),c:Clostridia(0.9600),o:Clostridiales(0.9216),f:Peptococcaceae(0.8571),g:Desulfosporosinus(0.7628)	+	k:Bacteria,p:Firmicutes,c:Clostridia,o:Clostridiales,f:Peptococcaceae,g:Desulfosporosinus
Zotu1581	k:Bacteria(1.0000),p:Acidobacteria(0.5200),c:Acidobacteria(0.2704),o:Subgroup_6(0.1406)	+	k:Bacteria,p:Acidobacteria
Zotu1585	k:Bacteria(1.0000),p:Firmicutes(1.0000),c:Clostridia(1.0000),o:Clostridiales(1.0000),f:Lachnospiraceae(1.0000)	+	k:Bacteria,p:Firmicutes,c:Clostridia,o:Clostridiales,f:Lachnospiraceae
Zotu1590	k:Bacteria(1.0000),p:Gemmatimonadetes(1.0000),c:Gemmatimonadetes(1.0000),o:Gemmatimonadales(1.0000),f:Gemmatimonadaceae(1.0000)	+	k:Bacteria,p:Gemmatimonadetes,c:Gemmatimonadetes,o:Gemmatimonadales,f:Gemmatimonadaceae
Zotu1586	k:Bacteria(1.0000),p:Firmicutes(1.0000),c:Clostridia(1.0000),o:Clostridiales(1.0000),f:Peptococcaceae(1.0000),g:Thermincola(1.0000)	+	k:Bacteria,p:Firmicutes,c:Clostridia,o:Clostridiales,f:Peptococcaceae,g:Thermincola
Zotu1588	k:Bacteria(1.0000),p:Nitrospirae(1.0000),c:Nitrospira(1.0000),o:Nitrospirales(1.0000),f:Nitrospiraceae(1.0000)	+	k:Bacteria,p:Nitrospirae,c:Nitrospira,o:Nitrospirales,f:Nitrospiraceae
Zotu1578	k:Bacteria(1.0000),p:Proteobacteria(1.0000),c:Deltaproteobacteria(1.0000),o:Syntrophobacterales(0.9800),f:Syntrophaceae(0.9604)	+	k:Bacteria,p:Proteobacteria,c:Deltaproteobacteria,o:Syntrophobacterales,f:Syntrophaceae
Zotu1591	k:Bacteria(1.0000),p:Firmicutes(0.9900),c:Clostridia(0.9801),o:D8A-2(0.9703)	+	k:Bacteria,p:Firmicutes,c:Clostridia,o:D8A-2
Zotu1582	k:Bacteria(1.0000),p:Actinobacteria(1.0000),c:Thermoleophilia(1.0000),o:Solirubrobacterales(1.0000),f:480-2(0.3800)	+	k:Bacteria,p:Actinobacteria,c:Thermoleophilia,o:Solirubrobacterales
Zotu1584	k:Bacteria(1.0000),p:Chloroflexi(1.0000),c:Anaerolineae(1.0000),o:Anaerolineales(1.0000),f:Anaerolineaceae(1.0000)	+	k:Bacteria,p:Chloroflexi,c:Anaerolineae,o:Anaerolineales,f:Anaerolineaceae
Zotu1589	k:Bacteria(1.0000),p:Chloroflexi(1.0000)	+	k:Bacteria,p:Chloroflexi
Zotu1592	k:Bacteria(1.0000),p:Elusimicrobia(1.0000),c:Elusimicrobia(1.0000),o:Rs-M47(1.0000)	+	k:Bacteria,p:Elusimicrobia,c:Elusimicrobia,o:Rs-M47
Zotu1583	k:Bacteria(1.0000),p:Chloroflexi(0.9300),c:Dehalococcoidia(0.8649),o:MSBL5(0.8044)	+	k:Bacteria,p:Chloroflexi,c:Dehalococcoidia,o:MSBL5
Zotu1596	k:Bacteria(1.0000),p:Actinobacteria(1.0000),c:Acidimicrobiia(1.0000),o:Acidimicrobiales(1.0000)	+	k:Bacteria,p:Actinobacteria,c:Acidimicrobiia,o:Acidimicrobiales
Zotu1595	k:Bacteria(1.0000),p:Bacteroidetes(1.0000),c:Cytophagia(1.0000),o:Cytophagales(1.0000),f:Cytophagaceae(1.0000)	+	k:Bacteria,p:Bacteroidetes,c:Cytophagia,o:Cytophagales,f:Cytophagaceae
Zotu1602	k:Bacteria(1.0000),p:Actinobacteria(1.0000),c:Thermoleophilia(1.0000),o:Gaiellales(1.0000)	+	k:Bacteria,p:Actinobacteria,c:Thermoleophilia,o:Gaiellales
Zotu1604	k:Bacteria(1.0000),p:Proteobacteria(1.0000),c:Alphaproteobacteria(1.0000),o:Rhizobiales(1.0000),f:Beijerinckiaceae(0.8700),g:Methylovirgula(0.6003)	+	k:Bacteria,p:Proteobacteria,c:Alphaproteobacteria,o:Rhizobiales,f:Beijerinckiaceae,g:Methylovirgula
Zotu1603	k:Bacteria(1.0000),p:Actinobacteria(1.0000),c:MB-A2-108(0.9900)	+	k:Bacteria,p:Actinobacteria,c:MB-A2-108
Zotu1593	k:Bacteria(1.0000),p:Gemmatimonadetes(1.0000),c:Gemmatimonadetes(1.0000),o:Gemmatimonadales(1.0000),f:Gemmatimonadaceae(1.0000)	+	k:Bacteria,p:Gemmatimonadetes,c:Gemmatimonadetes,o:Gemmatimonadales,f:Gemmatimonadaceae
Zotu1597	k:Bacteria(1.0000),p:Actinobacteria(1.0000),c:Thermoleophilia(1.0000),o:Gaiellales(1.0000)	+	k:Bacteria,p:Actinobacteria,c:Thermoleophilia,o:Gaiellales
Zotu1598	k:Bacteria(1.0000),p:Proteobacteria(1.0000),c:Alphaproteobacteria(1.0000),o:Rhizobiales(1.0000),f:Hyphomicrobiaceae(0.9600),g:Hyphomicrobium(0.6528)	+	k:Bacteria,p:Proteobacteria,c:Alphaproteobacteria,o:Rhizobiales,f:Hyphomicrobiaceae,g:Hyphomicrobium
Zotu1607	k:Bacteria(1.0000),p:Nitrospirae(1.0000),c:Nitrospira(1.0000),o:Nitrospirales(1.0000),f:0319-6A21(1.0000)	+	k:Bacteria,p:Nitrospirae,c:Nitrospira,o:Nitrospirales,f:0319-6A21
Zotu1594	k:Bacteria(1.0000),p:Bacteroidetes(1.0000),c:Cytophagia(1.0000),o:Cytophagales(1.0000),f:Cytophagaceae(1.0000)	+	k:Bacteria,p:Bacteroidetes,c:Cytophagia,o:Cytophagales,f:Cytophagaceae
Zotu1605	k:Bacteria(1.0000),p:Actinobacteria(1.0000),c:Actinobacteria(1.0000),o:Propionibacteriales(1.0000),f:Nocardioidaceae(1.0000),g:Marmoricola(0.9500)	+	k:Bacteria,p:Actinobacteria,c:Actinobacteria,o:Propionibacteriales,f:Nocardioidaceae,g:Marmoricola
Zotu1601	k:Bacteria(1.0000),p:Proteobacteria(1.0000),c:Alphaproteobacteria(1.0000),o:Rhizobiales(1.0000),f:Hyphomicrobiaceae(1.0000),g:Pedomicrobium(1.0000)	+	k:Bacteria,p:Proteobacteria,c:Alphaproteobacteria,o:Rhizobiales,f:Hyphomicrobiaceae,g:Pedomicrobium
Zotu1599	k:Bacteria(1.0000),p:Firmicutes(1.0000),c:Clostridia(1.0000),o:Clostridiales(1.0000),f:Lachnospiraceae(1.0000),g:Lachnospiraceae_NK4A136_group(0.9800)	+	k:Bacteria,p:Firmicutes,c:Clostridia,o:Clostridiales,f:Lachnospiraceae,g:Lachnospiraceae_NK4A136_group
Zotu1600	k:Bacteria(1.0000),p:Proteobacteria(1.0000),c:Gammaproteobacteria(0.9900),o:PYR10d3(0.9702)	+	k:Bacteria,p:Proteobacteria,c:Gammaproteobacteria,o:PYR10d3
Zotu1609	k:Bacteria(1.0000),p:Actinobacteria(1.0000),c:Coriobacteriia(1.0000),o:Coriobacteriales(1.0000),f:Coriobacteriaceae(1.0000)	+	k:Bacteria,p:Actinobacteria,c:Coriobacteriia,o:Coriobacteriales,f:Coriobacteriaceae
Zotu1616	k:Bacteria(1.0000),p:Actinobacteria(1.0000),c:Thermoleophilia(1.0000),o:Solirubrobacterales(1.0000),f:480-2(0.7300)	+	k:Bacteria,p:Actinobacteria,c:Thermoleophilia,o:Solirubrobacterales,f:480-2
Zotu1615	k:Bacteria(1.0000),p:Proteobacteria(1.0000),c:Gammaproteobacteria(1.0000),o:Xanthomonadales(1.0000),f:Solimonadaceae(1.0000),g:Polycyclovorans(1.0000)	+	k:Bacteria,p:Proteobacteria,c:Gammaproteobacteria,o:Xanthomonadales,f:Solimonadaceae,g:Polycyclovorans
Zotu1606	k:Bacteria(1.0000),p:Proteobacteria(0.9800),c:Betaproteobacteria(0.9604),o:Nitrosomonadales(0.9316),f:Nitrosomonadaceae(0.9036),g:Nitrosomonas(0.8765)	+	k:Bacteria,p:Proteobacteria,c:Betaproteobacteria,o:Nitrosomonadales,f:Nitrosomonadaceae,g:Nitrosomonas
Zotu1617	k:Bacteria(1.0000),p:Actinobacteria(1.0000),c:Thermoleophilia(1.0000),o:Gaiellales(1.0000)	+	k:Bacteria,p:Actinobacteria,c:Thermoleophilia,o:Gaiellales
Zotu1621	k:Bacteria(1.0000),p:Spirochaetae(1.0000),c:Spirochaetes(1.0000),o:Spirochaetales(1.0000),f:Spirochaetaceae(1.0000),g:Spirochaeta_2(0.9300)	+	k:Bacteria,p:Spirochaetae,c:Spirochaetes,o:Spirochaetales,f:Spirochaetaceae,g:Spirochaeta_2
Zotu1608	k:Bacteria(1.0000),p:Proteobacteria(1.0000),c:Deltaproteobacteria(0.9300),o:GR-WP33-30(0.8649)	+	k:Bacteria,p:Proteobacteria,c:Deltaproteobacteria,o:GR-WP33-30
Zotu1611	k:Bacteria(1.0000),p:Firmicutes(0.5200),c:Clostridia(0.2704),o:Clostridiales(0.1406),f:Eubacteriaceae(0.0731)	+	k:Bacteria,p:Firmicutes
Zotu1613	k:Bacteria(1.0000),p:Proteobacteria(1.0000),c:Alphaproteobacteria(1.0000),o:Rhodospirillales(0.7400),f:Rhodospirillaceae(0.5402)	+	k:Bacteria,p:Proteobacteria,c:Alphaproteobacteria,o:Rhodospirillales,f:Rhodospirillaceae
Zotu1610	k:Bacteria(1.0000),p:Actinobacteria(0.7300),c:OPB41(0.3285)	+	k:Bacteria,p:Actinobacteria
Zotu1623	k:Bacteria(1.0000),p:Armatimonadetes(1.0000)	+	k:Bacteria,p:Armatimonadetes
Zotu1620	k:Bacteria(1.0000),p:Acidobacteria(1.0000),c:Acidobacteria(1.0000),o:Subgroup_3(1.0000),f:GOUTB8(1.0000)	+	k:Bacteria,p:Acidobacteria,c:Acidobacteria,o:Subgroup_3,f:GOUTB8
Zotu1614	k:Bacteria(1.0000),p:Gemmatimonadetes(1.0000),c:Gemmatimonadetes(1.0000),o:Gemmatimonadales(1.0000),f:Gemmatimonadaceae(1.0000)	+	k:Bacteria,p:Gemmatimonadetes,c:Gemmatimonadetes,o:Gemmatimonadales,f:Gemmatimonadaceae
Zotu1619	k:Bacteria(1.0000),p:Gemmatimonadetes(1.0000),c:Gemmatimonadetes(1.0000),o:Gemmatimonadales(1.0000),f:Gemmatimonadaceae(1.0000)	+	k:Bacteria,p:Gemmatimonadetes,c:Gemmatimonadetes,o:Gemmatimonadales,f:Gemmatimonadaceae
Zotu1629	k:Bacteria(1.0000),p:Proteobacteria(1.0000),c:Deltaproteobacteria(1.0000),o:Myxococcales(1.0000),f:Haliangiaceae(1.0000),g:Haliangium(1.0000)	+	k:Bacteria,p:Proteobacteria,c:Deltaproteobacteria,o:Myxococcales,f:Haliangiaceae,g:Haliangium
Zotu1632	k:Bacteria(1.0000),p:Chloroflexi(1.0000)	+	k:Bacteria,p:Chloroflexi
Zotu1628	k:Bacteria(1.0000),p:Proteobacteria(1.0000),c:Betaproteobacteria(1.0000),o:Burkholderiales(1.0000),f:Comamonadaceae(0.9900),g:Methylibium(0.6039)	+	k:Bacteria,p:Proteobacteria,c:Betaproteobacteria,o:Burkholderiales,f:Comamonadaceae,g:Methylibium
Zotu1622	k:Bacteria(1.0000),p:Chloroflexi(1.0000),c:Anaerolineae(1.0000),o:Anaerolineales(1.0000),f:Anaerolineaceae(1.0000),g:Levilinea(0.5300)	+	k:Bacteria,p:Chloroflexi,c:Anaerolineae,o:Anaerolineales,f:Anaerolineaceae,g:Levilinea
Zotu1612	k:Bacteria(1.0000),p:Proteobacteria(1.0000),c:Deltaproteobacteria(1.0000),o:Syntrophobacterales(1.0000),f:Syntrophobacteraceae(1.0000),g:Syntrophobacter(1.0000)	+	k:Bacteria,p:Proteobacteria,c:Deltaproteobacteria,o:Syntrophobacterales,f:Syntrophobacteraceae,g:Syntrophobacter
Zotu1631	k:Bacteria(1.0000),p:Firmicutes(1.0000),c:Clostridia(1.0000),o:Clostridiales(1.0000),f:Clostridiaceae_1(1.0000),g:Clostridium_sensu_stricto_8(0.9800)	+	k:Bacteria,p:Firmicutes,c:Clostridia,o:Clostridiales,f:Clostridiaceae_1,g:Clostridium_sensu_stricto_8
Zotu1624	k:Bacteria(1.0000),p:Bacteroidetes(1.0000),c:Bacteroidia(0.7100),o:Bacteroidales(0.5041),f:Rikenellaceae(0.3579),g:Alistipes(0.2541)	+	k:Bacteria,p:Bacteroidetes,c:Bacteroidia,o:Bacteroidales
Zotu1618	k:Bacteria(1.0000),p:Proteobacteria(1.0000),c:Betaproteobacteria(0.9800),o:TRA3-20(0.8624)	+	k:Bacteria,p:Proteobacteria,c:Betaproteobacteria,o:TRA3-20
Zotu1638	k:Bacteria(1.0000),p:Latescibacteria(1.0000)	+	k:Bacteria,p:Latescibacteria
Zotu1625	k:Bacteria(1.0000),p:Proteobacteria(1.0000),c:Alphaproteobacteria(1.0000),o:Sphingomonadales(1.0000),f:Sphingomonadaceae(1.0000),g:Sphingomonas(0.9900)	+	k:Bacteria,p:Proteobacteria,c:Alphaproteobacteria,o:Sphingomonadales,f:Sphingomonadaceae,g:Sphingomonas
Zotu1635	k:Bacteria(1.0000),p:Planctomycetes(1.0000),c:Pla4_lineage(1.0000)	+	k:Bacteria,p:Planctomycetes,c:Pla4_lineage
Zotu1633	k:Bacteria(1.0000),p:Chloroflexi(0.9800),c:Anaerolineae(0.9604),o:Anaerolineales(0.9412),f:Anaerolineaceae(0.9224)	+	k:Bacteria,p:Chloroflexi,c:Anaerolineae,o:Anaerolineales,f:Anaerolineaceae
Zotu1637	k:Bacteria(1.0000),p:Proteobacteria(1.0000),c:Alphaproteobacteria(1.0000),o:Rhizobiales(1.0000),f:Xanthobacteraceae(0.8400),g:Variibacter(0.5964)	+	k:Bacteria,p:Proteobacteria,c:Alphaproteobacteria,o:Rhizobiales,f:Xanthobacteraceae,g:Variibacter
Zotu1626	k:Bacteria(1.0000),p:Proteobacteria(1.0000),c:Deltaproteobacteria(1.0000),o:Syntrophobacterales(0.9500),f:Syntrophaceae(0.9025)	+	k:Bacteria,p:Proteobacteria,c:Deltaproteobacteria,o:Syntrophobacterales,f:Syntrophaceae
Zotu1627	k:Bacteria(1.0000),p:Actinobacteria(1.0000),c:Actinobacteria(1.0000),o:Micrococcales(1.0000),f:Cellulomonadaceae(0.9900),g:Cellulomonas(0.9801)	+	k:Bacteria,p:Actinobacteria,c:Actinobacteria,o:Micrococcales,f:Cellulomonadaceae,g:Cellulomonas
Zotu1634	k:Bacteria(1.0000),p:Aminicenantes(1.0000)	+	k:Bacteria,p:Aminicenantes
Zotu1643	k:Bacteria(1.0000),p:Proteobacteria(1.0000),c:Alphaproteobacteria(1.0000),o:Rhodospirillales(1.0000),f:Acetobacteraceae(1.0000),g:Roseococcus(0.9500)	+	k:Bacteria,p:Proteobacteria,c:Alphaproteobacteria,o:Rhodospirillales,f:Acetobacteraceae,g:Roseococcus
Zotu1641	k:Bacteria(1.0000),p:Actinobacteria(0.9000),c:OPB41(0.4500)	+	k:Bacteria,p:Actinobacteria
Zotu1646	k:Bacteria(1.0000),p:Bacteroidetes(1.0000),c:Cytophagia(1.0000),o:Cytophagales(1.0000),f:Cyclobacteriaceae(1.0000),g:Aquiflexum(0.9800)	+	k:Bacteria,p:Bacteroidetes,c:Cytophagia,o:Cytophagales,f:Cyclobacteriaceae,g:Aquiflexum
Zotu1642	k:Bacteria(1.0000),p:Nitrospirae(1.0000),c:Nitrospira(1.0000),o:Nitrospirales(1.0000),f:0319-6A21(1.0000)	+	k:Bacteria,p:Nitrospirae,c:Nitrospira,o:Nitrospirales,f:0319-6A21
Zotu1630	k:Bacteria(1.0000),p:Firmicutes(1.0000),c:Bacilli(1.0000),o:Bacillales(1.0000),f:Paenibacillaceae(0.9900)	+	k:Bacteria,p:Firmicutes,c:Bacilli,o:Bacillales,f:Paenibacillaceae
Zotu1636	k:Bacteria(1.0000),p:Firmicutes(1.0000),c:Bacilli(0.9900),o:Bacillales(0.9801),f:Paenibacillaceae(0.9703),g:Paenibacillus(0.9024),s:Paenibacillus_koleovorans(0.4151)	+	k:Bacteria,p:Firmicutes,c:Bacilli,o:Bacillales,f:Paenibacillaceae,g:Paenibacillus
Zotu1660	k:Archaea(1.0000),p:Miscellaneous_Crenarchaeotic_Group(1.0000)	+	k:Archaea,p:Miscellaneous_Crenarchaeotic_Group
Zotu1640	k:Bacteria(1.0000),p:Gemmatimonadetes(1.0000),c:Gemmatimonadetes(1.0000),o:BD2-11_terrestrial_group(1.0000)	+	k:Bacteria,p:Gemmatimonadetes,c:Gemmatimonadetes,o:BD2-11_terrestrial_group
Zotu1639	k:Bacteria(1.0000),p:Actinobacteria(1.0000),c:Acidimicrobiia(1.0000),o:Acidimicrobiales(1.0000)	+	k:Bacteria,p:Actinobacteria,c:Acidimicrobiia,o:Acidimicrobiales
Zotu1648	k:Archaea(1.0000),p:Thaumarchaeota(1.0000),c:Soil_Crenarchaeotic_Group[SCG](1.0000),o:Unknown_Order(1.0000),f:Unknown_Family(1.0000),g:Candidatus_Nitrososphaera(1.0000)	+	k:Archaea,p:Thaumarchaeota,c:Soil_Crenarchaeotic_Group[SCG],o:Unknown_Order,f:Unknown_Family,g:Candidatus_Nitrososphaera
Zotu1653	k:Bacteria(1.0000),p:Chloroflexi(1.0000),c:Anaerolineae(1.0000),o:Anaerolineales(1.0000),f:Anaerolineaceae(1.0000)	+	k:Bacteria,p:Chloroflexi,c:Anaerolineae,o:Anaerolineales,f:Anaerolineaceae
Zotu1649	k:Bacteria(1.0000),p:Firmicutes(0.9800),c:Clostridia(0.8918),o:Clostridiales(0.7045),f:Peptococcaceae(0.2889),g:Desulfitibacter(0.0838)	+	k:Bacteria,p:Firmicutes,c:Clostridia,o:Clostridiales
Zotu1651	k:Bacteria(1.0000),p:Actinobacteria(1.0000),c:Thermoleophilia(0.9500),o:Gaiellales(0.9025)	+	k:Bacteria,p:Actinobacteria,c:Thermoleophilia,o:Gaiellales
Zotu1650	k:Bacteria(1.0000),p:Aminicenantes(1.0000)	+	k:Bacteria,p:Aminicenantes
Zotu1658	k:Bacteria(1.0000),p:Acidobacteria(1.0000),c:Acidobacteria(1.0000),o:Acidobacteriales(1.0000),f:Acidobacteriaceae_[Subgroup_1](1.0000)	+	k:Bacteria,p:Acidobacteria,c:Acidobacteria,o:Acidobacteriales,f:Acidobacteriaceae_[Subgroup_1]
Zotu1654	k:Bacteria(1.0000),p:Bacteroidetes(1.0000),c:Bacteroidia(1.0000),o:Bacteroidales(1.0000),f:Prevotellaceae(1.0000),g:Prevotella_9(1.0000)	+	k:Bacteria,p:Bacteroidetes,c:Bacteroidia,o:Bacteroidales,f:Prevotellaceae,g:Prevotella_9
Zotu1657	k:Bacteria(1.0000),p:Firmicutes(1.0000),c:Clostridia(1.0000),o:Clostridiales(1.0000),f:Syntrophomonadaceae(1.0000),g:Dethiobacter(1.0000)	+	k:Bacteria,p:Firmicutes,c:Clostridia,o:Clostridiales,f:Syntrophomonadaceae,g:Dethiobacter
Zotu1659	k:Bacteria(1.0000),p:Firmicutes(1.0000),c:Clostridia(1.0000),o:Clostridiales(1.0000),f:Ruminococcaceae(1.0000),g:Ruminiclostridium_1(0.9600)	+	k:Bacteria,p:Firmicutes,c:Clostridia,o:Clostridiales,f:Ruminococcaceae,g:Ruminiclostridium_1
Zotu1647	k:Bacteria(1.0000),p:Firmicutes(1.0000),c:Bacilli(1.0000),o:Bacillales(1.0000),f:Paenibacillaceae(1.0000),g:Paenibacillus(1.0000)	+	k:Bacteria,p:Firmicutes,c:Bacilli,o:Bacillales,f:Paenibacillaceae,g:Paenibacillus
Zotu1652	k:Bacteria(1.0000),p:Proteobacteria(1.0000),c:Alphaproteobacteria(1.0000),o:Rhodospirillales(1.0000),f:MSB-1E8(0.9800)	+	k:Bacteria,p:Proteobacteria,c:Alphaproteobacteria,o:Rhodospirillales,f:MSB-1E8
Zotu1655	k:Bacteria(1.0000),p:Chloroflexi(1.0000),c:Anaerolineae(1.0000),o:Anaerolineales(1.0000),f:Anaerolineaceae(1.0000)	+	k:Bacteria,p:Chloroflexi,c:Anaerolineae,o:Anaerolineales,f:Anaerolineaceae
Zotu1645	k:Bacteria(1.0000),p:Firmicutes(1.0000),c:Erysipelotrichia(1.0000),o:Erysipelotrichales(1.0000),f:Erysipelotrichaceae(1.0000),g:Erysipelothrix(1.0000)	+	k:Bacteria,p:Firmicutes,c:Erysipelotrichia,o:Erysipelotrichales,f:Erysipelotrichaceae,g:Erysipelothrix
Zotu1644	k:Bacteria(1.0000),p:Firmicutes(1.0000),c:Clostridia(1.0000),o:Clostridiales(1.0000),f:Lachnospiraceae(1.0000),g:Dorea(0.9400)	+	k:Bacteria,p:Firmicutes,c:Clostridia,o:Clostridiales,f:Lachnospiraceae,g:Dorea
Zotu1663	k:Bacteria(1.0000),p:Firmicutes(1.0000),c:Clostridia(1.0000),o:Clostridiales(1.0000),f:Ruminococcaceae(1.0000),g:Hydrogenoanaerobacterium(1.0000)	+	k:Bacteria,p:Firmicutes,c:Clostridia,o:Clostridiales,f:Ruminococcaceae,g:Hydrogenoanaerobacterium
Zotu1656	k:Bacteria(1.0000),p:Acidobacteria(1.0000),c:Holophagae(1.0000),o:Subgroup_10(1.0000),f:ABS-19(1.0000)	+	k:Bacteria,p:Acidobacteria,c:Holophagae,o:Subgroup_10,f:ABS-19
Zotu1667	k:Bacteria(1.0000),p:Actinobacteria(1.0000),c:Actinobacteria(1.0000),o:Micrococcales(1.0000),f:Micrococcaceae(1.0000),g:Nesterenkonia(1.0000),s:Nesterenkonia_sp._MY13(1.0000)	+	k:Bacteria,p:Actinobacteria,c:Actinobacteria,o:Micrococcales,f:Micrococcaceae,g:Nesterenkonia,s:Nesterenkonia_sp._MY13
Zotu1661	k:Bacteria(1.0000),p:Proteobacteria(1.0000),c:Deltaproteobacteria(1.0000),o:Syntrophobacterales(1.0000),f:Syntrophaceae(1.0000),g:Syntrophus(1.0000)	+	k:Bacteria,p:Proteobacteria,c:Deltaproteobacteria,o:Syntrophobacterales,f:Syntrophaceae,g:Syntrophus
Zotu1668	k:Bacteria(1.0000),p:Firmicutes(0.7600),c:Clostridia(0.2508),o:Clostridiales(0.0828),f:Peptococcaceae(0.0091)	+	k:Bacteria,p:Firmicutes
Zotu1664	k:Bacteria(1.0000),p:Planctomycetes(0.9700),c:Pla4_lineage(0.9409)	+	k:Bacteria,p:Planctomycetes,c:Pla4_lineage
Zotu1674	k:Bacteria(1.0000),p:Proteobacteria(1.0000),c:Alphaproteobacteria(1.0000),o:Rhodospirillales(1.0000),f:KCM-B-15(1.0000)	+	k:Bacteria,p:Proteobacteria,c:Alphaproteobacteria,o:Rhodospirillales,f:KCM-B-15
Zotu1671	k:Bacteria(1.0000),p:Proteobacteria(1.0000),c:Deltaproteobacteria(1.0000),o:GR-WP33-30(1.0000)	+	k:Bacteria,p:Proteobacteria,c:Deltaproteobacteria,o:GR-WP33-30
Zotu1673	k:Bacteria(1.0000),p:Proteobacteria(1.0000),c:Betaproteobacteria(1.0000),o:Burkholderiales(1.0000),f:Comamonadaceae(0.9900),g:Rivibacter(0.4752)	+	k:Bacteria,p:Proteobacteria,c:Betaproteobacteria,o:Burkholderiales,f:Comamonadaceae
Zotu1662	k:Bacteria(1.0000),p:Firmicutes(1.0000),c:Clostridia(1.0000),o:Clostridiales(1.0000),f:Syntrophomonadaceae(1.0000)	+	k:Bacteria,p:Firmicutes,c:Clostridia,o:Clostridiales,f:Syntrophomonadaceae
Zotu1669	k:Bacteria(1.0000),p:Proteobacteria(1.0000),c:Betaproteobacteria(1.0000),o:Hydrogenophilales(0.8700),f:Hydrogenophilaceae(0.7569)	+	k:Bacteria,p:Proteobacteria,c:Betaproteobacteria,o:Hydrogenophilales,f:Hydrogenophilaceae
Zotu1665	k:Bacteria(1.0000),p:Actinobacteria(1.0000),c:Acidimicrobiia(1.0000),o:Acidimicrobiales(1.0000),f:OM1_clade(1.0000)	+	k:Bacteria,p:Actinobacteria,c:Acidimicrobiia,o:Acidimicrobiales,f:OM1_clade
Zotu1670	k:Bacteria(1.0000),p:Acidobacteria(1.0000),c:Acidobacteria(1.0000),o:Subgroup_2(1.0000)	+	k:Bacteria,p:Acidobacteria,c:Acidobacteria,o:Subgroup_2
Zotu1672	k:Bacteria(1.0000),p:Chloroflexi(1.0000)	+	k:Bacteria,p:Chloroflexi
Zotu1666	k:Bacteria(1.0000),p:Gemmatimonadetes(1.0000),c:Gemmatimonadetes(1.0000),o:Gemmatimonadales(1.0000),f:Gemmatimonadaceae(1.0000)	+	k:Bacteria,p:Gemmatimonadetes,c:Gemmatimonadetes,o:Gemmatimonadales,f:Gemmatimonadaceae
Zotu1680	k:Bacteria(1.0000),p:Acidobacteria(1.0000),c:Holophagae(1.0000),o:Subgroup_10(1.0000),f:ABS-19(0.9700)	+	k:Bacteria,p:Acidobacteria,c:Holophagae,o:Subgroup_10,f:ABS-19
Zotu1675	k:Bacteria(1.0000),p:Chloroflexi(1.0000),c:Anaerolineae(1.0000),o:Anaerolineales(1.0000),f:Anaerolineaceae(1.0000)	+	k:Bacteria,p:Chloroflexi,c:Anaerolineae,o:Anaerolineales,f:Anaerolineaceae
Zotu1682	k:Bacteria(1.0000),p:Actinobacteria(1.0000),c:Acidimicrobiia(1.0000),o:Acidimicrobiales(1.0000),f:Iamiaceae(0.9800),g:Iamia(0.9604)	+	k:Bacteria,p:Actinobacteria,c:Acidimicrobiia,o:Acidimicrobiales,f:Iamiaceae,g:Iamia
Zotu1676	k:Bacteria(1.0000),p:Chloroflexi(0.9700),c:KD4-96(0.9409)	+	k:Bacteria,p:Chloroflexi,c:KD4-96
Zotu1686	k:Bacteria(1.0000),p:Firmicutes(1.0000),c:Clostridia(1.0000),o:Clostridiales(0.9900),f:TSAC18(0.9801)	+	k:Bacteria,p:Firmicutes,c:Clostridia,o:Clostridiales,f:TSAC18
Zotu1687	k:Bacteria(1.0000),p:Acidobacteria(1.0000),c:Acidobacteria(1.0000),o:Subgroup_4(1.0000),f:RB41(0.9900)	+	k:Bacteria,p:Acidobacteria,c:Acidobacteria,o:Subgroup_4,f:RB41
Zotu1677	k:Bacteria(1.0000),p:Proteobacteria(1.0000),c:Betaproteobacteria(1.0000),o:Nitrosomonadales(0.9700),f:Nitrosomonadaceae(0.9409)	+	k:Bacteria,p:Proteobacteria,c:Betaproteobacteria,o:Nitrosomonadales,f:Nitrosomonadaceae
Zotu1678	k:Bacteria(1.0000),p:Proteobacteria(1.0000),c:Alphaproteobacteria(1.0000),o:Rhizobiales(1.0000),f:Xanthobacteraceae(0.9700),g:Variibacter(0.8827)	+	k:Bacteria,p:Proteobacteria,c:Alphaproteobacteria,o:Rhizobiales,f:Xanthobacteraceae,g:Variibacter
Zotu1688	k:Bacteria(1.0000),p:Proteobacteria(1.0000),c:Deltaproteobacteria(1.0000),o:Desulfuromonadales(1.0000),f:Geobacteraceae(1.0000),g:Geobacter(1.0000)	+	k:Bacteria,p:Proteobacteria,c:Deltaproteobacteria,o:Desulfuromonadales,f:Geobacteraceae,g:Geobacter
Zotu1684	k:Bacteria(1.0000),p:Proteobacteria(1.0000),c:Deltaproteobacteria(1.0000),o:Desulfuromonadales(1.0000),f:BVA59(0.7200)	+	k:Bacteria,p:Proteobacteria,c:Deltaproteobacteria,o:Desulfuromonadales,f:BVA59
Zotu1681	k:Bacteria(1.0000),p:Proteobacteria(1.0000),c:Alphaproteobacteria(1.0000),o:Rhizobiales(1.0000),f:Hyphomicrobiaceae(1.0000)	+	k:Bacteria,p:Proteobacteria,c:Alphaproteobacteria,o:Rhizobiales,f:Hyphomicrobiaceae
Zotu1695	k:Bacteria(1.0000),p:Proteobacteria(1.0000),c:Alphaproteobacteria(1.0000),o:Rhizobiales(1.0000),f:Rhodobiaceae(0.9500)	+	k:Bacteria,p:Proteobacteria,c:Alphaproteobacteria,o:Rhizobiales,f:Rhodobiaceae
Zotu1683	k:Bacteria(1.0000),p:Proteobacteria(1.0000),c:Betaproteobacteria(1.0000),o:Nitrosomonadales(1.0000),f:Nitrosomonadaceae(1.0000)	+	k:Bacteria,p:Proteobacteria,c:Betaproteobacteria,o:Nitrosomonadales,f:Nitrosomonadaceae
Zotu1690	k:Bacteria(1.0000),p:Firmicutes(1.0000),c:Clostridia(1.0000),o:Clostridiales(1.0000),f:Ruminococcaceae(0.9900),g:Ruminococcaceae_UCG-002(0.9801)	+	k:Bacteria,p:Firmicutes,c:Clostridia,o:Clostridiales,f:Ruminococcaceae,g:Ruminococcaceae_UCG-002
Zotu1679	k:Bacteria(1.0000),p:Nitrospirae(1.0000),c:Nitrospira(1.0000),o:Nitrospirales(1.0000),f:0319-6A21(1.0000)	+	k:Bacteria,p:Nitrospirae,c:Nitrospira,o:Nitrospirales,f:0319-6A21
Zotu1689	k:Bacteria(1.0000),p:Chloroflexi(1.0000),c:Anaerolineae(1.0000),o:Anaerolineales(1.0000),f:Anaerolineaceae(1.0000)	+	k:Bacteria,p:Chloroflexi,c:Anaerolineae,o:Anaerolineales,f:Anaerolineaceae
Zotu1691	k:Bacteria(1.0000),p:Thermotogae(0.9800),c:Thermotogae(0.9604),o:Thermotogales(0.9412),f:Thermotogaceae(0.9224),g:GAL15(0.9039)	+	k:Bacteria,p:Thermotogae,c:Thermotogae,o:Thermotogales,f:Thermotogaceae,g:GAL15
Zotu1700	k:Bacteria(1.0000),p:Gemmatimonadetes(1.0000),c:Gemmatimonadetes(1.0000),o:Gemmatimonadales(1.0000),f:Gemmatimonadaceae(1.0000)	+	k:Bacteria,p:Gemmatimonadetes,c:Gemmatimonadetes,o:Gemmatimonadales,f:Gemmatimonadaceae
Zotu1699	k:Bacteria(1.0000),p:Latescibacteria(0.8600)	+	k:Bacteria,p:Latescibacteria
Zotu1697	k:Bacteria(1.0000),p:Actinobacteria(0.5900),c:OPB41(0.3363)	+	k:Bacteria,p:Actinobacteria
Zotu1685	k:Bacteria(1.0000),p:Firmicutes(1.0000),c:Clostridia(1.0000),o:Clostridiales(1.0000),f:Lachnospiraceae(1.0000),g:[Eubacterium]_hallii_group(0.9900)	+	k:Bacteria,p:Firmicutes,c:Clostridia,o:Clostridiales,f:Lachnospiraceae,g:[Eubacterium]_hallii_group
Zotu1692	k:Bacteria(1.0000),p:Bacteroidetes(1.0000),c:Cytophagia(1.0000),o:Cytophagales(1.0000),f:Cytophagaceae(1.0000)	+	k:Bacteria,p:Bacteroidetes,c:Cytophagia,o:Cytophagales,f:Cytophagaceae
Zotu1703	k:Bacteria(1.0000),p:Proteobacteria(1.0000),c:Alphaproteobacteria(1.0000),o:Rhizobiales(1.0000),f:Methylocystaceae(0.7500),g:Methylocystis(0.5250),s:Methylocystis_rosea_SV97(0.0525)	+	k:Bacteria,p:Proteobacteria,c:Alphaproteobacteria,o:Rhizobiales,f:Methylocystaceae,g:Methylocystis
Zotu1696	k:Bacteria(1.0000),p:Nitrospirae(1.0000),c:Nitrospira(1.0000),o:Nitrospirales(1.0000),f:Nitrospiraceae(1.0000)	+	k:Bacteria,p:Nitrospirae,c:Nitrospira,o:Nitrospirales,f:Nitrospiraceae
Zotu1693	k:Bacteria(1.0000),p:Proteobacteria(1.0000),c:Betaproteobacteria(1.0000),o:Hydrogenophilales(0.3500),f:Hydrogenophilaceae(0.1225),g:Ferritrophicum(0.0306)	+	k:Bacteria,p:Proteobacteria,c:Betaproteobacteria
Zotu1706	k:Bacteria(1.0000),p:Chloroflexi(1.0000),c:Anaerolineae(1.0000),o:Anaerolineales(1.0000),f:Anaerolineaceae(1.0000)	+	k:Bacteria,p:Chloroflexi,c:Anaerolineae,o:Anaerolineales,f:Anaerolineaceae
Zotu1704	k:Bacteria(1.0000),p:Proteobacteria(1.0000),c:Gammaproteobacteria(1.0000),o:Pseudomonadales(0.9900),f:Pseudomonadaceae(0.9801),g:Pseudomonas(0.9703)	+	k:Bacteria,p:Proteobacteria,c:Gammaproteobacteria,o:Pseudomonadales,f:Pseudomonadaceae,g:Pseudomonas
Zotu1708	k:Bacteria(1.0000),p:Acidobacteria(1.0000),c:Acidobacteria(1.0000),o:Subgroup_6(1.0000)	+	k:Bacteria,p:Acidobacteria,c:Acidobacteria,o:Subgroup_6
Zotu1694	k:Bacteria(1.0000),p:Proteobacteria(1.0000),c:Betaproteobacteria(1.0000),o:B1-7BS(0.4400)	+	k:Bacteria,p:Proteobacteria,c:Betaproteobacteria
Zotu1705	k:Bacteria(1.0000),p:Proteobacteria(1.0000),c:Alphaproteobacteria(1.0000),o:Rhodospirillales(1.0000),f:Rhodospirillales_Incertae_Sedis(1.0000),g:Reyranella(1.0000)	+	k:Bacteria,p:Proteobacteria,c:Alphaproteobacteria,o:Rhodospirillales,f:Rhodospirillales_Incertae_Sedis,g:Reyranella
Zotu1701	k:Bacteria(1.0000),p:Proteobacteria(1.0000),c:Deltaproteobacteria(1.0000),o:Myxococcales(1.0000),f:Haliangiaceae(1.0000),g:Haliangium(1.0000)	+	k:Bacteria,p:Proteobacteria,c:Deltaproteobacteria,o:Myxococcales,f:Haliangiaceae,g:Haliangium
Zotu1712	k:Bacteria(1.0000),p:Proteobacteria(1.0000),c:Deltaproteobacteria(1.0000),o:Syntrophobacterales(1.0000),f:Syntrophaceae(1.0000),g:Syntrophus(1.0000)	+	k:Bacteria,p:Proteobacteria,c:Deltaproteobacteria,o:Syntrophobacterales,f:Syntrophaceae,g:Syntrophus
Zotu1698	k:Bacteria(1.0000),p:Chloroflexi(1.0000),c:S085(1.0000)	+	k:Bacteria,p:Chloroflexi,c:S085
Zotu1714	k:Bacteria(1.0000),p:Proteobacteria(1.0000),c:Deltaproteobacteria(1.0000),o:Myxococcales(1.0000),f:Haliangiaceae(1.0000),g:Haliangium(1.0000)	+	k:Bacteria,p:Proteobacteria,c:Deltaproteobacteria,o:Myxococcales,f:Haliangiaceae,g:Haliangium
Zotu1713	k:Bacteria(1.0000),p:Thermotogae(1.0000),c:Thermotogae(1.0000),o:Thermotogales(1.0000),f:Thermotogaceae(1.0000),g:GAL15(1.0000)	+	k:Bacteria,p:Thermotogae,c:Thermotogae,o:Thermotogales,f:Thermotogaceae,g:GAL15
Zotu1702	k:Bacteria(1.0000),p:Proteobacteria(1.0000),c:Gammaproteobacteria(1.0000),o:Thiotrichales(0.9800),f:Thiotrichaceae(0.9604)	+	k:Bacteria,p:Proteobacteria,c:Gammaproteobacteria,o:Thiotrichales,f:Thiotrichaceae
Zotu1707	k:Bacteria(1.0000),p:Gemmatimonadetes(1.0000),c:Gemmatimonadetes(1.0000),o:Gemmatimonadales(1.0000),f:Gemmatimonadaceae(1.0000)	+	k:Bacteria,p:Gemmatimonadetes,c:Gemmatimonadetes,o:Gemmatimonadales,f:Gemmatimonadaceae
Zotu1717	k:Bacteria(1.0000),p:Actinobacteria(1.0000),c:Coriobacteriia(1.0000),o:Coriobacteriales(1.0000),f:Coriobacteriaceae(1.0000)	+	k:Bacteria,p:Actinobacteria,c:Coriobacteriia,o:Coriobacteriales,f:Coriobacteriaceae
Zotu1709	k:Bacteria(1.0000),p:Atribacteria(1.0000)	+	k:Bacteria,p:Atribacteria
Zotu1716	k:Bacteria(1.0000),p:Chloroflexi(1.0000),c:Anaerolineae(1.0000),o:Anaerolineales(1.0000),f:Anaerolineaceae(1.0000),g:Anaerolinea(0.6600)	+	k:Bacteria,p:Chloroflexi,c:Anaerolineae,o:Anaerolineales,f:Anaerolineaceae,g:Anaerolinea
Zotu1721	k:Bacteria(1.0000),p:Tenericutes(1.0000),c:Mollicutes(1.0000),o:Acholeplasmatales(0.9900),f:Acholeplasmataceae(0.9801),g:Acholeplasma(0.9703)	+	k:Bacteria,p:Tenericutes,c:Mollicutes,o:Acholeplasmatales,f:Acholeplasmataceae,g:Acholeplasma
Zotu1720	k:Bacteria(1.0000),p:Proteobacteria(1.0000),c:Betaproteobacteria(1.0000),o:Burkholderiales(1.0000),f:Comamonadaceae(1.0000),g:Ramlibacter(0.3400)	+	k:Bacteria,p:Proteobacteria,c:Betaproteobacteria,o:Burkholderiales,f:Comamonadaceae
Zotu1726	k:Bacteria(1.0000),p:Chloroflexi(1.0000),c:Anaerolineae(1.0000),o:Anaerolineales(1.0000),f:Anaerolineaceae(1.0000)	+	k:Bacteria,p:Chloroflexi,c:Anaerolineae,o:Anaerolineales,f:Anaerolineaceae
Zotu1711	k:Bacteria(1.0000),p:Proteobacteria(1.0000),c:Deltaproteobacteria(1.0000),o:Desulfobacterales(1.0000),f:Nitrospinaceae(1.0000)	+	k:Bacteria,p:Proteobacteria,c:Deltaproteobacteria,o:Desulfobacterales,f:Nitrospinaceae
Zotu1710	k:Bacteria(1.0000),p:Actinobacteria(1.0000),c:Actinobacteria(1.0000),o:Propionibacteriales(1.0000),f:Propionibacteriaceae(1.0000),g:Propionibacterium(1.0000)	+	k:Bacteria,p:Actinobacteria,c:Actinobacteria,o:Propionibacteriales,f:Propionibacteriaceae,g:Propionibacterium
Zotu1722	k:Bacteria(1.0000),p:Proteobacteria(1.0000),c:Gammaproteobacteria(1.0000),o:PYR10d3(1.0000)	+	k:Bacteria,p:Proteobacteria,c:Gammaproteobacteria,o:PYR10d3
Zotu1715	k:Bacteria(1.0000),p:Proteobacteria(1.0000),c:Betaproteobacteria(1.0000),o:Burkholderiales(1.0000),f:Burkholderiaceae(0.9900),g:Lautropia(0.9801)	+	k:Bacteria,p:Proteobacteria,c:Betaproteobacteria,o:Burkholderiales,f:Burkholderiaceae,g:Lautropia
Zotu1719	k:Bacteria(1.0000),p:Gemmatimonadetes(1.0000),c:Gemmatimonadetes(1.0000),o:Gemmatimonadales(1.0000),f:Gemmatimonadaceae(1.0000)	+	k:Bacteria,p:Gemmatimonadetes,c:Gemmatimonadetes,o:Gemmatimonadales,f:Gemmatimonadaceae
Zotu1729	k:Bacteria(1.0000),p:Planctomycetes(1.0000),c:Phycisphaerae(1.0000)	+	k:Bacteria,p:Planctomycetes,c:Phycisphaerae
Zotu1728	k:Bacteria(1.0000),p:Proteobacteria(1.0000),c:Gammaproteobacteria(1.0000),o:Xanthomonadales(1.0000)	+	k:Bacteria,p:Proteobacteria,c:Gammaproteobacteria,o:Xanthomonadales
Zotu1735	k:Bacteria(1.0000),p:Chloroflexi(1.0000),c:Anaerolineae(1.0000),o:Anaerolineales(1.0000),f:Anaerolineaceae(1.0000),g:Pelolinea(0.9800)	+	k:Bacteria,p:Chloroflexi,c:Anaerolineae,o:Anaerolineales,f:Anaerolineaceae,g:Pelolinea
Zotu1718	k:Bacteria(1.0000),p:Thermotogae(0.7300),c:Thermotogae(0.5329),o:Thermotogales(0.3890),f:Thermotogaceae(0.2840),g:GAL15(0.2073)	+	k:Bacteria,p:Thermotogae,c:Thermotogae
Zotu1732	k:Bacteria(1.0000),p:Proteobacteria(1.0000),c:Deltaproteobacteria(1.0000),o:43F-1404R(0.9400)	+	k:Bacteria,p:Proteobacteria,c:Deltaproteobacteria,o:43F-1404R
Zotu1723	k:Bacteria(1.0000),p:Bacteroidetes(1.0000),c:Cytophagia(1.0000),o:Cytophagales(1.0000),f:Cytophagaceae(1.0000)	+	k:Bacteria,p:Bacteroidetes,c:Cytophagia,o:Cytophagales,f:Cytophagaceae
Zotu1736	k:Bacteria(1.0000),p:Firmicutes(0.9900),c:Clostridia(0.9801),o:Clostridiales(0.9703),f:TSAC18(0.9606)	+	k:Bacteria,p:Firmicutes,c:Clostridia,o:Clostridiales,f:TSAC18
Zotu1740	k:Bacteria(1.0000),p:Chloroflexi(1.0000),c:Anaerolineae(1.0000),o:Anaerolineales(1.0000),f:Anaerolineaceae(1.0000)	+	k:Bacteria,p:Chloroflexi,c:Anaerolineae,o:Anaerolineales,f:Anaerolineaceae
Zotu1725	k:Bacteria(1.0000),p:Proteobacteria(0.9900),c:Gammaproteobacteria(0.9801),o:Methylococcales(0.8919),f:Methylococcaceae(0.8027),g:Methylocaldum(0.6181)	+	k:Bacteria,p:Proteobacteria,c:Gammaproteobacteria,o:Methylococcales,f:Methylococcaceae,g:Methylocaldum
Zotu1730	k:Bacteria(1.0000),p:Gemmatimonadetes(1.0000),c:Gemmatimonadetes(1.0000),o:Gemmatimonadales(1.0000),f:Gemmatimonadaceae(1.0000)	+	k:Bacteria,p:Gemmatimonadetes,c:Gemmatimonadetes,o:Gemmatimonadales,f:Gemmatimonadaceae
Zotu1724	k:Bacteria(1.0000),p:Firmicutes(1.0000),c:Bacilli(1.0000),o:Bacillales(1.0000),f:Paenibacillaceae(1.0000),g:Oxalophagus(0.7000)	+	k:Bacteria,p:Firmicutes,c:Bacilli,o:Bacillales,f:Paenibacillaceae,g:Oxalophagus
Zotu1737	k:Bacteria(1.0000),p:Firmicutes(1.0000),c:Bacilli(1.0000),o:Bacillales(0.9400),f:Bacillaceae(0.8742),g:Anaerobacillus(0.5070)	+	k:Bacteria,p:Firmicutes,c:Bacilli,o:Bacillales,f:Bacillaceae,g:Anaerobacillus
Zotu1727	k:Bacteria(1.0000),p:Proteobacteria(1.0000),c:Deltaproteobacteria(1.0000),o:Sh765B-TzT-29(1.0000)	+	k:Bacteria,p:Proteobacteria,c:Deltaproteobacteria,o:Sh765B-TzT-29
Zotu1731	k:Bacteria(1.0000),p:Bacteroidetes(0.9900),c:Bacteroidia(0.9801),o:Bacteroidales(0.9703),f:Porphyromonadaceae(0.9606),g:Parabacteroides(0.9510)	+	k:Bacteria,p:Bacteroidetes,c:Bacteroidia,o:Bacteroidales,f:Porphyromonadaceae,g:Parabacteroides
Zotu1744	k:Bacteria(1.0000),p:Firmicutes(0.9800),c:Clostridia(0.9604),o:Clostridiales(0.9412),f:Syntrophomonadaceae(0.8941),g:Dethiobacter(0.8494)	+	k:Bacteria,p:Firmicutes,c:Clostridia,o:Clostridiales,f:Syntrophomonadaceae,g:Dethiobacter
Zotu1745	k:Bacteria(1.0000),p:Acidobacteria(1.0000),c:Holophagae(1.0000),o:Subgroup_10(1.0000),f:ABS-19(0.9900)	+	k:Bacteria,p:Acidobacteria,c:Holophagae,o:Subgroup_10,f:ABS-19
Zotu1734	k:Bacteria(1.0000),p:Proteobacteria(1.0000),c:Gammaproteobacteria(1.0000),o:Cellvibrionales(0.9700),f:Spongiibacteraceae(0.9409),g:BD1-7_clade(0.9127)	+	k:Bacteria,p:Proteobacteria,c:Gammaproteobacteria,o:Cellvibrionales,f:Spongiibacteraceae,g:BD1-7_clade
Zotu1733	k:Bacteria(1.0000),p:Firmicutes(1.0000),c:Clostridia(1.0000),o:Clostridiales(1.0000),f:Syntrophomonadaceae(1.0000),g:Dethiobacter(1.0000)	+	k:Bacteria,p:Firmicutes,c:Clostridia,o:Clostridiales,f:Syntrophomonadaceae,g:Dethiobacter
Zotu1739	k:Bacteria(1.0000),p:Proteobacteria(1.0000),c:Deltaproteobacteria(1.0000),o:Sh765B-TzT-29(1.0000)	+	k:Bacteria,p:Proteobacteria,c:Deltaproteobacteria,o:Sh765B-TzT-29
Zotu1747	k:Bacteria(1.0000),p:Proteobacteria(1.0000),c:Gammaproteobacteria(1.0000),o:Xanthomonadales(1.0000),f:Solimonadaceae(1.0000),g:Polycyclovorans(1.0000)	+	k:Bacteria,p:Proteobacteria,c:Gammaproteobacteria,o:Xanthomonadales,f:Solimonadaceae,g:Polycyclovorans
Zotu1748	k:Archaea(1.0000),p:Euryarchaeota(1.0000),c:Thermoplasmata(1.0000),o:Thermoplasmatales(1.0000),f:AMOS1A-4113-D04(1.0000)	+	k:Archaea,p:Euryarchaeota,c:Thermoplasmata,o:Thermoplasmatales,f:AMOS1A-4113-D04
Zotu1754	k:Archaea(1.0000),p:Thaumarchaeota(1.0000),c:Marine_Group_I(1.0000)	+	k:Archaea,p:Thaumarchaeota,c:Marine_Group_I
Zotu1741	k:Bacteria(1.0000),p:Nitrospirae(1.0000),c:Nitrospira(1.0000),o:Nitrospirales(1.0000),f:Nitrospiraceae(1.0000)	+	k:Bacteria,p:Nitrospirae,c:Nitrospira,o:Nitrospirales,f:Nitrospiraceae
Zotu1738	k:Bacteria(1.0000),p:Actinobacteria(1.0000),c:Actinobacteria(1.0000),o:Streptomycetales(1.0000),f:Streptomycetaceae(1.0000),g:Streptomyces(0.9600),s:Streptomyces_xinjiangensis(0.2880)	+	k:Bacteria,p:Actinobacteria,c:Actinobacteria,o:Streptomycetales,f:Streptomycetaceae,g:Streptomyces
Zotu1742	k:Bacteria(1.0000),p:Proteobacteria(1.0000),c:Alphaproteobacteria(1.0000),o:Rhodospirillales(1.0000),f:JG37-AG-20(1.0000)	+	k:Bacteria,p:Proteobacteria,c:Alphaproteobacteria,o:Rhodospirillales,f:JG37-AG-20
Zotu1746	k:Bacteria(1.0000),p:Chloroflexi(1.0000)	+	k:Bacteria,p:Chloroflexi
Zotu1743	k:Bacteria(1.0000),p:Proteobacteria(1.0000),c:Betaproteobacteria(1.0000),o:Burkholderiales(0.9600),f:Oxalobacteraceae(0.7584)	+	k:Bacteria,p:Proteobacteria,c:Betaproteobacteria,o:Burkholderiales,f:Oxalobacteraceae
Zotu1750	k:Bacteria(1.0000),p:Armatimonadetes(0.8900)	+	k:Bacteria,p:Armatimonadetes
Zotu1751	k:Bacteria(1.0000),p:Gemmatimonadetes(1.0000),c:Gemmatimonadetes(1.0000),o:Gemmatimonadales(1.0000),f:Gemmatimonadaceae(1.0000)	+	k:Bacteria,p:Gemmatimonadetes,c:Gemmatimonadetes,o:Gemmatimonadales,f:Gemmatimonadaceae
Zotu1749	k:Bacteria(1.0000),p:Chloroflexi(0.9900),c:Anaerolineae(0.8019),o:Anaerolineales(0.6495),f:Anaerolineaceae(0.5261)	+	k:Bacteria,p:Chloroflexi,c:Anaerolineae,o:Anaerolineales,f:Anaerolineaceae
Zotu1758	k:Bacteria(1.0000),p:Chloroflexi(1.0000),c:Anaerolineae(1.0000),o:Anaerolineales(1.0000),f:Anaerolineaceae(1.0000),g:Levilinea(0.9400)	+	k:Bacteria,p:Chloroflexi,c:Anaerolineae,o:Anaerolineales,f:Anaerolineaceae,g:Levilinea
Zotu1762	k:Bacteria(1.0000),p:Proteobacteria(1.0000),c:Epsilonproteobacteria(1.0000),o:Campylobacterales(1.0000),f:Helicobacteraceae(1.0000),g:Helicobacter(1.0000)	+	k:Bacteria,p:Proteobacteria,c:Epsilonproteobacteria,o:Campylobacterales,f:Helicobacteraceae,g:Helicobacter
Zotu1753	k:Bacteria(1.0000),p:Chloroflexi(1.0000)	+	k:Bacteria,p:Chloroflexi
Zotu1757	k:Bacteria(1.0000),p:Proteobacteria(1.0000),c:Gammaproteobacteria(0.8200),o:Chromatiales(0.1722),f:Chromatiaceae(0.0276)	+	k:Bacteria,p:Proteobacteria,c:Gammaproteobacteria
Zotu1764	k:Bacteria(1.0000),p:Actinobacteria(0.5400),c:OPB41(0.1944)	+	k:Bacteria,p:Actinobacteria
Zotu1752	k:Bacteria(1.0000),p:Proteobacteria(1.0000),c:Betaproteobacteria(1.0000),o:Burkholderiales(1.0000),f:Oxalobacteraceae(0.9900)	+	k:Bacteria,p:Proteobacteria,c:Betaproteobacteria,o:Burkholderiales,f:Oxalobacteraceae
Zotu1756	k:Bacteria(1.0000),p:Actinobacteria(0.9900),c:OPB41(0.9801)	+	k:Bacteria,p:Actinobacteria,c:OPB41
Zotu1769	k:Bacteria(1.0000),p:Bacteroidetes(1.0000),c:Bacteroidia(1.0000),o:Bacteroidales(1.0000),f:Bacteroidaceae(1.0000),g:Bacteroides(1.0000)	+	k:Bacteria,p:Bacteroidetes,c:Bacteroidia,o:Bacteroidales,f:Bacteroidaceae,g:Bacteroides
Zotu1761	k:Bacteria(1.0000),p:Actinobacteria(1.0000),c:Acidimicrobiia(1.0000),o:Acidimicrobiales(1.0000)	+	k:Bacteria,p:Actinobacteria,c:Acidimicrobiia,o:Acidimicrobiales
Zotu1770	k:Bacteria(1.0000),p:Acidobacteria(0.9900),c:Holophagae(0.9801),o:Subgroup_7(0.9703)	+	k:Bacteria,p:Acidobacteria,c:Holophagae,o:Subgroup_7
Zotu1759	k:Bacteria(1.0000),p:Proteobacteria(1.0000),c:Deltaproteobacteria(1.0000),o:Syntrophobacterales(1.0000),f:Syntrophaceae(1.0000),g:Desulfobacca(1.0000)	+	k:Bacteria,p:Proteobacteria,c:Deltaproteobacteria,o:Syntrophobacterales,f:Syntrophaceae,g:Desulfobacca
Zotu1760	k:Bacteria(1.0000),p:Actinobacteria(1.0000),c:Actinobacteria(1.0000),o:Propionibacteriales(1.0000),f:Nocardioidaceae(1.0000),g:Nocardioides(1.0000),s:Nocardioides_albus(0.2200)	+	k:Bacteria,p:Actinobacteria,c:Actinobacteria,o:Propionibacteriales,f:Nocardioidaceae,g:Nocardioides
Zotu1772	k:Bacteria(1.0000),p:Firmicutes(1.0000),c:Clostridia(1.0000),o:Clostridiales(1.0000),f:Ruminococcaceae(1.0000),g:Fastidiosipila(0.8000)	+	k:Bacteria,p:Firmicutes,c:Clostridia,o:Clostridiales,f:Ruminococcaceae,g:Fastidiosipila
Zotu1773	k:Bacteria(1.0000),p:Proteobacteria(1.0000),c:Betaproteobacteria(1.0000),o:Burkholderiales(0.9800),f:Comamonadaceae(0.9604),g:Xenophilus(0.2305)	+	k:Bacteria,p:Proteobacteria,c:Betaproteobacteria,o:Burkholderiales,f:Comamonadaceae
Zotu1774	k:Bacteria(1.0000),p:Actinobacteria(1.0000),c:MB-A2-108(1.0000)	+	k:Bacteria,p:Actinobacteria,c:MB-A2-108
Zotu1768	k:Bacteria(1.0000),p:Bacteroidetes(1.0000),c:Bacteroidia(0.9500),o:Bacteroidia_Incertae_Sedis(0.9025),f:Draconibacteriaceae(0.8574)	+	k:Bacteria,p:Bacteroidetes,c:Bacteroidia,o:Bacteroidia_Incertae_Sedis,f:Draconibacteriaceae
Zotu1765	k:Bacteria(1.0000),p:Proteobacteria(1.0000),c:Betaproteobacteria(1.0000),o:TRA3-20(1.0000)	+	k:Bacteria,p:Proteobacteria,c:Betaproteobacteria,o:TRA3-20
Zotu1763	k:Bacteria(1.0000),p:Chloroflexi(1.0000),c:Anaerolineae(1.0000),o:Anaerolineales(1.0000),f:Anaerolineaceae(1.0000),g:Pelolinea(0.9400)	+	k:Bacteria,p:Chloroflexi,c:Anaerolineae,o:Anaerolineales,f:Anaerolineaceae,g:Pelolinea
Zotu1755	k:Bacteria(1.0000),p:Acidobacteria(1.0000),c:Holophagae(1.0000),o:Subgroup_10(1.0000),f:ABS-19(1.0000)	+	k:Bacteria,p:Acidobacteria,c:Holophagae,o:Subgroup_10,f:ABS-19
Zotu1777	k:Bacteria(1.0000),p:Proteobacteria(1.0000),c:Deltaproteobacteria(1.0000),o:Myxococcales(1.0000),f:Haliangiaceae(1.0000),g:Haliangium(1.0000)	+	k:Bacteria,p:Proteobacteria,c:Deltaproteobacteria,o:Myxococcales,f:Haliangiaceae,g:Haliangium
Zotu1766	k:Bacteria(1.0000),p:Proteobacteria(1.0000),c:Deltaproteobacteria(1.0000),o:Desulfuromonadales(1.0000),f:Desulfuromonadaceae(0.7500),g:Desulfuromonas(0.3150)	+	k:Bacteria,p:Proteobacteria,c:Deltaproteobacteria,o:Desulfuromonadales,f:Desulfuromonadaceae
Zotu1767	k:Bacteria(1.0000),p:Proteobacteria(1.0000),c:Betaproteobacteria(1.0000),o:Nitrosomonadales(1.0000),f:Nitrosomonadaceae(1.0000)	+	k:Bacteria,p:Proteobacteria,c:Betaproteobacteria,o:Nitrosomonadales,f:Nitrosomonadaceae
Zotu1776	k:Bacteria(1.0000),p:Proteobacteria(0.9500),c:Gammaproteobacteria(0.9025),o:Pseudomonadales(0.8123),f:Moraxellaceae(0.7310)	+	k:Bacteria,p:Proteobacteria,c:Gammaproteobacteria,o:Pseudomonadales,f:Moraxellaceae
Zotu1782	k:Bacteria(1.0000),p:Acidobacteria(0.9900),c:Subgroup_22(0.9801)	+	k:Bacteria,p:Acidobacteria,c:Subgroup_22
Zotu1780	k:Bacteria(1.0000),p:Chloroflexi(1.0000),c:Anaerolineae(1.0000),o:Anaerolineales(1.0000),f:Anaerolineaceae(1.0000),g:Pelolinea(1.0000)	+	k:Bacteria,p:Chloroflexi,c:Anaerolineae,o:Anaerolineales,f:Anaerolineaceae,g:Pelolinea
Zotu1775	k:Bacteria(1.0000),p:Chloroflexi(0.9900)	+	k:Bacteria,p:Chloroflexi
Zotu1771	k:Bacteria(1.0000),p:Proteobacteria(1.0000),c:Alphaproteobacteria(1.0000),o:Rhodospirillales(1.0000),f:Acetobacteraceae(1.0000)	+	k:Bacteria,p:Proteobacteria,c:Alphaproteobacteria,o:Rhodospirillales,f:Acetobacteraceae
Zotu1786	k:Bacteria(1.0000),p:Acidobacteria(1.0000),c:Acidobacteria(1.0000),o:Subgroup_13(1.0000)	+	k:Bacteria,p:Acidobacteria,c:Acidobacteria,o:Subgroup_13
Zotu1787	k:Bacteria(1.0000),p:Acidobacteria(1.0000),c:Acidobacteria(1.0000),o:Subgroup_15(1.0000)	+	k:Bacteria,p:Acidobacteria,c:Acidobacteria,o:Subgroup_15
Zotu1792	k:Bacteria(1.0000),p:Proteobacteria(1.0000),c:Deltaproteobacteria(1.0000),o:Desulfovibrionales(1.0000),f:Desulfovibrionaceae(1.0000),g:Bilophila(1.0000)	+	k:Bacteria,p:Proteobacteria,c:Deltaproteobacteria,o:Desulfovibrionales,f:Desulfovibrionaceae,g:Bilophila
Zotu1785	k:Bacteria(1.0000),p:Proteobacteria(1.0000),c:Betaproteobacteria(1.0000),o:Nitrosomonadales(1.0000),f:Nitrosomonadaceae(1.0000)	+	k:Bacteria,p:Proteobacteria,c:Betaproteobacteria,o:Nitrosomonadales,f:Nitrosomonadaceae
Zotu1778	k:Bacteria(1.0000),p:Firmicutes(1.0000),c:Bacilli(1.0000),o:Bacillales(1.0000),f:Paenibacillaceae(0.9300),g:Cohnella(0.8649)	+	k:Bacteria,p:Firmicutes,c:Bacilli,o:Bacillales,f:Paenibacillaceae,g:Cohnella
Zotu1779	k:Bacteria(1.0000),p:Chloroflexi(1.0000)	+	k:Bacteria,p:Chloroflexi
Zotu1790	k:Archaea(1.0000),p:Thaumarchaeota(1.0000),c:Soil_Crenarchaeotic_Group[SCG](0.9000),o:Unknown_Order(0.8010),f:Unknown_Family(0.7129),g:Candidatus_Nitrososphaera(0.6345)	+	k:Archaea,p:Thaumarchaeota,c:Soil_Crenarchaeotic_Group[SCG],o:Unknown_Order,f:Unknown_Family,g:Candidatus_Nitrososphaera
Zotu1783	k:Bacteria(1.0000),p:Proteobacteria(1.0000),c:Deltaproteobacteria(1.0000),o:Myxococcales(1.0000),f:Polyangiaceae(1.0000),g:Sorangium(1.0000)	+	k:Bacteria,p:Proteobacteria,c:Deltaproteobacteria,o:Myxococcales,f:Polyangiaceae,g:Sorangium
Zotu1795	k:Bacteria(1.0000),p:Acidobacteria(1.0000),c:Acidobacteria(1.0000),o:Acidobacteriales(0.9900),f:Acidobacteriaceae_[Subgroup_1](0.9801)	+	k:Bacteria,p:Acidobacteria,c:Acidobacteria,o:Acidobacteriales,f:Acidobacteriaceae_[Subgroup_1]
Zotu1796	k:Bacteria(1.0000),p:Chloroflexi(1.0000),c:Anaerolineae(1.0000),o:Anaerolineales(1.0000),f:Anaerolineaceae(1.0000),g:Pelolinea(0.8300)	+	k:Bacteria,p:Chloroflexi,c:Anaerolineae,o:Anaerolineales,f:Anaerolineaceae,g:Pelolinea
Zotu1781	k:Bacteria(1.0000),p:Proteobacteria(1.0000),c:Alphaproteobacteria(1.0000),o:Rhizobiales(1.0000),f:Rhizobiaceae(0.9100),g:Rhizobium(0.5369)	+	k:Bacteria,p:Proteobacteria,c:Alphaproteobacteria,o:Rhizobiales,f:Rhizobiaceae,g:Rhizobium
Zotu1784	k:Bacteria(1.0000),p:Gemmatimonadetes(1.0000),c:Gemmatimonadetes(1.0000),o:PAUC43f_marine_benthic_group(1.0000)	+	k:Bacteria,p:Gemmatimonadetes,c:Gemmatimonadetes,o:PAUC43f_marine_benthic_group
Zotu1794	k:Bacteria(1.0000),p:Elusimicrobia(1.0000),c:Elusimicrobia(1.0000),o:Lineage_IV(1.0000)	+	k:Bacteria,p:Elusimicrobia,c:Elusimicrobia,o:Lineage_IV
Zotu1788	k:Bacteria(1.0000),p:Thermotogae(0.9100),c:Thermotogae(0.8281),o:Thermotogales(0.7536),f:Thermotogaceae(0.6857),g:GAL15(0.6240)	+	k:Bacteria,p:Thermotogae,c:Thermotogae,o:Thermotogales,f:Thermotogaceae,g:GAL15
Zotu1793	k:Bacteria(1.0000),p:Proteobacteria(1.0000),c:Deltaproteobacteria(1.0000),o:Myxococcales(1.0000),f:mle1-27(1.0000)	+	k:Bacteria,p:Proteobacteria,c:Deltaproteobacteria,o:Myxococcales,f:mle1-27
Zotu1803	k:Bacteria(1.0000),p:Bacteroidetes(1.0000),c:Bacteroidia(1.0000),o:Bacteroidales(1.0000),f:Prevotellaceae(1.0000),g:Prevotella_9(1.0000)	+	k:Bacteria,p:Bacteroidetes,c:Bacteroidia,o:Bacteroidales,f:Prevotellaceae,g:Prevotella_9
Zotu1797	k:Bacteria(1.0000),p:Actinobacteria(1.0000),c:Thermoleophilia(1.0000),o:Gaiellales(1.0000)	+	k:Bacteria,p:Actinobacteria,c:Thermoleophilia,o:Gaiellales
Zotu1789	k:Bacteria(1.0000),p:Firmicutes(1.0000),c:Clostridia(1.0000),o:Clostridiales(1.0000),f:Ruminococcaceae(1.0000)	+	k:Bacteria,p:Firmicutes,c:Clostridia,o:Clostridiales,f:Ruminococcaceae
Zotu1802	k:Bacteria(1.0000),p:Gemmatimonadetes(1.0000),c:Gemmatimonadetes(1.0000),o:Gemmatimonadales(1.0000),f:Gemmatimonadaceae(1.0000)	+	k:Bacteria,p:Gemmatimonadetes,c:Gemmatimonadetes,o:Gemmatimonadales,f:Gemmatimonadaceae
Zotu1800	k:Bacteria(1.0000),p:Atribacteria(1.0000)	+	k:Bacteria,p:Atribacteria
Zotu1801	k:Bacteria(1.0000),p:Proteobacteria(1.0000),c:Betaproteobacteria(1.0000),o:Rhodocyclales(0.9700),f:Rhodocyclaceae(0.9409),g:Denitratisoma(0.6398)	+	k:Bacteria,p:Proteobacteria,c:Betaproteobacteria,o:Rhodocyclales,f:Rhodocyclaceae,g:Denitratisoma
Zotu1809	k:Bacteria(1.0000),p:Bacteroidetes(1.0000),c:Bacteroidia(0.9700),o:Bacteroidales(0.9409),f:Rikenellaceae(0.9127),g:Alistipes(0.8853)	+	k:Bacteria,p:Bacteroidetes,c:Bacteroidia,o:Bacteroidales,f:Rikenellaceae,g:Alistipes
Zotu1791	k:Bacteria(1.0000),p:Actinobacteria(1.0000),c:Thermoleophilia(1.0000),o:Gaiellales(1.0000)	+	k:Bacteria,p:Actinobacteria,c:Thermoleophilia,o:Gaiellales
Zotu1808	k:Bacteria(1.0000),p:Proteobacteria(1.0000),c:Deltaproteobacteria(1.0000),o:43F-1404R(0.9800)	+	k:Bacteria,p:Proteobacteria,c:Deltaproteobacteria,o:43F-1404R
Zotu1804	k:Bacteria(1.0000),p:TM6(1.0000)	+	k:Bacteria,p:TM6
Zotu1798	k:Bacteria(1.0000),p:Chloroflexi(0.9700)	+	k:Bacteria,p:Chloroflexi
Zotu1805	k:Bacteria(1.0000),p:Spirochaetae(1.0000),c:Spirochaetes(1.0000),o:Spirochaetales(1.0000),f:Spirochaetaceae(1.0000),g:Spirochaeta_2(1.0000)	+	k:Bacteria,p:Spirochaetae,c:Spirochaetes,o:Spirochaetales,f:Spirochaetaceae,g:Spirochaeta_2
Zotu1819	k:Bacteria(1.0000),p:Bacteroidetes(1.0000),c:Bacteroidia(1.0000),o:Bacteroidales(1.0000),f:Prevotellaceae(1.0000),g:Prevotella_9(1.0000)	+	k:Bacteria,p:Bacteroidetes,c:Bacteroidia,o:Bacteroidales,f:Prevotellaceae,g:Prevotella_9
Zotu1820	k:Archaea(1.0000),p:Thaumarchaeota(1.0000),c:Marine_Group_I(1.0000)	+	k:Archaea,p:Thaumarchaeota,c:Marine_Group_I
Zotu1815	k:Bacteria(1.0000),p:Bacteroidetes(1.0000),c:WCHB1-32(1.0000)	+	k:Bacteria,p:Bacteroidetes,c:WCHB1-32
Zotu1818	k:Bacteria(1.0000),p:Proteobacteria(1.0000),c:Deltaproteobacteria(1.0000),o:Myxococcales(1.0000),f:Amb-16S-1034(0.8700)	+	k:Bacteria,p:Proteobacteria,c:Deltaproteobacteria,o:Myxococcales,f:Amb-16S-1034
Zotu1807	k:Bacteria(1.0000),p:Acidobacteria(1.0000),c:Acidobacteria(1.0000),o:Subgroup_6(1.0000)	+	k:Bacteria,p:Acidobacteria,c:Acidobacteria,o:Subgroup_6
Zotu1821	k:Bacteria(1.0000),p:Chloroflexi(1.0000),c:Anaerolineae(1.0000),o:Anaerolineales(1.0000),f:Anaerolineaceae(1.0000),g:Anaerolinea(0.9900)	+	k:Bacteria,p:Chloroflexi,c:Anaerolineae,o:Anaerolineales,f:Anaerolineaceae,g:Anaerolinea
Zotu1799	k:Bacteria(1.0000),p:Actinobacteria(1.0000),c:Actinobacteria(1.0000),o:Corynebacteriales(1.0000),f:Mycobacteriaceae(1.0000),g:Mycobacterium(1.0000)	+	k:Bacteria,p:Actinobacteria,c:Actinobacteria,o:Corynebacteriales,f:Mycobacteriaceae,g:Mycobacterium
Zotu1811	k:Bacteria(1.0000),p:Proteobacteria(1.0000),c:Alphaproteobacteria(1.0000),o:Sphingomonadales(1.0000),f:Sphingomonadaceae(1.0000),g:Sphingomonas(1.0000)	+	k:Bacteria,p:Proteobacteria,c:Alphaproteobacteria,o:Sphingomonadales,f:Sphingomonadaceae,g:Sphingomonas
Zotu1810	k:Bacteria(1.0000),p:Proteobacteria(1.0000),c:Betaproteobacteria(1.0000),o:Burkholderiales(1.0000),f:Oxalobacteraceae(0.8500),g:Noviherbaspirillum(0.7140)	+	k:Bacteria,p:Proteobacteria,c:Betaproteobacteria,o:Burkholderiales,f:Oxalobacteraceae,g:Noviherbaspirillum
Zotu1816	k:Bacteria(1.0000),p:Chloroflexi(0.9900),c:KD4-96(0.9801)	+	k:Bacteria,p:Chloroflexi,c:KD4-96
Zotu1823	k:Bacteria(1.0000),p:Firmicutes(0.9700),c:Clostridia(0.9409),o:Clostridiales(0.9127),f:Peptococcaceae(0.8762),g:Pelotomaculum(0.7885),s:Pelotomaculum_propionicicum(0.5993)	+	k:Bacteria,p:Firmicutes,c:Clostridia,o:Clostridiales,f:Peptococcaceae,g:Pelotomaculum,s:Pelotomaculum_propionicicum
Zotu1812	k:Bacteria(1.0000),p:Proteobacteria(1.0000),c:Deltaproteobacteria(1.0000),o:Myxococcales(1.0000),f:Cystobacteraceae(1.0000),g:Anaeromyxobacter(1.0000)	+	k:Bacteria,p:Proteobacteria,c:Deltaproteobacteria,o:Myxococcales,f:Cystobacteraceae,g:Anaeromyxobacter
Zotu1813	k:Bacteria(1.0000),p:Proteobacteria(1.0000),c:Deltaproteobacteria(1.0000),o:Sh765B-TzT-29(1.0000)	+	k:Bacteria,p:Proteobacteria,c:Deltaproteobacteria,o:Sh765B-TzT-29
Zotu1825	k:Bacteria(1.0000),p:Proteobacteria(1.0000),c:Alphaproteobacteria(1.0000),o:Rickettsiales(1.0000),f:Mitochondria(1.0000),g:Triticum_aestivum_[bread_wheat](0.4600)	+	k:Bacteria,p:Proteobacteria,c:Alphaproteobacteria,o:Rickettsiales,f:Mitochondria
Zotu1806	k:Bacteria(1.0000),p:Proteobacteria(1.0000),c:Gammaproteobacteria(1.0000),o:Xanthomonadales(1.0000),f:Xanthomonadales_Incertae_Sedis(1.0000),g:Steroidobacter(0.8900)	+	k:Bacteria,p:Proteobacteria,c:Gammaproteobacteria,o:Xanthomonadales,f:Xanthomonadales_Incertae_Sedis,g:Steroidobacter
Zotu1827	k:Bacteria(1.0000),p:Latescibacteria(1.0000)	+	k:Bacteria,p:Latescibacteria
Zotu1814	k:Bacteria(1.0000),p:Proteobacteria(1.0000),c:Deltaproteobacteria(1.0000),o:Myxococcales(1.0000),f:Haliangiaceae(1.0000),g:Haliangium(1.0000)	+	k:Bacteria,p:Proteobacteria,c:Deltaproteobacteria,o:Myxococcales,f:Haliangiaceae,g:Haliangium
Zotu1828	k:Bacteria(1.0000),p:Proteobacteria(1.0000),c:Alphaproteobacteria(1.0000),o:Sphingomonadales(1.0000),f:Sphingomonadaceae(0.9800),g:Sphingomonas(0.9506)	+	k:Bacteria,p:Proteobacteria,c:Alphaproteobacteria,o:Sphingomonadales,f:Sphingomonadaceae,g:Sphingomonas
Zotu1817	k:Bacteria(1.0000),p:Firmicutes(0.9900),c:Clostridia(0.9801),o:Clostridiales(0.9507),f:TSAC18(0.9222)	+	k:Bacteria,p:Firmicutes,c:Clostridia,o:Clostridiales,f:TSAC18
Zotu1822	k:Bacteria(1.0000),p:Actinobacteria(0.5600),c:OPB41(0.3080)	+	k:Bacteria,p:Actinobacteria
Zotu1830	k:Bacteria(1.0000),p:Gemmatimonadetes(1.0000),c:Gemmatimonadetes(1.0000),o:Gemmatimonadales(1.0000),f:Gemmatimonadaceae(1.0000)	+	k:Bacteria,p:Gemmatimonadetes,c:Gemmatimonadetes,o:Gemmatimonadales,f:Gemmatimonadaceae
Zotu1824	k:Bacteria(1.0000),p:Latescibacteria(1.0000)	+	k:Bacteria,p:Latescibacteria
Zotu1829	k:Bacteria(1.0000),p:Actinobacteria(1.0000),c:MB-A2-108(0.6900)	+	k:Bacteria,p:Actinobacteria,c:MB-A2-108
Zotu1832	k:Bacteria(1.0000),p:Proteobacteria(1.0000),c:Gammaproteobacteria(1.0000),o:Xanthomonadales(1.0000)	+	k:Bacteria,p:Proteobacteria,c:Gammaproteobacteria,o:Xanthomonadales
Zotu1837	k:Bacteria(1.0000),p:Acidobacteria(0.9900),c:Acidobacteria(0.9801),o:Subgroup_2(0.9605)	+	k:Bacteria,p:Acidobacteria,c:Acidobacteria,o:Subgroup_2
Zotu1826	k:Bacteria(1.0000),p:Firmicutes(1.0000),c:Clostridia(1.0000),o:Clostridiales(1.0000),f:Peptococcaceae(1.0000),g:Desulfotomaculum(1.0000),s:anaerobic_bacterium_LacC(0.3900)	+	k:Bacteria,p:Firmicutes,c:Clostridia,o:Clostridiales,f:Peptococcaceae,g:Desulfotomaculum
Zotu1842	k:Bacteria(1.0000),p:Firmicutes(1.0000),c:Clostridia(0.9900),o:Clostridiales(0.9801),f:Syntrophomonadaceae(0.9703)	+	k:Bacteria,p:Firmicutes,c:Clostridia,o:Clostridiales,f:Syntrophomonadaceae
Zotu1836	k:Bacteria(1.0000),p:Nitrospirae(1.0000),c:Nitrospira(1.0000),o:Nitrospirales(1.0000),f:Nitrospiraceae(1.0000),g:Nitrospira(1.0000)	+	k:Bacteria,p:Nitrospirae,c:Nitrospira,o:Nitrospirales,f:Nitrospiraceae,g:Nitrospira
Zotu1844	k:Bacteria(1.0000),p:Proteobacteria(1.0000),c:Gammaproteobacteria(1.0000),o:Xanthomonadales(1.0000),f:Xanthomonadaceae(1.0000),g:Lysobacter(1.0000)	+	k:Bacteria,p:Proteobacteria,c:Gammaproteobacteria,o:Xanthomonadales,f:Xanthomonadaceae,g:Lysobacter
Zotu1840	k:Bacteria(1.0000),p:Fibrobacteres(1.0000),c:Fibrobacteria(1.0000),o:Fibrobacterales(1.0000),f:Fibrobacteraceae(1.0000),g:possible_genus_04(1.0000)	+	k:Bacteria,p:Fibrobacteres,c:Fibrobacteria,o:Fibrobacterales,f:Fibrobacteraceae,g:possible_genus_04
Zotu1849	k:Bacteria(1.0000),p:Lentisphaerae(1.0000),c:Lentisphaerae_RFP12_gut_group(1.0000)	+	k:Bacteria,p:Lentisphaerae,c:Lentisphaerae_RFP12_gut_group
Zotu1835	k:Bacteria(1.0000),p:Proteobacteria(1.0000),c:Alphaproteobacteria(1.0000),o:Caulobacterales(1.0000),f:Hyphomonadaceae(1.0000),g:Woodsholea(1.0000)	+	k:Bacteria,p:Proteobacteria,c:Alphaproteobacteria,o:Caulobacterales,f:Hyphomonadaceae,g:Woodsholea
Zotu1831	k:Bacteria(1.0000),p:Firmicutes(1.0000),c:Clostridia(1.0000),o:Clostridiales(1.0000),f:Ruminococcaceae(1.0000),g:Fastidiosipila(0.9800)	+	k:Bacteria,p:Firmicutes,c:Clostridia,o:Clostridiales,f:Ruminococcaceae,g:Fastidiosipila
Zotu1834	k:Bacteria(1.0000),p:Actinobacteria(0.7200),c:OPB41(0.5184)	+	k:Bacteria,p:Actinobacteria,c:OPB41
Zotu1850	k:Bacteria(1.0000),p:Bacteroidetes(1.0000),c:Cytophagia(1.0000),o:Cytophagales(1.0000),f:Cytophagaceae(1.0000)	+	k:Bacteria,p:Bacteroidetes,c:Cytophagia,o:Cytophagales,f:Cytophagaceae
Zotu1847	k:Bacteria(1.0000),p:Firmicutes(1.0000),c:Clostridia(1.0000),o:Clostridiales(1.0000),f:Peptococcaceae(1.0000),g:Desulfitibacter(1.0000)	+	k:Bacteria,p:Firmicutes,c:Clostridia,o:Clostridiales,f:Peptococcaceae,g:Desulfitibacter
Zotu1838	k:Bacteria(1.0000),p:Actinobacteria(0.9600),c:MB-A2-108(0.8928)	+	k:Bacteria,p:Actinobacteria,c:MB-A2-108
Zotu1851	k:Bacteria(1.0000),p:Thermotogae(1.0000),c:Thermotogae(1.0000),o:Thermotogales(1.0000),f:Thermotogaceae(1.0000),g:GAL15(1.0000)	+	k:Bacteria,p:Thermotogae,c:Thermotogae,o:Thermotogales,f:Thermotogaceae,g:GAL15
Zotu1839	k:Bacteria(1.0000),p:Nitrospirae(1.0000),c:Nitrospira(1.0000),o:Nitrospirales(1.0000),f:0319-6A21(1.0000)	+	k:Bacteria,p:Nitrospirae,c:Nitrospira,o:Nitrospirales,f:0319-6A21
Zotu1848	k:Bacteria(1.0000),p:Chloroflexi(0.9900),c:Anaerolineae(0.9801),o:Anaerolineales(0.9703),f:Anaerolineaceae(0.9606)	+	k:Bacteria,p:Chloroflexi,c:Anaerolineae,o:Anaerolineales,f:Anaerolineaceae
Zotu1843	k:Bacteria(1.0000),p:Proteobacteria(1.0000),c:Deltaproteobacteria(1.0000),o:Myxococcales(1.0000),f:Cystobacteraceae(0.9900),g:Anaeromyxobacter(0.9801)	+	k:Bacteria,p:Proteobacteria,c:Deltaproteobacteria,o:Myxococcales,f:Cystobacteraceae,g:Anaeromyxobacter
Zotu1841	k:Bacteria(1.0000),p:Proteobacteria(1.0000),c:Alphaproteobacteria(1.0000),o:Rhodospirillales(1.0000),f:MSB-1E8(1.0000)	+	k:Bacteria,p:Proteobacteria,c:Alphaproteobacteria,o:Rhodospirillales,f:MSB-1E8
Zotu1833	k:Bacteria(1.0000),p:Proteobacteria(1.0000),c:Gammaproteobacteria(1.0000),o:Xanthomonadales(1.0000)	+	k:Bacteria,p:Proteobacteria,c:Gammaproteobacteria,o:Xanthomonadales
Zotu1845	k:Bacteria(1.0000),p:Proteobacteria(1.0000),c:Alphaproteobacteria(1.0000),o:Rhodospirillales(1.0000),f:KCM-B-60(1.0000)	+	k:Bacteria,p:Proteobacteria,c:Alphaproteobacteria,o:Rhodospirillales,f:KCM-B-60
Zotu1853	k:Bacteria(1.0000),p:Proteobacteria(1.0000),c:Alphaproteobacteria(1.0000),o:Rhodospirillales(0.7100),f:Acetobacteraceae(0.5041)	+	k:Bacteria,p:Proteobacteria,c:Alphaproteobacteria,o:Rhodospirillales,f:Acetobacteraceae
Zotu1846	k:Bacteria(1.0000),p:Proteobacteria(1.0000),c:Gammaproteobacteria(1.0000),o:Xanthomonadales(1.0000),f:Solimonadaceae(1.0000),g:Polycyclovorans(1.0000)	+	k:Bacteria,p:Proteobacteria,c:Gammaproteobacteria,o:Xanthomonadales,f:Solimonadaceae,g:Polycyclovorans
Zotu1862	k:Bacteria(1.0000),p:Bacteroidetes(1.0000),c:Bacteroidia(1.0000),o:Bacteroidales(1.0000),f:Prevotellaceae(1.0000),g:Prevotella_9(1.0000)	+	k:Bacteria,p:Bacteroidetes,c:Bacteroidia,o:Bacteroidales,f:Prevotellaceae,g:Prevotella_9
Zotu1855	k:Bacteria(1.0000),p:Actinobacteria(1.0000),c:Acidimicrobiia(1.0000),o:Acidimicrobiales(1.0000),f:OM1_clade(1.0000)	+	k:Bacteria,p:Actinobacteria,c:Acidimicrobiia,o:Acidimicrobiales,f:OM1_clade
Zotu1857	k:Bacteria(1.0000),p:Nitrospirae(1.0000),c:Nitrospira(1.0000),o:Nitrospirales(1.0000),f:Nitrospiraceae(1.0000)	+	k:Bacteria,p:Nitrospirae,c:Nitrospira,o:Nitrospirales,f:Nitrospiraceae
Zotu1861	k:Bacteria(1.0000),p:Proteobacteria(1.0000),c:Deltaproteobacteria(1.0000),o:43F-1404R(0.9900)	+	k:Bacteria,p:Proteobacteria,c:Deltaproteobacteria,o:43F-1404R
Zotu1863	k:Archaea(1.0000),p:Euryarchaeota(1.0000),c:Thermoplasmata(1.0000),o:Thermoplasmatales(1.0000),f:Marine_Group_II(1.0000)	+	k:Archaea,p:Euryarchaeota,c:Thermoplasmata,o:Thermoplasmatales,f:Marine_Group_II
Zotu1854	k:Bacteria(1.0000),p:Firmicutes(0.9900),c:Clostridia(0.9801),o:Clostridiales(0.9703),f:Syntrophomonadaceae(0.9606)	+	k:Bacteria,p:Firmicutes,c:Clostridia,o:Clostridiales,f:Syntrophomonadaceae
Zotu1852	k:Bacteria(1.0000),p:Actinobacteria(0.7000),c:OPB41(0.4620)	+	k:Bacteria,p:Actinobacteria
Zotu1860	k:Bacteria(1.0000),p:Chloroflexi(1.0000)	+	k:Bacteria,p:Chloroflexi
Zotu1864	k:Bacteria(1.0000),p:Actinobacteria(1.0000),c:Actinobacteria(1.0000),o:Streptomycetales(1.0000),f:Streptomycetaceae(1.0000),g:Streptomyces(0.9900),s:Streptomyces_sp._L-2-11(0.0792)	+	k:Bacteria,p:Actinobacteria,c:Actinobacteria,o:Streptomycetales,f:Streptomycetaceae,g:Streptomyces
Zotu1871	k:Bacteria(1.0000),p:Planctomycetes(1.0000),c:Pla4_lineage(1.0000)	+	k:Bacteria,p:Planctomycetes,c:Pla4_lineage
Zotu1859	k:Bacteria(1.0000),p:Bacteroidetes(1.0000),c:Bacteroidia(0.9600),o:Bacteroidales(0.9216),f:Rikenellaceae(0.8847),g:Alistipes(0.8493)	+	k:Bacteria,p:Bacteroidetes,c:Bacteroidia,o:Bacteroidales,f:Rikenellaceae,g:Alistipes
Zotu1856	k:Bacteria(1.0000),p:Proteobacteria(1.0000),c:Gammaproteobacteria(1.0000),o:Xanthomonadales(1.0000),f:Solimonadaceae(1.0000),g:Polycyclovorans(1.0000)	+	k:Bacteria,p:Proteobacteria,c:Gammaproteobacteria,o:Xanthomonadales,f:Solimonadaceae,g:Polycyclovorans
Zotu1858	k:Bacteria(1.0000),p:Proteobacteria(1.0000),c:Gammaproteobacteria(1.0000),o:Xanthomonadales(1.0000),f:Xanthomonadaceae(1.0000),g:Lysobacter(0.9900)	+	k:Bacteria,p:Proteobacteria,c:Gammaproteobacteria,o:Xanthomonadales,f:Xanthomonadaceae,g:Lysobacter
Zotu1873	k:Bacteria(1.0000),p:Proteobacteria(1.0000),c:Alphaproteobacteria(1.0000),o:Rhodospirillales(1.0000),f:Rhodospirillaceae(1.0000)	+	k:Bacteria,p:Proteobacteria,c:Alphaproteobacteria,o:Rhodospirillales,f:Rhodospirillaceae
Zotu1874	k:Bacteria(1.0000),p:Actinobacteria(1.0000),c:Thermoleophilia(1.0000),o:Gaiellales(1.0000),f:Gaiellaceae(0.9700),g:Gaiella(0.9409)	+	k:Bacteria,p:Actinobacteria,c:Thermoleophilia,o:Gaiellales,f:Gaiellaceae,g:Gaiella
Zotu1876	k:Bacteria(1.0000),p:Chloroflexi(1.0000),c:Anaerolineae(0.9900),o:Anaerolineales(0.9801),f:Anaerolineaceae(0.9703)	+	k:Bacteria,p:Chloroflexi,c:Anaerolineae,o:Anaerolineales,f:Anaerolineaceae
Zotu1866	k:Bacteria(1.0000),p:Aminicenantes(1.0000)	+	k:Bacteria,p:Aminicenantes
Zotu1865	k:Bacteria(1.0000),p:Firmicutes(0.9900),c:Clostridia(0.9603),o:Clostridiales(0.8931),f:TSAC18(0.8127)	+	k:Bacteria,p:Firmicutes,c:Clostridia,o:Clostridiales,f:TSAC18
Zotu1870	k:Bacteria(1.0000),p:Proteobacteria(1.0000),c:Deltaproteobacteria(1.0000),o:Syntrophobacterales(1.0000),f:Syntrophaceae(1.0000),g:Syntrophus(0.8100)	+	k:Bacteria,p:Proteobacteria,c:Deltaproteobacteria,o:Syntrophobacterales,f:Syntrophaceae,g:Syntrophus
Zotu1867	k:Bacteria(1.0000),p:Firmicutes(1.0000),c:Clostridia(1.0000),o:Clostridiales(1.0000),f:Ruminococcaceae(1.0000),g:Fastidiosipila(1.0000)	+	k:Bacteria,p:Firmicutes,c:Clostridia,o:Clostridiales,f:Ruminococcaceae,g:Fastidiosipila
Zotu1869	k:Bacteria(1.0000),p:Verrucomicrobia(1.0000),c:OPB35_soil_group(1.0000)	+	k:Bacteria,p:Verrucomicrobia,c:OPB35_soil_group
Zotu1868	k:Bacteria(1.0000),p:Chloroflexi(1.0000),c:Anaerolineae(1.0000),o:Anaerolineales(1.0000),f:Anaerolineaceae(1.0000)	+	k:Bacteria,p:Chloroflexi,c:Anaerolineae,o:Anaerolineales,f:Anaerolineaceae
Zotu1875	k:Bacteria(1.0000),p:Firmicutes(0.9500),c:Clostridia(0.7600),o:Clostridiales(0.4028),f:Clostridiaceae_1(0.1289),g:Caloramator(0.0335)	+	k:Bacteria,p:Firmicutes,c:Clostridia
Zotu1878	k:Bacteria(1.0000),p:Actinobacteria(0.9700),c:MB-A2-108(0.9312)	+	k:Bacteria,p:Actinobacteria,c:MB-A2-108
Zotu1881	k:Bacteria(1.0000),p:Proteobacteria(1.0000),c:Betaproteobacteria(1.0000),o:Nitrosomonadales(1.0000),f:Nitrosomonadaceae(1.0000)	+	k:Bacteria,p:Proteobacteria,c:Betaproteobacteria,o:Nitrosomonadales,f:Nitrosomonadaceae
Zotu1882	k:Bacteria(1.0000),p:Proteobacteria(1.0000),c:Betaproteobacteria(1.0000),o:Burkholderiales(1.0000),f:Comamonadaceae(1.0000),g:Comamonas(0.3900)	+	k:Bacteria,p:Proteobacteria,c:Betaproteobacteria,o:Burkholderiales,f:Comamonadaceae
Zotu1886	k:Bacteria(1.0000),p:Bacteroidetes(1.0000),c:Bacteroidia(1.0000),o:Bacteroidales(1.0000),f:Rikenellaceae(1.0000),g:Alistipes(1.0000)	+	k:Bacteria,p:Bacteroidetes,c:Bacteroidia,o:Bacteroidales,f:Rikenellaceae,g:Alistipes
Zotu1879	k:Bacteria(1.0000),p:Chloroflexi(0.9300),c:Anaerolineae(0.5766),o:Anaerolineales(0.3575),f:Anaerolineaceae(0.2216)	+	k:Bacteria,p:Chloroflexi,c:Anaerolineae
Zotu1872	k:Bacteria(1.0000),p:Proteobacteria(1.0000),c:Alphaproteobacteria(1.0000),o:Sphingomonadales(1.0000),f:Sphingomonadaceae(0.9400),g:Novosphingobium(0.8366)	+	k:Bacteria,p:Proteobacteria,c:Alphaproteobacteria,o:Sphingomonadales,f:Sphingomonadaceae,g:Novosphingobium
Zotu1877	k:Bacteria(1.0000),p:Proteobacteria(1.0000),c:Deltaproteobacteria(1.0000),o:Desulfovibrionales(1.0000),f:Desulfovibrionaceae(1.0000),g:Bilophila(1.0000)	+	k:Bacteria,p:Proteobacteria,c:Deltaproteobacteria,o:Desulfovibrionales,f:Desulfovibrionaceae,g:Bilophila
Zotu1887	k:Bacteria(1.0000),p:Acidobacteria(1.0000),c:Acidobacteria(1.0000),o:Subgroup_6(1.0000)	+	k:Bacteria,p:Acidobacteria,c:Acidobacteria,o:Subgroup_6
Zotu1888	k:Bacteria(1.0000),p:Actinobacteria(1.0000),c:MB-A2-108(1.0000)	+	k:Bacteria,p:Actinobacteria,c:MB-A2-108
Zotu1880	k:Bacteria(1.0000),p:Firmicutes(1.0000),c:Clostridia(1.0000),o:Clostridiales(1.0000),f:TSAC18(1.0000)	+	k:Bacteria,p:Firmicutes,c:Clostridia,o:Clostridiales,f:TSAC18
Zotu1883	k:Bacteria(1.0000),p:Acidobacteria(1.0000),c:Subgroup_22(1.0000)	+	k:Bacteria,p:Acidobacteria,c:Subgroup_22
Zotu1884	k:Bacteria(1.0000),p:Actinobacteria(0.9900),c:MB-A2-108(0.6732)	+	k:Bacteria,p:Actinobacteria,c:MB-A2-108
Zotu1890	k:Bacteria(1.0000),p:Parcubacteria(0.7200)	+	k:Bacteria,p:Parcubacteria
Zotu1895	k:Bacteria(1.0000),p:Gemmatimonadetes(1.0000),c:Gemmatimonadetes(1.0000),o:Gemmatimonadales(1.0000),f:Gemmatimonadaceae(1.0000)	+	k:Bacteria,p:Gemmatimonadetes,c:Gemmatimonadetes,o:Gemmatimonadales,f:Gemmatimonadaceae
Zotu1885	k:Bacteria(1.0000),p:Actinobacteria(1.0000),c:Acidimicrobiia(1.0000),o:Acidimicrobiales(1.0000),f:Iamiaceae(1.0000),g:Iamia(1.0000)	+	k:Bacteria,p:Actinobacteria,c:Acidimicrobiia,o:Acidimicrobiales,f:Iamiaceae,g:Iamia
Zotu1899	k:Bacteria(1.0000),p:Proteobacteria(1.0000),c:Alphaproteobacteria(1.0000),o:Rhodospirillales(1.0000),f:I-10(1.0000)	+	k:Bacteria,p:Proteobacteria,c:Alphaproteobacteria,o:Rhodospirillales,f:I-10
Zotu1897	k:Bacteria(1.0000),p:Actinobacteria(1.0000),c:Actinobacteria(1.0000),o:Pseudonocardiales(1.0000),f:Pseudonocardiaceae(1.0000),g:Lentzea(0.5000),s:Lentzea_kentuckyensis(0.2200)	+	k:Bacteria,p:Actinobacteria,c:Actinobacteria,o:Pseudonocardiales,f:Pseudonocardiaceae,g:Lentzea
Zotu1896	k:Bacteria(1.0000),p:Actinobacteria(1.0000),c:Acidimicrobiia(1.0000),o:Acidimicrobiales(1.0000)	+	k:Bacteria,p:Actinobacteria,c:Acidimicrobiia,o:Acidimicrobiales
Zotu1898	k:Bacteria(1.0000),p:Firmicutes(1.0000),c:Clostridia(1.0000),o:Clostridiales(1.0000),f:Lachnospiraceae(1.0000),g:Lachnospiraceae_NK4A136_group(0.9800)	+	k:Bacteria,p:Firmicutes,c:Clostridia,o:Clostridiales,f:Lachnospiraceae,g:Lachnospiraceae_NK4A136_group
Zotu1904	k:Bacteria(1.0000),p:Firmicutes(1.0000),c:Clostridia(1.0000),o:Clostridiales(1.0000),f:TSAC18(1.0000)	+	k:Bacteria,p:Firmicutes,c:Clostridia,o:Clostridiales,f:TSAC18
Zotu1889	k:Bacteria(1.0000),p:Proteobacteria(1.0000),c:Gammaproteobacteria(1.0000),o:Methylococcales(1.0000),f:Methylococcaceae(1.0000),g:Methylobacter(0.6400)	+	k:Bacteria,p:Proteobacteria,c:Gammaproteobacteria,o:Methylococcales,f:Methylococcaceae,g:Methylobacter
Zotu1903	k:Bacteria(1.0000),p:Proteobacteria(1.0000),c:Alphaproteobacteria(0.9900),o:Rhizobiales(0.9801),f:Hyphomicrobiaceae(0.9703),g:Devosia(0.9606)	+	k:Bacteria,p:Proteobacteria,c:Alphaproteobacteria,o:Rhizobiales,f:Hyphomicrobiaceae,g:Devosia
Zotu1894	k:Bacteria(1.0000),p:Actinobacteria(1.0000),c:Acidimicrobiia(1.0000),o:Acidimicrobiales(1.0000),f:OM1_clade(1.0000)	+	k:Bacteria,p:Actinobacteria,c:Acidimicrobiia,o:Acidimicrobiales,f:OM1_clade
Zotu1893	k:Bacteria(1.0000),p:Actinobacteria(0.8900),c:Coriobacteriia(0.7120),o:Coriobacteriales(0.5696),f:Coriobacteriaceae(0.4557)	+	k:Bacteria,p:Actinobacteria,c:Coriobacteriia,o:Coriobacteriales
Zotu1912	k:Bacteria(1.0000),p:Chloroflexi(1.0000),c:Anaerolineae(1.0000),o:Anaerolineales(1.0000),f:Anaerolineaceae(1.0000)	+	k:Bacteria,p:Chloroflexi,c:Anaerolineae,o:Anaerolineales,f:Anaerolineaceae
Zotu1891	k:Bacteria(1.0000),p:Firmicutes(1.0000),c:Bacilli(0.9900),o:Bacillales(0.9702),f:Bacillaceae(0.6791),g:Bacillus(0.4754)	+	k:Bacteria,p:Firmicutes,c:Bacilli,o:Bacillales,f:Bacillaceae
Zotu1892	k:Bacteria(1.0000),p:Firmicutes(1.0000),c:Bacilli(1.0000),o:Bacillales(0.9700),f:Bacillaceae(0.9021),g:Bacillus(0.8299)	+	k:Bacteria,p:Firmicutes,c:Bacilli,o:Bacillales,f:Bacillaceae,g:Bacillus
Zotu1901	k:Bacteria(1.0000),p:Proteobacteria(1.0000),c:Deltaproteobacteria(1.0000),o:GR-WP33-30(1.0000)	+	k:Bacteria,p:Proteobacteria,c:Deltaproteobacteria,o:GR-WP33-30
Zotu1900	k:Bacteria(1.0000),p:Proteobacteria(1.0000),c:Gammaproteobacteria(1.0000),o:Xanthomonadales(1.0000)	+	k:Bacteria,p:Proteobacteria,c:Gammaproteobacteria,o:Xanthomonadales
Zotu1909	k:Bacteria(1.0000),p:Proteobacteria(0.9900),c:Deltaproteobacteria(0.9801),o:Myxococcales(0.9703),f:Haliangiaceae(0.9606),g:Haliangium(0.9510)	+	k:Bacteria,p:Proteobacteria,c:Deltaproteobacteria,o:Myxococcales,f:Haliangiaceae,g:Haliangium
Zotu1902	k:Bacteria(1.0000),p:Actinobacteria(1.0000),c:Thermoleophilia(1.0000),o:Gaiellales(1.0000),f:Gaiellaceae(0.8500),g:Gaiella(0.7225)	+	k:Bacteria,p:Actinobacteria,c:Thermoleophilia,o:Gaiellales,f:Gaiellaceae,g:Gaiella
Zotu1908	k:Bacteria(1.0000),p:Thermotogae(1.0000),c:Thermotogae(1.0000),o:Thermotogales(1.0000),f:Thermotogaceae(1.0000),g:GAL15(1.0000)	+	k:Bacteria,p:Thermotogae,c:Thermotogae,o:Thermotogales,f:Thermotogaceae,g:GAL15
Zotu1917	k:Bacteria(1.0000),p:Proteobacteria(1.0000),c:Gammaproteobacteria(1.0000),o:Order_Incertae_Sedis(0.9500),f:Family_Incertae_Sedis(0.9025),g:Marinicella(0.8574)	+	k:Bacteria,p:Proteobacteria,c:Gammaproteobacteria,o:Order_Incertae_Sedis,f:Family_Incertae_Sedis,g:Marinicella
Zotu1905	k:Bacteria(1.0000),p:Actinobacteria(0.9500),c:OPB41(0.9025)	+	k:Bacteria,p:Actinobacteria,c:OPB41
Zotu1910	k:Bacteria(1.0000),p:Actinobacteria(1.0000),c:OPB41(1.0000)	+	k:Bacteria,p:Actinobacteria,c:OPB41
Zotu1911	k:Bacteria(1.0000),p:Nitrospirae(0.9800),c:Nitrospira(0.9604),o:Nitrospirales(0.9412),f:0319-6A21(0.9224)	+	k:Bacteria,p:Nitrospirae,c:Nitrospira,o:Nitrospirales,f:0319-6A21
Zotu1906	k:Bacteria(1.0000),p:Proteobacteria(1.0000),c:Betaproteobacteria(1.0000),o:Burkholderiales(0.9900),f:Oxalobacteraceae(0.7722),g:Paucimonas(0.1467)	+	k:Bacteria,p:Proteobacteria,c:Betaproteobacteria,o:Burkholderiales,f:Oxalobacteraceae
Zotu1920	k:Bacteria(1.0000),p:Actinobacteria(1.0000),c:Coriobacteriia(1.0000),o:Coriobacteriales(1.0000),f:Coriobacteriaceae(1.0000)	+	k:Bacteria,p:Actinobacteria,c:Coriobacteriia,o:Coriobacteriales,f:Coriobacteriaceae
Zotu1907	k:Bacteria(1.0000),p:Proteobacteria(1.0000),c:Betaproteobacteria(1.0000),o:Nitrosomonadales(1.0000),f:Nitrosomonadaceae(1.0000)	+	k:Bacteria,p:Proteobacteria,c:Betaproteobacteria,o:Nitrosomonadales,f:Nitrosomonadaceae
Zotu1915	k:Bacteria(1.0000),p:Firmicutes(1.0000),c:Bacilli(1.0000),o:Bacillales(1.0000),f:Bacillaceae(0.9500),g:Bacillus(0.8930)	+	k:Bacteria,p:Firmicutes,c:Bacilli,o:Bacillales,f:Bacillaceae,g:Bacillus
Zotu1914	k:Bacteria(1.0000),p:Acidobacteria(1.0000),c:Acidobacteria(1.0000),o:Subgroup_4(1.0000),f:RB41(1.0000)	+	k:Bacteria,p:Acidobacteria,c:Acidobacteria,o:Subgroup_4,f:RB41
Zotu1916	k:Bacteria(1.0000),p:Actinobacteria(0.9500),c:Acidimicrobiia(0.8930),o:Acidimicrobiales(0.8394)	+	k:Bacteria,p:Actinobacteria,c:Acidimicrobiia,o:Acidimicrobiales
Zotu1922	k:Bacteria(1.0000),p:Chloroflexi(1.0000),c:P2-11E(1.0000)	+	k:Bacteria,p:Chloroflexi,c:P2-11E
Zotu1925	k:Bacteria(1.0000),p:Actinobacteria(0.7000),c:OPB41(0.4410)	+	k:Bacteria,p:Actinobacteria
Zotu1913	k:Bacteria(1.0000),p:Firmicutes(1.0000),c:Clostridia(0.9700),o:Clostridiales(0.9409),f:Peptococcaceae(0.9127),g:Desulfosporosinus(0.8488)	+	k:Bacteria,p:Firmicutes,c:Clostridia,o:Clostridiales,f:Peptococcaceae,g:Desulfosporosinus
Zotu1931	k:Bacteria(1.0000),p:Proteobacteria(1.0000),c:Betaproteobacteria(1.0000),o:Burkholderiales(1.0000),f:Alcaligenaceae(1.0000),g:Achromobacter(0.8100)	+	k:Bacteria,p:Proteobacteria,c:Betaproteobacteria,o:Burkholderiales,f:Alcaligenaceae,g:Achromobacter
Zotu1933	k:Bacteria(1.0000),p:Proteobacteria(1.0000),c:Deltaproteobacteria(1.0000),o:Desulfovibrionales(1.0000),f:Desulfovibrionaceae(1.0000),g:Desulfovibrio(1.0000)	+	k:Bacteria,p:Proteobacteria,c:Deltaproteobacteria,o:Desulfovibrionales,f:Desulfovibrionaceae,g:Desulfovibrio
Zotu1918	k:Bacteria(1.0000),p:Firmicutes(1.0000),c:Clostridia(1.0000),o:Clostridiales(1.0000),f:Ruminococcaceae(0.9800),g:Ruminococcus_1(0.9506)	+	k:Bacteria,p:Firmicutes,c:Clostridia,o:Clostridiales,f:Ruminococcaceae,g:Ruminococcus_1
Zotu1926	k:Bacteria(1.0000),p:Bacteroidetes(1.0000),c:Sphingobacteriia(1.0000),o:Sphingobacteriales(1.0000),f:Chitinophagaceae(0.9900)	+	k:Bacteria,p:Bacteroidetes,c:Sphingobacteriia,o:Sphingobacteriales,f:Chitinophagaceae
Zotu1921	k:Bacteria(1.0000),p:Proteobacteria(1.0000),c:Gammaproteobacteria(1.0000),o:Xanthomonadales(1.0000)	+	k:Bacteria,p:Proteobacteria,c:Gammaproteobacteria,o:Xanthomonadales
Zotu1935	k:Bacteria(1.0000),p:Proteobacteria(1.0000),c:Gammaproteobacteria(1.0000),o:Xanthomonadales(1.0000),f:Xanthomonadaceae(1.0000),g:Lysobacter(0.9100)	+	k:Bacteria,p:Proteobacteria,c:Gammaproteobacteria,o:Xanthomonadales,f:Xanthomonadaceae,g:Lysobacter
Zotu1927	k:Bacteria(1.0000),p:Proteobacteria(1.0000),c:Betaproteobacteria(1.0000),o:TRA3-20(1.0000)	+	k:Bacteria,p:Proteobacteria,c:Betaproteobacteria,o:TRA3-20
Zotu1919	k:Bacteria(1.0000),p:Proteobacteria(1.0000),c:Betaproteobacteria(0.9900),o:Burkholderiales(0.9801),f:Oxalobacteraceae(0.8723),g:Paucimonas(0.5495)	+	k:Bacteria,p:Proteobacteria,c:Betaproteobacteria,o:Burkholderiales,f:Oxalobacteraceae,g:Paucimonas
Zotu1923	k:Bacteria(1.0000),p:Firmicutes(1.0000),c:Clostridia(1.0000),o:Clostridiales(1.0000),f:Syntrophomonadaceae(0.8700),g:Dethiobacter(0.7569)	+	k:Bacteria,p:Firmicutes,c:Clostridia,o:Clostridiales,f:Syntrophomonadaceae,g:Dethiobacter
Zotu1930	k:Bacteria(1.0000),p:Proteobacteria(1.0000),c:Alphaproteobacteria(0.9700),o:Rhodospirillales(0.9409),f:Rhodospirillaceae(0.9127),g:Dongia(0.8853)	+	k:Bacteria,p:Proteobacteria,c:Alphaproteobacteria,o:Rhodospirillales,f:Rhodospirillaceae,g:Dongia
Zotu1928	k:Bacteria(1.0000),p:Proteobacteria(1.0000),c:Deltaproteobacteria(0.9800),o:SAR324_clade[Marine_group_B](0.9506)	+	k:Bacteria,p:Proteobacteria,c:Deltaproteobacteria,o:SAR324_clade[Marine_group_B]
Zotu1929	k:Bacteria(1.0000),p:Proteobacteria(1.0000),c:Deltaproteobacteria(1.0000),o:Bdellovibrionales(1.0000),f:Bacteriovoracaceae(1.0000),g:Deferrisoma(1.0000)	+	k:Bacteria,p:Proteobacteria,c:Deltaproteobacteria,o:Bdellovibrionales,f:Bacteriovoracaceae,g:Deferrisoma
Zotu1932	k:Bacteria(1.0000),p:Chloroflexi(1.0000)	+	k:Bacteria,p:Chloroflexi
Zotu1924	k:Bacteria(1.0000),p:Firmicutes(1.0000),c:Bacilli(1.0000),o:Bacillales(1.0000),f:Planococcaceae(0.8200),g:Sporosarcina(0.4428)	+	k:Bacteria,p:Firmicutes,c:Bacilli,o:Bacillales,f:Planococcaceae
Zotu1936	k:Bacteria(1.0000),p:Proteobacteria(1.0000),c:Betaproteobacteria(1.0000),o:TRA3-20(0.9900)	+	k:Bacteria,p:Proteobacteria,c:Betaproteobacteria,o:TRA3-20
Zotu1939	k:Bacteria(1.0000),p:Actinobacteria(1.0000),c:Thermoleophilia(1.0000),o:Gaiellales(1.0000)	+	k:Bacteria,p:Actinobacteria,c:Thermoleophilia,o:Gaiellales
Zotu1941	k:Bacteria(1.0000),p:Proteobacteria(1.0000),c:Alphaproteobacteria(1.0000),o:Caulobacterales(0.8200),f:Hyphomonadaceae(0.6724),g:Woodsholea(0.5446)	+	k:Bacteria,p:Proteobacteria,c:Alphaproteobacteria,o:Caulobacterales,f:Hyphomonadaceae,g:Woodsholea
Zotu1942	k:Bacteria(1.0000),p:Proteobacteria(1.0000),c:Betaproteobacteria(1.0000),o:Rhodocyclales(0.9400),f:Rhodocyclaceae(0.8836)	+	k:Bacteria,p:Proteobacteria,c:Betaproteobacteria,o:Rhodocyclales,f:Rhodocyclaceae
Zotu1951	k:Archaea(1.0000),p:Thaumarchaeota(1.0000),c:Group_C3(1.0000)	+	k:Archaea,p:Thaumarchaeota,c:Group_C3
Zotu1934	k:Bacteria(1.0000),p:Proteobacteria(1.0000),c:Deltaproteobacteria(1.0000),o:Sva0485(0.9900)	+	k:Bacteria,p:Proteobacteria,c:Deltaproteobacteria,o:Sva0485
Zotu1937	k:Bacteria(1.0000),p:Proteobacteria(0.9700),c:Deltaproteobacteria(0.9409),o:GR-WP33-30(0.9127)	+	k:Bacteria,p:Proteobacteria,c:Deltaproteobacteria,o:GR-WP33-30
Zotu1946	k:Bacteria(1.0000),p:Proteobacteria(1.0000),c:Deltaproteobacteria(1.0000),o:Myxococcales(1.0000),f:Haliangiaceae(1.0000),g:Haliangium(1.0000)	+	k:Bacteria,p:Proteobacteria,c:Deltaproteobacteria,o:Myxococcales,f:Haliangiaceae,g:Haliangium
Zotu1940	k:Bacteria(1.0000),p:Cyanobacteria(1.0000),c:ML635J-21(1.0000)	+	k:Bacteria,p:Cyanobacteria,c:ML635J-21
[truncated: 15,390 more rows]
